# Supplementary material for: Proteomics-Based Data Integration of Wheat Cultivars Facing Fusarium graminearum Strains Revealed a Core-Responsive Pattern Controlling Fusarium Head Blight
Source: Front Plant Sci. 2021 May 31;12:644810. doi: 10.3389/fpls.2021.644810 (PMC8201412; doi:10.3389/fpls.2021.644810)
Supplement: Supplementary Table 1 — Table summarizing bioinformatics analyses of the identified wheat proteins and F. graminearum putative effectors. [file Table_1.XLSX]

## Sheet: Wheat identified proteins
Supplementary Table S1. Table summarizing bioinformatics analyses of the identified wheat proteins and F. graminearum putative effectors.
Protein namesa	Clustersb	PFAMc	Fabre et al. (2019a)d	Uniprot/SwissProte
TraesCS1A01G002200.1	NS
TraesCS1A01G005600.3	T1	TAF6 C-terminal HEAT repeat domain
TraesCS1A01G007400.1	NS	Cys-rich Gliadin N-terminal		sp|P21292|GDBX_WHEAT
TraesCS1A01G007500.1	Cv1	Cyclophilin type peptidyl-prolyl cis-trans isomerase/CLD
TraesCS1A01G007700.1	T1	Cys-rich Gliadin N-terminal
TraesCS1A01G008000.1	NS	Cys-rich Gliadin N-terminal		sp|P10385|GLTA_WHEAT
TraesCS1A01G009000.3	T1	Ankyrin repeats (3 copies)
TraesCS1A01G011300.1	Cv1	Jacalin-like lectin domain
TraesCS1A01G015400.1	NS	Ras family	TraesCS1A01G015400.1
TraesCS1A01G015600.1	Cv+T1	NADH:flavin oxidoreductase / NADH oxidase family
TraesCS1A01G017300LC.1	T1	Leucine rich repeat
TraesCS1A01G024100.1	T1	Glycosyl hydrolases family 35
TraesCS1A01G027100.1	NS	Multicopper oxidase
TraesCS1A01G030000.1	T1	DnaJ central domain
TraesCS1A01G030100.1	Cv+T2	NAD(P)H-binding
TraesCS1A01G033000.1	NS	WD domain, G-beta repeat	TraesCS1A01G033000.1
TraesCS1A01G033500.1	Cv2	Tim17/Tim22/Tim23/Pmp24 family
TraesCS1A01G033600.1	Cv+T3	Tim17/Tim22/Tim23/Pmp24 family
TraesCS1A01G035000.1	NS
TraesCS1A01G035600.1	Cv3	Salt stress response/antifungal
TraesCS1A01G035800.1	CvxT1
TraesCS1A01G036200.1	NS	Chalcone isomerase-like
TraesCS1A01G038200.1	NS	C-terminus of histone H2A		sp|P02276|H2A2_WHEAT
TraesCS1A01G040600.1	T1	Phosphoglucose isomerase	TraesCS1A01G040600.1
TraesCS1A01G041700.1	T1	Transferase family
TraesCS1A01G045400.1	T1	Glycosyl hydrolase family 20catalytic domain
TraesCS1A01G045700.1	T2	Glutathione S-transferaseN-terminal domain	TraesCS1A01G045700.1
TraesCS1A01G045800.1	Cv4	Cupin
TraesCS1A01G046300.1	T2	NUDIX domain
TraesCS1A01G046500.1	NS	E3 UFM1-protein ligase 1	TraesCS1A01G046500.1
TraesCS1A01G046600.1	T2		TraesCS1A01G046600.1
TraesCS1A01G047000.1	CvxT1	Cation transporting ATPaseC-terminus	TraesCS1A01G047000.1
TraesCS1A01G052200.2	NS	Plant family of unknown function (DUF810)	TraesCS1A01G052200.2
TraesCS1A01G054400.2	NS	Kinesin motor domain
TraesCS1A01G056600.1	Cv3	Inosine-uridine preferring nucleoside hydrolase
TraesCS1A01G058900.1	T1	FGGY family of carbohydrate kinasesN-terminal domain
TraesCS1A01G064000.1	NS	Glycosyltransferase family 43
TraesCS1A01G066100.1	NS	Cupin
TraesCS1A01G066400.1	Cv1	Pyridine nucleotide-disulphide oxidoreductase	TraesCS1A01G066400.1
TraesCS1A01G067300.1	T1	S1 RNA binding domain
TraesCS1A01G070300.1	NS	DnaJ C terminal domain	TraesCS1A01G070300.1
TraesCS1A01G071700.1	T1	Flavin containing amine oxidoreductase
TraesCS1A01G072000.1	NS	Glutamate-cysteine ligase family 2(GCS2)	TraesCS1A01G072000.1
TraesCS1A01G072000LC.1	T2	ATP synthase A chain		sp|Q9XPT0|ATPI_WHEAT
TraesCS1A01G072100.1	NS	Glycosyl hydrolase family 9
TraesCS1A01G072200.1	CvxT{S}	Aminotransferase class-III	TraesCS1A01G072200.1
TraesCS1A01G072300.1	NS	Glycosyl hydrolase family 9	TraesCS1A01G072300.1
TraesCS1A01G075000.1	T2	AMP-binding enzyme	TraesCS1A01G075000.1
TraesCS1A01G075100.1	Cv3	Agenet domain	TraesCS1A01G075100.1
TraesCS1A01G076100.1	Cv2	Nitrogen regulatory protein P-II	TraesCS1A01G076100.1
TraesCS1A01G077700.2	NS	Peroxidase	TraesCS1A01G077700.2
TraesCS1A01G078800.1	Cv+T4	Glutathione S-transferaseN-terminal domain
TraesCS1A01G078900.1	Cv+T4	Glutathione S-transferaseC-terminal domain
TraesCS1A01G082000.1	T1	Eukaryotic aspartyl protease	TraesCS1A01G082000.1
TraesCS1A01G082200.1	T1	Thioesterase superfamily
TraesCS1A01G085600.1	NS	Aminotransferase class I and II	TraesCS1A01G085600.1
TraesCS1A01G088000.2	NS	Calcineurin-like phosphoesterase
TraesCS1A01G088100.2	T1	Zinc fingerC3HC4 type (RING finger)
TraesCS1A01G088700.1	Cv4	Glycosyl hydrolase family 9	TraesCS1A01G088700.1
TraesCS1A01G089500.1	NS	2OG-Fe(II) oxygenase superfamily
TraesCS1A01G089900.1	T1	Cullin family	TraesCS1A01G089900.1
TraesCS1A01G090000.1	T1	Cullin family
TraesCS1A01G090600.1	Cv4	Alanine racemase, N-terminal domain	TraesCS1A01G090600.1
TraesCS1A01G091100.1	T1	SNF2 family N-terminal domain	TraesCS1A01G091100.1
TraesCS1A01G092700.2	NS	Tetrahydrofolate dehydrogenase/cyclohydrolase, NAD(P)-binding domain
TraesCS1A01G092900.1	NS	Ribosomal family S4e	TraesCS1A01G092900.1
TraesCS1A01G093900.3	NS	Translocase of chloroplast 159/132, membrane anchor domain	TraesCS1A01G093900.3
TraesCS1A01G094700.2	Cv3	Lipase (class 3)	TraesCS1A01G094700.2
TraesCS1A01G095500.1	T1	Calcineurin-like phosphoesterase
TraesCS1A01G096000.1	NS	RNA recognition motif. (a.k.a. RRM, RBD, or RNP domain)	TraesCS1A01G096000.1
TraesCS1A01G096200.2	NS	3-hydroxyacyl-CoA dehydrogenase, NAD binding domain
TraesCS1A01G097000.1	CvxT1	NAD(P)H dehydrogenase subunit S	TraesCS1A01G097000.1
TraesCS1A01G097200.1	CvxT1	Scaffold protein Nfu/NifU N terminal	TraesCS1A01G097200.1
TraesCS1A01G097400.1	NS	Armadillo/beta-catenin-like repeat	TraesCS1A01G097400.1
TraesCS1A01G097700.1	T1	Thioredoxin	TraesCS1A01G097700.1
TraesCS1A01G099300.1	T1	DnaJ C terminal domain	TraesCS1A01G099300.1
TraesCS1A01G099400.1	NS	Tubulin/FtsZ family, GTPase domain
TraesCS1A01G099500.2	Cv+T5	Pyridine nucleotide-disulphide oxidoreductase	TraesCS1A01G099500.2
TraesCS1A01G100600.1	NS	PDZ domain
TraesCS1A01G101000.2	T1	Tubulin/FtsZ familyGTPase domain		sp|Q9ZRA8|TBB5_WHEAT
TraesCS1A01G102500.1	NS	Dihydrodipicolinate reductase, C-terminus	TraesCS1A01G102500.1
TraesCS1A01G102700.1	T1	Glutathione S-transferaseN-terminal domain	TraesCS1A01G102700.1
TraesCS1A01G102900.1	CvxT1	Glutathione S-transferaseN-terminal domain
TraesCS1A01G103600.1	NS	Alpha galactosidase A	TraesCS1A01G103600.1
TraesCS1A01G105400.1	NS	Ubiquitin family		sp|P69326|UBIQ_WHEAT
TraesCS1A01G105500.1	NS	CTLH/CRA C-terminal to LisH motif domain
TraesCS1A01G105600.1	T2	Pyridine nucleotide-disulphide oxidoreductase	TraesCS1A01G105600.1
TraesCS1A01G105800.1	T2	GDSL-like Lipase/Acylhydrolase
TraesCS1A01G105900.1	Cv4	GDSL-like Lipase/Acylhydrolase
TraesCS1A01G106600.1	Cv2	Universal stress protein family	TraesCS1A01G106600.1
TraesCS1A01G107100.1	Cv3	Glycosyl hydrolase family 10
TraesCS1A01G107200.2	NS	Inorganic H+ pyrophosphatase
TraesCS1A01G107800.1	T1	tRNA synthetases class I (R)
TraesCS1A01G108300.1	T1		TraesCS1A01G108300.1
TraesCS1A01G109200.1	Cv3	Sad1 / UNC-like C-terminal
TraesCS1A01G110200.1	Cv+T1	Alfin
TraesCS1A01G110300.1	T1	Acyl-CoA dehydrogenaseN-terminal domain	TraesCS1A01G110300.1
TraesCS1A01G110900.1	T1	6-phosphofructo-2-kinase	TraesCS1A01G110900.1
TraesCS1A01G112500.1	Cv2	Ribosomal protein L16p/L10e	TraesCS1A01G112500.1
TraesCS1A01G112800.1	NS	RNA polymerase Rpb3/Rpb11 dimerisation domain
TraesCS1A01G112900.1	T1	Cytochrome b/b6/petB		sp|P07747|CYB_WHEAT
TraesCS1A01G115400.1	Cv+T5	Embryo-specific protein 3(ATS3)
TraesCS1A01G120100.4	Cv+T1	Hsp70 protein
TraesCS1A01G120200.1	T1	Hsp70 protein	TraesCS1A01G120200.1
TraesCS1A01G120900.2	Cv2	Phosphoribosyl transferase domain
TraesCS1A01G121000.1	CvxT2	Structure-specific recognition protein (SSRP1)	TraesCS1A01G121000.1
TraesCS1A01G122000.1	NS	Glyoxalase/Bleomycin resistance protein/Dioxygenase superfamily
TraesCS1A01G122500.1	NS	Malic enzyme, NAD binding domain
TraesCS1A01G122700.1	T2	Proteasome subunit	TraesCS1A01G122700.1
TraesCS1A01G123900.2	T2	Protein kinase domain
TraesCS1A01G124200.1	T1	Peroxidase
TraesCS1A01G124600.1	NS	Mitochondrial carrier protein	TraesCS1A01G124600.1
TraesCS1A01G127000.1	NS	NFACT protein RNA binding domain
TraesCS1A01G127900.1	NS	Protein tyrosine kinase	TraesCS1A01G127900.1
TraesCS1A01G128600.1	Cv+T3	U1 small nuclear ribonucleoprotein of 70kDa MW N terminal
TraesCS1A01G129100.1	NS	Ribosomal protein S7e	TraesCS1A01G129100.1
TraesCS1A01G129100LC.1	NS	Histidyl-tRNA synthetase
TraesCS1A01G129200.1	T2	Zinc fingerC3HC4 type (RING finger)
TraesCS1A01G130000LC.1	NS	Pyruvate kinase, barrel domain
TraesCS1A01G130800.1	NS	RNA recognition motif. (a.k.a. RRM, RBD, or RNP domain)	TraesCS1A01G130800.1
TraesCS1A01G131500.2	T2	Ras family
TraesCS1A01G132400.1	NS	Core histone H2A/H2B/H3/H4	TraesCS1A01G132400.1
TraesCS1A01G133100.2	Cv+T3	Hsp70 protein	TraesCS1A01G133100.2
TraesCS1A01G133700.4	T1	ER membrane protein complex subunit 1C-terminal	TraesCS1A01G133700.4
TraesCS1A01G134600LC.1	NS	Phosphoglucose isomerase
TraesCS1A01G135700.1	NS	Ferrochelatase
TraesCS1A01G136100.1	T1	NADPH-dependent FMN reductase	TraesCS1A01G136100.1
TraesCS1A01G137800.3	T1	Ubiquitin carboxyl-terminal hydrolase
TraesCS1A01G137900.1	NS	Endonuclease/Exonuclease/phosphatase family
TraesCS1A01G138500.3	NS	Initiation factor 2 subunit family	TraesCS1A01G138500.3
TraesCS1A01G138800.1	NS	ATP synthase	TraesCS1A01G138800.1
TraesCS1A01G139300.1	NS	2OG-Fe(II) oxygenase superfamily	TraesCS1A01G139300.1
TraesCS1A01G140100.1	Cv+T3	Mitochondrial domain of unknown function (DUF1082)	TraesCS1A01G140100.1	sp|P43650|YMF19_WHEAT
TraesCS1A01G142000.1	T2	Rubisco accumulation factor 1 alpha helical domain	TraesCS1A01G142000.1
TraesCS1A01G142800.3	T1	Tubulin/FtsZ familyGTPase domain		sp|Q9ZRA8|TBB5_WHEAT
TraesCS1A01G142900.1	NS	GDP-fucose protein O-fucosyltransferase	TraesCS1A01G142900.1
TraesCS1A01G143000.1	T1	Glutamine synthetasecatalytic domain	TraesCS1A01G143000.1
TraesCS1A01G143500.1	T2	RNA recognition motif. (a.k.a. RRMRBDor RNP domain)	TraesCS1A01G143500.1
TraesCS1A01G143800.1	NS	Ham1 family	TraesCS1A01G143800.1
TraesCS1A01G143900.2	NS	Thiolase, N-terminal domain
TraesCS1A01G145000.1	Cv2	TCP-1/cpn60 chaperonin family
TraesCS1A01G145800.1	NS	Domain of unknown function (DUF1338)	TraesCS1A01G145800.1
TraesCS1A01G146000.1	Cv3	SPFH domain / Band 7 family
TraesCS1A01G146200.1	NS	WD domain, G-beta repeat
TraesCS1A01G147000.1	Cv2	Ribosomal protein L21e	TraesCS1A01G147000.1
TraesCS1A01G147700.1	NS	Ribosomal protein L11, RNA binding domain
TraesCS1A01G148600.1	NS	Cytochrome b559, alpha (gene psbE) and beta (gene psbF)subunits
TraesCS1A01G150600.1	T1	RNA recognition motif. (a.k.a. RRMRBDor RNP domain)	TraesCS1A01G150600.1
TraesCS1A01G151500.1	T1	tRNA synthetases class I (W and Y)
TraesCS1A01G152500.1	NS	Glucosyltransferase 24
TraesCS1A01G152600.1	Cv1	Ribonuclease T2 family
TraesCS1A01G152800.1	Cv+T3	Ribonuclease T2 family
TraesCS1A01G153300.1	T1	Protein of unknown function (DUF1681)	TraesCS1A01G153300.1
TraesCS1A01G153900.1	NS	EF-hand domain	TraesCS1A01G153900.1
TraesCS1A01G154300.4	T1
TraesCS1A01G154400.2	NS	Putative S-adenosyl-L-methionine-dependent methyltransferase
TraesCS1A01G154400LC.1	T1	Multicopper oxidase
TraesCS1A01G154700.2	NS	Exportin 1-like protein
TraesCS1A01G155200.1	Cv+T5	lactate/malate dehydrogenasealpha/beta C-terminal domain
TraesCS1A01G158300.1	NS
TraesCS1A01G158500.1	T1	Mitochondrial ribosomal death-associated protein 3
TraesCS1A01G158700.1	NS	Adaptin N terminal region	TraesCS1A01G158700.1
TraesCS1A01G158800.1	Cv2	Creatinase/Prolidase N-terminal domain
TraesCS1A01G159100.1	NS	Ribosomal S17	TraesCS1A01G159100.1
TraesCS1A01G159300.1	NS	NAC domain
TraesCS1A01G164900.1	NS	Alpha galactosidase A	TraesCS1A01G164900.1
TraesCS1A01G165300.1	Cv+T4
TraesCS1A01G165700.1	Cv1	Chloroplast envelope transporter	TraesCS1A01G165700.1
TraesCS1A01G165800.1	Cv1	Chloroplast envelope transporter	TraesCS1A01G165800.1
TraesCS1A01G166100.1	T1	Peptidase of plants and bacteria	TraesCS1A01G166100.1
TraesCS1A01G168100.1	T1	Serine carboxypeptidase	TraesCS1A01G168100.1
TraesCS1A01G168400.1	T1
TraesCS1A01G168900.1	T1	Glutaredoxin	TraesCS1A01G168900.1
TraesCS1A01G170300.1	Cv+T1	Protein of unknown function (DUF974)
TraesCS1A01G170600.1	NS	Alpha/beta hydrolase family
TraesCS1A01G171000.1	CvxT3	short chain dehydrogenase	TraesCS1A01G171000.1
TraesCS1A01G173200.3	T1	Cytochrome b5-like Heme/Steroid binding domain
TraesCS1A01G174000.2	T1	Malic enzymeNAD binding domain	TraesCS1A01G174000.2
TraesCS1A01G174600.1	Cv3	DEAD/DEAH box helicase	TraesCS1A01G174600.1
TraesCS1A01G175200.1	Cv+T4	Probable lipid transfer
TraesCS1A01G175900.1	NS	Domain of unknown function (DUF3395)
TraesCS1A01G176500.1	NS	U1 small nuclear ribonucleoprotein of 70kDa MW N terminal
TraesCS1A01G177700.1	Cv2	Variant SH3 domain	TraesCS1A01G177700.1
TraesCS1A01G177800.1	CvxT3	Cytochrome P450
TraesCS1A01G178300.1	NS	Serine carboxypeptidase S28	TraesCS1A01G178300.1
TraesCS1A01G179000.2	NS	Actin	TraesCS1A01G179000.2
TraesCS1A01G179500.1	NS	PAP_fibrillin
TraesCS1A01G180800.1	NS	Aldo/keto reductase family
TraesCS1A01G181500.1	T1	Cytochrome b5-like Heme/Steroid binding domain	TraesCS1A01G181500.1
TraesCS1A01G181900.1	Cv4	Protein kinase domain
TraesCS1A01G182500.1	T1	Tim17/Tim22/Tim23/Pmp24 family
TraesCS1A01G182700.1	NS	UBX domain
TraesCS1A01G183800.1	NS	Molybdopterin-binding domain of aldehyde dehydrogenase
TraesCS1A01G184300.1	T1	PPPDE putative peptidase domain	TraesCS1A01G184300.1
TraesCS1A01G184500.1	Cv+T4	Protein kinase domain
TraesCS1A01G184600.1	T1	FKBP-type peptidyl-prolyl cis-trans isomerase
TraesCS1A01G184900.1	T1	Ornithine cyclodeaminase/mu-crystallin family
TraesCS1A01G186200.1	T1	Glutathione S-transferaseN-terminal domain
TraesCS1A01G186600.1	T2	Glutathione S-transferaseN-terminal domain	TraesCS1A01G186600.1
TraesCS1A01G187000.1	NS	Glutathione S-transferase, N-terminal domain
TraesCS1A01G190800.1	NS	Enoyl-CoA hydratase/isomerase
TraesCS1A01G190900.1	T1	Plants and Prokaryotes Conserved (PCC) domain
TraesCS1A01G191700.1	T2	Polyketide cyclase / dehydrase and lipid transport	TraesCS1A01G191700.1
TraesCS1A01G191800.1	NS	Mitochondrial carrier protein	TraesCS1A01G191800.1
TraesCS1A01G191900.1	T1	Mitochondrial carrier protein	TraesCS1A01G191900.1
TraesCS1A01G192300.1	NS	NMD3 family
TraesCS1A01G193000.1	NS	Putative GTPase activating protein for Arf	TraesCS1A01G193000.1
TraesCS1A01G193300.1	NS	GYF domain 2
TraesCS1A01G193500.1	Cv+T3	PAP_fibrillin	TraesCS1A01G193500.1
TraesCS1A01G194000.1	Cv2	NADH-ubiquinone oxidoreductase subunit 10	TraesCS1A01G194000.1
TraesCS1A01G194100.1	NS	Inositol 1,3,4-trisphosphate 5/6-kinase ATP-grasp domain	TraesCS1A01G194100.1
TraesCS1A01G195200.2	Cv4	Glycerol-3-phosphate acyltransferase N-terminal
TraesCS1A01G195300.1	Cv+T1	Phenylalanyl tRNA synthetase beta chain CLM domain
TraesCS1A01G196100LC.1	T1	Photosystem II protein		sp|P24065|PSBB_WHEAT
TraesCS1A01G196300.1	T1	PCI domain
TraesCS1A01G197300.1	Cv+T3	NADH ubiquinone oxidoreductase subunit NDUFA12	TraesCS1A01G197300.1
TraesCS1A01G198400.1	Cv2	Clp protease
TraesCS1A01G199000.2	CvxT1	N-acetyltransferase B complex (NatB) non catalytic subunit	TraesCS1A01G199000.2
TraesCS1A01G200000.2	NS	CAAD domains of cyanobacterial aminoacyl-tRNA synthetase
TraesCS1A01G201600.2	NS	Sugar (and other) transporter	TraesCS1A01G201600.2
TraesCS1A01G203400.1	NS	Protein tyrosine kinase	TraesCS1A01G203400.1
TraesCS1A01G203600.1	Cv1	Chitinase class I	TraesCS1A01G203600.1
TraesCS1A01G203700.1	Cv1	Chitinase class I	TraesCS1A01G203700.1
TraesCS1A01G204700.1	NS	Methyltransferase domain
TraesCS1A01G205600LC.1	CvxT4	Glyoxalase/Bleomycin resistance protein/Dioxygenase superfamily
TraesCS1A01G206900.1	T1	Cytochrome P450
TraesCS1A01G210200.1	NS	Sucrase/ferredoxin-like
TraesCS1A01G210600.1	NS	Flavin-binding monooxygenase-like
TraesCS1A01G212400.1	T1	Pollen allergen
TraesCS1A01G212600.1	NS	Pollen allergen	TraesCS1A01G212600.1
TraesCS1A01G212800.1	NS	CCR4-Not complex component, Not1
TraesCS1A01G213000.1	NS	Pyruvate kinase, barrel domain
TraesCS1A01G213100.1	CvxT1	Protein of unknown function (DUF498/DUF598)
TraesCS1A01G213600.1	T2	Haloacid dehalogenase-like hydrolase
TraesCS1A01G213900.2	NS	Dynamin central region	TraesCS1A01G213900.2
TraesCS1A01G214600.1	Cv+T4	Chaperonin 10 Kd subunit
TraesCS1A01G215600.1	NS	Caspase domain
TraesCS1A01G215900.1	NS	Protein kinase domain
TraesCS1A01G217200.1	NS	Nucleoside diphosphate kinase	TraesCS1A01G217200.1
TraesCS1A01G217300.1	Cv+T3	Peptide methionine sulfoxide reductase	TraesCS1A01G217300.1
TraesCS1A01G217700.1	Cv+T1	NADH:flavin oxidoreductase / NADH oxidase family
TraesCS1A01G218700.1	NS	Serine hydroxymethyltransferase
TraesCS1A01G219900.1	T1	tRNA synthetases class I (ILM and V)
TraesCS1A01G220200.2	NS	Autophagocytosis associated protein (Atg3), N-terminal domain
TraesCS1A01G221100.3	NS	Agenet domain	TraesCS1A01G221100.3
TraesCS1A01G221800.1	NS	PX domain	TraesCS1A01G221800.1
TraesCS1A01G222000.1	T1	Protein of unknown functionDUF538
TraesCS1A01G222500.1	NS	Protein of unknown function (DUF640)	TraesCS1A01G222500.1
TraesCS1A01G222800.2	T1	HEAT-like repeat
TraesCS1A01G223300.2	T1	Tocopherol cyclase
TraesCS1A01G223800.1	NS	RanBP1 domain	TraesCS1A01G223800.1
TraesCS1A01G224000.1	NS	Metallopeptidase family M24	TraesCS1A01G224000.1
TraesCS1A01G224800.1	Cv2	NUP50 (Nucleoporin 50 kDa)	TraesCS1A01G224800.1
TraesCS1A01G225000.1	T1	Adenosine/AMP deaminase
TraesCS1A01G227000.1	T1	Acyltransferase
TraesCS1A01G227300.1	NS	Protein tyrosine kinase	TraesCS1A01G227300.1
TraesCS1A01G229100.1	NS	Core histone H2A/H2B/H3/H4		sp|P05621|H2B2_WHEAT
TraesCS1A01G230400.1	NS	GDP-mannose 4,6 dehydratase	TraesCS1A01G230400.1
TraesCS1A01G231000.1	T2	Protein of unknown functionDUF538	TraesCS1A01G231000.1
TraesCS1A01G231100.1	T1	3-hydroxyacyl-CoA dehydrogenaseNAD binding domain
TraesCS1A01G233200.1	NS	Peptidase S24-like
TraesCS1A01G233400.1	T1	RNA polymerase Rpb3/Rpb11 dimerisation domain
TraesCS1A01G233600.1	T1	Golgi transport complex subunit 5	TraesCS1A01G233600.1
TraesCS1A01G233700.1	Cv2	Phosphopantetheine attachment site
TraesCS1A01G234600.1	NS	Glycosyl hydrolases family 17	TraesCS1A01G234600.1
TraesCS1A01G235200.1	NS	tRNA synthetase class II core domain (G, H, P, S and T)
TraesCS1A01G236100.4	Cv+T1	Copine
TraesCS1A01G237100.2	T1	JAB1/Mov34/MPN/PAD-1 ubiquitin protease
TraesCS1A01G237900.1	T1	Subtilase family	TraesCS1A01G237900.1
TraesCS1A01G238900.1	T1	Glycosyl hydrolases family 31	TraesCS1A01G238900.1
TraesCS1A01G239600.1	NS	Annexin	TraesCS1A01G239600.1
TraesCS1A01G239700.2	T1	Annexin
TraesCS1A01G239800.1	NS	Fis1 C-terminal tetratricopeptide repeat
TraesCS1A01G241000.1	T1	Coenzyme F420 hydrogenase/dehydrogenasebeta subunit C terminus
TraesCS1A01G241900.1	T2	NAD dependent epimerase/dehydratase family	TraesCS1A01G241900.1
TraesCS1A01G242600.1	NS	Protein RETICULATA-related	TraesCS1A01G242600.1
TraesCS1A01G244700.1	T1	Exo-beta-D-glucosaminidase Ig-fold domain
TraesCS1A01G245000.3	T2	Mind bomb SH3 repeat domain
TraesCS1A01G246400.1	Cv3	Mitochondrial carrier protein	TraesCS1A01G246400.1
TraesCS1A01G246600.1	NS	Arginosuccinate synthase	TraesCS1A01G246600.1
TraesCS1A01G246900.1	NS	Adaptor complexes medium subunit family	TraesCS1A01G246900.1
TraesCS1A01G247800.1	NS	Peptide N-acetyl-beta-D-glucosaminyl asparaginase amidase A
TraesCS1A01G247900.1	NS	Cyclin M transmembrane N-terminal domain	TraesCS1A01G247900.1
TraesCS1A01G248400.1	T1	LETM1-like protein	TraesCS1A01G248400.1
TraesCS1A01G249600.1	NS	Dienelactone hydrolase family	TraesCS1A01G249600.1
TraesCS1A01G250000.1	NS	Chitinase class I
TraesCS1A01G250300.1	T1	Ubiquinol-cytochrome C reductaseUQCRX/QCR9 like
TraesCS1A01G251000.1	T1	Histidine biosynthesis protein
TraesCS1A01G251200.1	Cv1	TPM domain	TraesCS1A01G251200.1
TraesCS1A01G251900.1	NS	Xylanase inhibitor C-terminal	TraesCS1A01G251900.1
TraesCS1A01G252400.1	NS	SelR domain
TraesCS1A01G253200.1	NS	PEP-utilising enzyme, TIM barrel domain
TraesCS1A01G256500.1	NS
TraesCS1A01G257000.1	NS	alpha/beta hydrolase fold	TraesCS1A01G257000.1
TraesCS1A01G258800.1	NS	Tubulin/FtsZ family, GTPase domain	TraesCS1A01G258800.1	sp|Q9ZRB2|TBB1_WHEAT
TraesCS1A01G259700.2	Cv+T3
TraesCS1A01G259800.1	NS	Glycosyl hydrolase family 20 catalytic domain	TraesCS1A01G259800.1
TraesCS1A01G260200.2	NS	PDZ domain
TraesCS1A01G262400.1	NS	'Cold-shock' DNA-binding domain	TraesCS1A01G262400.1
TraesCS1A01G262500.1	NS	'Cold-shock' DNA-binding domain	TraesCS1A01G262500.1
TraesCS1A01G263300.1	Cv+T3	Cytochrome c	TraesCS1A01G263300.1	sp|P00068|CYC_WHEAT
TraesCS1A01G264000.2	Cv+T1	MCM P-loop domain
TraesCS1A01G265600.1	Cv+T4
TraesCS1A01G265800.1	Cv2
TraesCS1A01G266000.1	Cv1	Lipase (class 3)	TraesCS1A01G266000.1
TraesCS1A01G268500.1	T1	CRAL/TRIO domain	TraesCS1A01G268500.1
TraesCS1A01G269300.1	T2	Glutamine amidotransferase domain
TraesCS1A01G270100.1	NS	Gibberellin regulated protein
TraesCS1A01G270300.1	T1	Aminotransferase class I and II	TraesCS1A01G270300.1
TraesCS1A01G273500.1	T2	Inorganic pyrophosphatase	TraesCS1A01G273500.1
TraesCS1A01G273900.1	Cv+T2	Fructose-1-6-bisphosphataseN-terminal domain	TraesCS1A01G273900.1
TraesCS1A01G274400.1	T2	Actin	TraesCS1A01G274400.1
TraesCS1A01G276500.1	NS	Tubulin/FtsZ family, GTPase domain
TraesCS1A01G277500.1	T2	60s Acidic ribosomal protein	TraesCS1A01G277500.1
TraesCS1A01G277600.1	T1	G10 protein
TraesCS1A01G278300.1	NS	PH domain
TraesCS1A01G278800.1	T1	Transferase family
TraesCS1A01G279000.4	T2	Glycosyl hydrolase family 3 N terminal domain
TraesCS1A01G280700.1	T1	Universal stress protein family	TraesCS1A01G280700.1
TraesCS1A01G281400.1	NS	Amino acid kinase family	TraesCS1A01G281400.1
TraesCS1A01G281700.1	T2	Uracil phosphoribosyltransferase	TraesCS1A01G281700.1
TraesCS1A01G282000.1	T2	Aldo/keto reductase family
TraesCS1A01G282600.1	NS	Aldo/keto reductase family	TraesCS1A01G282600.1
TraesCS1A01G284900.1	Cv+T4	Glycosyl hydrolases family 18	TraesCS1A01G284900.1
TraesCS1A01G286200.1	NS	Ras family	TraesCS1A01G286200.1
TraesCS1A01G286300.1	NS	Ribosomal protein S8	TraesCS1A01G286300.1
TraesCS1A01G286900.1	NS	C-terminus of histone H2A	TraesCS1A01G286900.1
TraesCS1A01G288800.1	Cv2	Ribosomal protein S12/S23	TraesCS1A01G288800.1
TraesCS1A01G290500.2	NS	Rab-GTPase-TBC domain
TraesCS1A01G295600.1	T2	Hsp70 protein
TraesCS1A01G296200.1	NS	Surface antigen
TraesCS1A01G297900.1	T2	PRA1 family protein	TraesCS1A01G297900.1
TraesCS1A01G298800.1	T2
TraesCS1A01G299100.1	Cv2	Aminotransferase class-III	TraesCS1A01G299100.1
TraesCS1A01G299500.2	NS	MCM P-loop domain	TraesCS1A01G299500.2
TraesCS1A01G299700.1	NS
TraesCS1A01G300200.1	NS	Pollen allergen
TraesCS1A01G301400.1	NS	Protein kinase domain
TraesCS1A01G301600.1	NS	Ubiquitin-conjugating enzyme
TraesCS1A01G302200.2	NS	ATP synthase (E/31 kDa) subunit
TraesCS1A01G302300.1	NS	UDP-glucoronosyl and UDP-glucosyl transferase
TraesCS1A01G304100.1	NS	Multicopper oxidase	TraesCS1A01G304100.1
TraesCS1A01G305700.1	NS	Oxidoreductase FAD-binding domain	TraesCS1A01G305700.1
TraesCS1A01G306400.1	Cv2	Core histone H2A/H2B/H3/H4	TraesCS1A01G306400.1
TraesCS1A01G307400.1	T2	Ribosomal protein L7Ae/L30e/S12e/Gadd45 family	TraesCS1A01G307400.1	sp|Q5I7K9|RL30_WHEAT
TraesCS1A01G307700.1	NS	Endoplasmic reticulum vesicle transporter	TraesCS1A01G307700.1
TraesCS1A01G309700.1	NS	Tubulin/FtsZ family, GTPase domain		sp|Q9ZRA8|TBB5_WHEAT
TraesCS1A01G310500.1	NS	Cytochrome P450
TraesCS1A01G313900.1	NS	Caspase domain
TraesCS1A01G314100.1	NS	RecF/RecN/SMC N terminal domain
TraesCS1A01G316900.1	T2	Translation initiation factor SUI1
TraesCS1A01G317900.1	T2	Peroxidase	TraesCS1A01G317900.1
TraesCS1A01G318900.1	NS	Peroxidase
TraesCS1A01G319300.1	T1	UDP-glucoronosyl and UDP-glucosyl transferase	TraesCS1A01G319300.1
TraesCS1A01G319400.1	T1	Domain of unknown function (DUF1995)
TraesCS1A01G321000.1	NS	Universal stress protein family	TraesCS1A01G321000.1
TraesCS1A01G322300.1	T1	Prolyl oligopeptidase family	TraesCS1A01G322300.1
TraesCS1A01G323400.1	T1	Nitrite and sulphite reductase 4Fe-4S domain
TraesCS1A01G325600.1	Cv+T4	Thioredoxin	TraesCS1A01G325600.1	sp|O64394|TRXH_WHEAT
TraesCS1A01G330900.1	NS	Inositol 1,3,4-trisphosphate 5/6-kinase ATP-grasp domain	TraesCS1A01G330900.1
TraesCS1A01G331300.1	T1	non-haem dioxygenase in morphine synthesis N-terminal
TraesCS1A01G333700.1	T1	alpha/beta hydrolase fold	TraesCS1A01G333700.1
TraesCS1A01G337800.1	Cv1	Ras family
TraesCS1A01G338200.1	Cv+T5	Glycosyltransferase family 20
TraesCS1A01G338300.1	NS	Peptidase C26
TraesCS1A01G339300.1	Cv+T4	Glycosyltransferase family 20
TraesCS1A01G339900.1	NS	ATPase family associated with various cellular activities (AAA)
TraesCS1A01G340100.1	Cv1	AAA domain (Cdc48 subfamily)	TraesCS1A01G340100.1
TraesCS1A01G340400.1	T1	Oligosaccharyl transferase STT3 subunit
TraesCS1A01G341300.1	NS	Transferase family
TraesCS1A01G342500.1	NS	Hexokinase	TraesCS1A01G342500.1
TraesCS1A01G342700.1	NS	Inorganic pyrophosphatase	TraesCS1A01G342700.1
TraesCS1A01G343100.1	NS	SecE/Sec61-gamma subunits of protein translocation complex
TraesCS1A01G343400.1	NS	Profilin	TraesCS1A01G343400.1
TraesCS1A01G344000.1	NS	Phosphofructokinase	TraesCS1A01G344000.1
TraesCS1A01G346600.1	Cv2
TraesCS1A01G346800.3	T2	Reticulon
TraesCS1A01G348000.1	NS	Plastocyanin-like domain	TraesCS1A01G348000.1
TraesCS1A01G348500.1	T2	lactate/malate dehydrogenaseNAD binding domain	TraesCS1A01G348500.1
TraesCS1A01G349200.1	Cv+T2	Enoyl-CoA hydratase/isomerase
TraesCS1A01G349400LC.1	NS	Class-II DAHP synthetase family
TraesCS1A01G350200.1	Cv+T1	Tubulin/FtsZ familyGTPase domain	TraesCS1A01G350200.1	sp|Q9ZRB7|TBA_WHEAT
TraesCS1A01G350500.1	T2	Protein kinase domain
TraesCS1A01G350800.1	T1	Leucine rich repeat	TraesCS1A01G350800.1
TraesCS1A01G353000.1	T1	NADH ubiquinone oxidoreductase20 Kd subunit
TraesCS1A01G353300.1	Cv1	Starch synthase catalytic domain
TraesCS1A01G353800.1	NS	Serine acetyltransferase, N-terminal
TraesCS1A01G354400.1	Cv2	Ribosomal protein L4/L1 family	TraesCS1A01G354400.1
TraesCS1A01G354700.1	Cv4	Hyaluronan / mRNA binding family	TraesCS1A01G354700.1
TraesCS1A01G355200.1	Cv3	Hexokinase	TraesCS1A01G355200.1
TraesCS1A01G355300.1	T1	Barwin family
TraesCS1A01G356500.1	NS	Ribose/Galactose Isomerase	TraesCS1A01G356500.1
TraesCS1A01G357100.1	T2	Ferric reductase NAD binding domain
TraesCS1A01G357200.1	Cv2	6-phosphogluconate dehydrogenase, C-terminal domain	TraesCS1A01G357200.1
TraesCS1A01G357700.1	Cv1	Hydrophobic seed protein
TraesCS1A01G357900.1	NS	Aldehyde dehydrogenase family
TraesCS1A01G360000.1	T2	Core histone H2A/H2B/H3/H4		sp|P68428|H32_WHEAT
TraesCS1A01G360500.1	Cv+T1	Nucleosome assembly protein (NAP)
TraesCS1A01G360700.3	NS	Glycosyl hydrolase family 9
TraesCS1A01G361200.1	NS	XPG I-region	TraesCS1A01G361200.1
TraesCS1A01G362000.1	NS	SAD/SRA domain
TraesCS1A01G364600.1	T1	BRCC36 C-terminal helical domain
TraesCS1A01G365600.1	NS	Adaptor complexes medium subunit family	TraesCS1A01G365600.1
TraesCS1A01G365800.1	T1	Polyprenyl synthetase
TraesCS1A01G366600.1	T1	Plant invertase/pectin methylesterase inhibitor
TraesCS1A01G369400.1	NS	tRNA synthetases class I (E and Q), catalytic domain
TraesCS1A01G369600.1	NS	Methyltransferase domain	TraesCS1A01G369600.1
TraesCS1A01G369700.1	Cv+T1	ANTH domain	TraesCS1A01G369700.1
TraesCS1A01G369800.1	CvxT3	Protein kinase domain
TraesCS1A01G371900.1	Cv+T5	Pyridoxal-phosphate dependent enzyme	TraesCS1A01G371900.1
TraesCS1A01G372400.2	NS	AFG1-like ATPase
TraesCS1A01G378000.1	T2	WD domainG-beta repeat	TraesCS1A01G378000.1
TraesCS1A01G379000.1	T2	ATP synthase alpha/beta familynucleotide-binding domain	TraesCS1A01G379000.1
TraesCS1A01G379300.1	T1	snoRNA binding domainfibrillarin	TraesCS1A01G379300.1
TraesCS1A01G379800.1	NS	SNARE domain
TraesCS1A01G381700LC.1	Cv+T3	Ribosomal protein L1p/L10e family
TraesCS1A01G381800.1	T1	Grap2 and cyclin-D-interacting
TraesCS1A01G382800.1	NS	Asparagine synthase
TraesCS1A01G383500.1	T2	Ribosomal protein L35Ae
TraesCS1A01G385400.2	NS	Dynamin central region	TraesCS1A01G385400.2
TraesCS1A01G386300.1	Cv2	Ribosomal L37ae protein family
TraesCS1A01G387700.1	Cv3	Proteasome non-ATPase 26S subunit
TraesCS1A01G388500.1	T2	Ribosomal prokaryotic L21 protein
TraesCS1A01G388800.1	Cv+T3	Oxidoreductase familyNAD-binding Rossmann fold	TraesCS1A01G388800.1
TraesCS1A01G389100.1	T2	Ribosomal protein L1p/L10e family	TraesCS1A01G389100.1
TraesCS1A01G389600.1	NS	3' exoribonuclease family, domain 1
TraesCS1A01G392000.1	Cv2	Photosystem I reaction centre subunit VI	TraesCS1A01G392000.1
TraesCS1A01G392400.1	T1	Ubiquitin-conjugating enzyme	TraesCS1A01G392400.1
TraesCS1A01G395300.1	Cv3	DnaJ C terminal domain
TraesCS1A01G396000.1	NS	Guanylate-binding protein, N-terminal domain	TraesCS1A01G396000.1
TraesCS1A01G396800.1	Cv+T3	Fasciclin domain
TraesCS1A01G397300.1	T2	Zinc finger C-x8-C-x5-C-x3-H type (and similar)	TraesCS1A01G397300.1
TraesCS1A01G397400.1	NS	Ubiquitin family	TraesCS1A01G397400.1	sp|P69326|UBIQ_WHEAT
TraesCS1A01G400300.1	NS	SacI homology domain	TraesCS1A01G400300.1
TraesCS1A01G402500.1	T1	NAD dependent epimerase/dehydratase family	TraesCS1A01G402500.1
TraesCS1A01G403200.1	T1	Frigida-like protein
TraesCS1A01G403700.1	NS	Plant invertase/pectin methylesterase inhibitor	TraesCS1A01G403700.1
TraesCS1A01G403800.1	Cv1	Chlorophyll A-B binding protein	TraesCS1A01G403800.1	sp|P04784|CB21_WHEAT
TraesCS1A01G404200.1	NS	NADH-ubiquinone reductase complex 1 MLRQ subunit
TraesCS1A01G404500.1	NS	Eukaryotic aspartyl protease	TraesCS1A01G404500.1
TraesCS1A01G406500.1	Cv+T4	Ribosomal protein L7/L12 C-terminal domain	TraesCS1A01G406500.1
TraesCS1A01G407100.1	Cv3	SPFH domain / Band 7 family
TraesCS1A01G407600.1	NS	Flavin containing amine oxidoreductase
TraesCS1A01G408900.1	T1	Trypsin-like peptidase domain	TraesCS1A01G408900.1
TraesCS1A01G410200.1	T2	Plastocyanin-like domain	TraesCS1A01G410200.1
TraesCS1A01G411600.2	Cv+T5	CTP synthase N-terminus
TraesCS1A01G411900.1	Cv+T2	Acetohydroxy acid isomeroreductasecatalytic domain
TraesCS1A01G412900.1	NS	lactate/malate dehydrogenase, NAD binding domain	TraesCS1A01G412900.1
TraesCS1A01G413000.1	T2	Ras family	TraesCS1A01G413000.1
TraesCS1A01G413700.1	Cv4	Amidase	TraesCS1A01G413700.1
TraesCS1A01G413900.1	NS	Proteasome subunit
TraesCS1A01G415000.1	NS	Pollen proteins Ole e I like	TraesCS1A01G415000.1
TraesCS1A01G416500.1	T1	Eukaryotic porin
TraesCS1A01G417500.1	Cv1	Formyl transferase
TraesCS1A01G419600.2	NS	Nucleotidyl transferase		sp|P12299|GLGL2_WHEAT
TraesCS1A01G420500.1	NS	DnaJ domain	TraesCS1A01G420500.1
TraesCS1A01G423800.1	NS	Late embryogenesis abundant protein	TraesCS1A01G423800.1
TraesCS1A01G424200.1	NS	Protein kinase domain	TraesCS1A01G424200.1
TraesCS1A01G425000.1	Cv2	Mitochondrial carrier protein
TraesCS1A01G425100.1	NS	GH3 auxin-responsive promoter
TraesCS1A01G425700.1	T1	WD domainG-beta repeat
TraesCS1A01G427000.1	Cv+T5	Protein phosphatase 2C
TraesCS1A01G427100.1	NS	CTP synthase N-terminus
TraesCS1A01G428400.1	CvxT{S}	Tryptophan synthase alpha chain	TraesCS1A01G428400.1
TraesCS1A01G429400.1	NS	Uncharacterised protein family (UPF0121)	TraesCS1A01G429400.1
TraesCS1A01G433000.1	NS	Hyaluronan / mRNA binding family	TraesCS1A01G433000.1
TraesCS1A01G433400.1	NS	DYW family of nucleic acid deaminases
TraesCS1A01G437500.2	NS	Clp protease
TraesCS1A01G438600.2	NS	Elongation factor Tu GTP binding domain	TraesCS1A01G438600.2
TraesCS1A01G440200.1	NS	V-ATPase subunit C	TraesCS1A01G440200.1
TraesCS1A01G442500.1	Cv2	Peptidase family M41
TraesCS1A01G442600.1	NS	Protein kinase domain
TraesCS1A01G443400.1	NS	DEAD/DEAH box helicase	TraesCS1A01G443400.1
TraesCS1A01G443500.1	NS	Eukaryotic-type carbonic anhydrase	TraesCS1A01G443500.1
TraesCS1A01G443600.1	CvxT4	WD domainG-beta repeat
TraesCS1A01G445900.1	CvxT4	linker histone H1 and H5 family	TraesCS1A01G445900.1
TraesCS1A01G499000LC.1	T1	Insulinase (Peptidase family M16)
TraesCS1A01G512200LC.1	T2	Eukaryotic porin
TraesCS1A01G538600LC.1	Cv4	Domain of unknown function (DUF543)
TraesCS1A01G540700LC.1	NS	Photosynthetic reaction centre protein		sp|Q36814|PSBD_WHEAT
TraesCS1A01G541900LC.1	Cv+T3	Ribosomal protein L23		sp|P69667|RK23_WHEAT
TraesCS1A01G542100LC.1	NS	Ribulose bisphosphate carboxylase large chain, catalytic domain		sp|P11383|RBL_WHEAT
TraesCS1A01G542300LC.1	NS	Ribulose bisphosphate carboxylase large chain, N-terminal domain		sp|P11383|RBL_WHEAT
TraesCS1A01G542900LC.1	Cv2	Ribosomal protein S2		sp|P17933|RR2_WHEAT
TraesCS1A01G543400LC.1	NS	Ribosomal protein S14p/S29e		sp|Q95H62|RR14_WHEAT
TraesCS1A01G543600LC.1	NS	Photosystem I psaA/psaB protein		sp|P58311|PSAA_WHEAT
TraesCS1A01G543700LC.1	Cv+T3	Photosynthetic reaction centre protein		sp|P12463|PSBA_WHEAT
TraesCS1A01G544000LC.1	Cv2	Ribosomal Proteins L2, C-terminal domain		sp|P11534|RK2_WHEAT
TraesCS1A01G564700LC.1	Cv+T3	Ribosomal protein L44
TraesCS1A01G611800LC.1	Cv2	Ribosomal protein S3, C-terminal domain
TraesCS1B01G001100.1	NS
TraesCS1B01G011000.1	T1	Cys-rich Gliadin N-terminal		sp|P06659|GDBB_WHEAT
TraesCS1B01G011100.1	NS	Cyclophilin type peptidyl-prolyl cis-trans isomerase/CLD	TraesCS1B01G011100.1
TraesCS1B01G011600.1	NS	Cys-rich Gliadin N-terminal		sp|P10386|GLTB_WHEAT
TraesCS1B01G011700.1	NS	Cys-rich Gliadin N-terminal		sp|P04730|GDB3_WHEAT
TraesCS1B01G013500.1	NS	Cys-rich Gliadin N-terminal
TraesCS1B01G017800.1	T1	Aminotransferase class I and II	TraesCS1B01G017800.1
TraesCS1B01G018900.1	NS	Ras family
TraesCS1B01G019100.2	NS	Ras family
TraesCS1B01G024500.1	NS	Actin
TraesCS1B01G024700.1	Cv+T3	SacI homology domain
TraesCS1B01G037100.1	NS	NAD(P)H-binding	TraesCS1B01G037100.1
TraesCS1B01G042300.1	Cv+T3	Tim17/Tim22/Tim23/Pmp24 family
TraesCS1B01G053600.1	NS	Phosphoglucose isomerase
TraesCS1B01G058700.1	T1	Glycosyl hydrolase family 20catalytic domain	TraesCS1B01G058700.1
TraesCS1B01G059000.1	Cv4	Cupin	TraesCS1B01G059000.1
TraesCS1B01G059800.2	T2	NUDIX domain
TraesCS1B01G060900.1	T1	Phosphorylase superfamily	TraesCS1B01G060900.1
TraesCS1B01G067300.1	Cv+T4	Gamma-thionin family
TraesCS1B01G071700LC.1	Cv+T5	NAC domain
TraesCS1B01G077500.1	Cv3	Patatin-like phospholipase
TraesCS1B01G084700.1	Cv1	Pyridine nucleotide-disulphide oxidoreductase
TraesCS1B01G085100.1	T2	Acyl-CoA dehydrogenaseC-terminal domain	TraesCS1B01G085100.1
TraesCS1B01G090500.1	Cv2	Glutamate-cysteine ligase family 2(GCS2)
TraesCS1B01G090600.1	CvxT{S}	Aminotransferase class-III
TraesCS1B01G090700.1	NS	Glycosyl hydrolase family 9	TraesCS1B01G090700.1
TraesCS1B01G093600.1	T2	AMP-binding enzyme	TraesCS1B01G093600.1
TraesCS1B01G093700.1	NS	Agenet domain	TraesCS1B01G093700.1
TraesCS1B01G095800.1	NS	Peroxidase	TraesCS1B01G095800.1
TraesCS1B01G096900.1	NS	Peroxidase
TraesCS1B01G097700.1	T2	Protein tyrosine kinase	TraesCS1B01G097700.1
TraesCS1B01G098000.1	NS	Cupin	TraesCS1B01G098000.1
TraesCS1B01G098800.1	NS	Transferase family	TraesCS1B01G098800.1
TraesCS1B01G100800.1	T1	RNA recognition motif. (a.k.a. RRMRBDor RNP domain)
TraesCS1B01G106400.2	T2	Glycosyl hydrolases family 38 N-terminal domain	TraesCS1B01G106400.2
TraesCS1B01G107600.1	T1	Sucrose-6F-phosphate phosphohydrolase
TraesCS1B01G107700.1	Cv4	Glycosyl hydrolase family 9	TraesCS1B01G107700.1
TraesCS1B01G108700.1	Cv+T3	Sad1 / UNC-like C-terminal
TraesCS1B01G113300.3	T1	Dihydrodipicolinate reductaseC-terminus	TraesCS1B01G113300.3
TraesCS1B01G113400.1	T1	tRNA synthetases class II (DK and N)	TraesCS1B01G113400.1
TraesCS1B01G113500.1	T1	Glutathione S-transferaseN-terminal domain	TraesCS1B01G113500.1
TraesCS1B01G113700.1	CvxT1	Glutathione S-transferaseN-terminal domain	TraesCS1B01G113700.1
TraesCS1B01G115900.1	NS	Peroxidase
TraesCS1B01G120300.2	NS	Tetrahydrofolate dehydrogenase/cyclohydrolase, NAD(P)-binding domain	TraesCS1B01G120300.2
TraesCS1B01G120800.1	NS	ATPase family associated with various cellular activities (AAA)
TraesCS1B01G123200.1	NS	Kinesin motor domain
TraesCS1B01G124100.1	Cv2	Universal stress protein family
TraesCS1B01G124900.1	Cv+T5	Pyridine nucleotide-disulphide oxidoreductase
TraesCS1B01G127500.3	Cv+T3	3-hydroxyacyl-CoA dehydrogenaseNAD binding domain	TraesCS1B01G127500.3
TraesCS1B01G128500.1	Cv4	GDSL-like Lipase/Acylhydrolase
TraesCS1B01G129500.1	NS	Fasciclin domain	TraesCS1B01G129500.1
TraesCS1B01G135200.1	T1	Phospholipase D C terminal
TraesCS1B01G138700LC.1	Cv1
TraesCS1B01G139000.1	Cv3	Leucine rich repeat	TraesCS1B01G139000.1
TraesCS1B01G139500.1	Cv+T1	Hsp70 protein
TraesCS1B01G139600.1	Cv+T1	Hsp70 protein	TraesCS1B01G139600.1
TraesCS1B01G141900.1	NS	Proteasome subunit	TraesCS1B01G141900.1
TraesCS1B01G142600.2	Cv+T2	Thioredoxin
TraesCS1B01G142800.1	T1	Peroxidase	TraesCS1B01G142800.1
TraesCS1B01G146200.1	NS	MCM P-loop domain	TraesCS1B01G146200.1
TraesCS1B01G150200.1	CvxT4	Glyoxalase/Bleomycin resistance protein/Dioxygenase superfamily
TraesCS1B01G150900.1	NS	Ras family
TraesCS1B01G151300.1	Cv+T3	Hsp70 protein
TraesCS1B01G155700.3	NS	Starch synthase catalytic domain
TraesCS1B01G158000.1	NS	Glycosyl hydrolases family 18
TraesCS1B01G158100.1	T1	Translin family	TraesCS1B01G158100.1
TraesCS1B01G159100.1	NS	Ubiquitin-conjugating enzyme
TraesCS1B01G159700.1	T2	Rubisco accumulation factor 1 alpha helical domain	TraesCS1B01G159700.1
TraesCS1B01G161300.1	NS	Thiolase, N-terminal domain	TraesCS1B01G161300.1
TraesCS1B01G162300.1	Cv2	TCP-1/cpn60 chaperonin family	TraesCS1B01G162300.1
TraesCS1B01G164000.2	NS	Domain of unknown function (DUF1338)
TraesCS1B01G164500.1	Cv2	Ribosomal protein L21e
TraesCS1B01G164900.1	NS	Riboflavin kinase
TraesCS1B01G165900.2	T1	Prp19/Pso4-like
TraesCS1B01G167100.1	T2	Eukaryotic initiation factor 4E	TraesCS1B01G167100.1	sp|Q03389|IF4E2_WHEAT
TraesCS1B01G173900LC.1	NS	Pyruvate kinase, barrel domain
TraesCS1B01G174700.1	NS	Adaptin N terminal region	TraesCS1B01G174700.1
TraesCS1B01G174800.1	NS	Ribosomal S17	TraesCS1B01G174800.1
TraesCS1B01G181000.3	T1	KH domain	TraesCS1B01G181000.3
TraesCS1B01G181800.2	NS	Alpha galactosidase A
TraesCS1B01G182400.1	Cv1	Chloroplast envelope transporter	TraesCS1B01G182400.1
TraesCS1B01G182500.1	Cv1	Chloroplast envelope transporter
TraesCS1B01G184700.1	NS	ATP dependent DNA ligase domain	TraesCS1B01G184700.1
TraesCS1B01G186700.1	NS	alpha/beta hydrolase fold	TraesCS1B01G186700.1
TraesCS1B01G188000.1	NS	Glutaredoxin	TraesCS1B01G188000.1
TraesCS1B01G189400.1	T1	Probable lipid transfer
TraesCS1B01G191000.1	NS	Cytochrome b5-like Heme/Steroid binding domain	TraesCS1B01G191000.1
TraesCS1B01G192400.1	T1	ATPase family associated with various cellular activities (AAA)
TraesCS1B01G192900.1	T1	Ornithine cyclodeaminase/mu-crystallin family
TraesCS1B01G194200.1	CvxT1	Glutathione S-transferaseN-terminal domain
TraesCS1B01G194700.1	T1	Glutathione S-transferaseN-terminal domain
TraesCS1B01G195200.1	T2	Phospholipase D C terminal
TraesCS1B01G196000.1	Cv2	non-haem dioxygenase in morphine synthesis N-terminal
TraesCS1B01G199500.1	NS	Protein of unknown function, DUF538
TraesCS1B01G199600.1	Cv2	Cys/Met metabolism PLP-dependent enzyme
TraesCS1B01G200200.2	Cv+T1	Metallopeptidase family M24
TraesCS1B01G202000.1	NS	Serine carboxypeptidase S28
TraesCS1B01G202100.2	T2	Serine carboxypeptidase S28
TraesCS1B01G202800LC.1	NS	Histidyl-tRNA synthetase
TraesCS1B01G205300.1	NS	Molybdopterin-binding domain of aldehyde dehydrogenase
TraesCS1B01G206000.1	NS	Enoyl-CoA hydratase/isomerase
TraesCS1B01G206600.1	NS	Polyketide cyclase / dehydrase and lipid transport	TraesCS1B01G206600.1
TraesCS1B01G206800.1	NS	Mitochondrial carrier protein	TraesCS1B01G206800.1
TraesCS1B01G208000LC.1	T1	Pyruvate kinasebarrel domain
TraesCS1B01G208100LC.1	Cv3	Lipase (class 3)
TraesCS1B01G208500.1	Cv+T3	PAP_fibrillin
TraesCS1B01G209100.1	NS	Inositol 1,3,4-trisphosphate 5/6-kinase ATP-grasp domain
TraesCS1B01G209800.1	NS	VHS domain	TraesCS1B01G209800.1
TraesCS1B01G213600.1	NS	Putative S-adenosyl-L-methionine-dependent methyltransferase	TraesCS1B01G213600.1
TraesCS1B01G217000.1	NS	Ubiquitin family	TraesCS1B01G217000.1
TraesCS1B01G217700.1	NS	Glutathione S-transferase, C-terminal domain
TraesCS1B01G222300.1	NS	Pollen allergen	TraesCS1B01G222300.1
TraesCS1B01G222500.1	NS	Amino-transferase class IV
TraesCS1B01G223300.1	NS	Proline dehydrogenase
TraesCS1B01G224100.1	NS	Sucrase/ferredoxin-like	TraesCS1B01G224100.1
TraesCS1B01G224200.1	NS	Enoyl-CoA hydratase/isomerase
TraesCS1B01G225700.1	Cv+T1	Pollen allergen
TraesCS1B01G226500.1	NS	Pyruvate kinase, barrel domain	TraesCS1B01G226500.1
TraesCS1B01G227100.1	NS	Haloacid dehalogenase-like hydrolase
TraesCS1B01G227600.1	Cv3	TCP-1/cpn60 chaperonin family
TraesCS1B01G229700.1	NS	Class-II DAHP synthetase family
TraesCS1B01G229900.1	Cv+T3	KH domain	TraesCS1B01G229900.1
TraesCS1B01G230500.1	Cv+T3	Peptide methionine sulfoxide reductase
TraesCS1B01G231000.2	Cv4	NADH:flavin oxidoreductase / NADH oxidase family
TraesCS1B01G231400.2	Cv+T5	Palmitoyl protein thioesterase
TraesCS1B01G232200.2	T1	Serine hydroxymethyltransferase	TraesCS1B01G232200.2
TraesCS1B01G235500.1	T1	ATPase family associated with various cellular activities (AAA)
TraesCS1B01G236100.3	T1	HEAT-like repeat	TraesCS1B01G236100.3
TraesCS1B01G237300.1	Cv4	Metallopeptidase family M24	TraesCS1B01G237300.1
TraesCS1B01G241400.1	T1	Protein tyrosine kinase	TraesCS1B01G241400.1
TraesCS1B01G242100.1	T2
TraesCS1B01G246400.1	T1	Subtilase family	TraesCS1B01G246400.1
TraesCS1B01G250600.1	T1	Nitronate monooxygenase
TraesCS1B01G251000.1	T1	Glycosyl hydrolases family 31
TraesCS1B01G251800.1	Cv2	Annexin
TraesCS1B01G255900.1	T1	Exo-beta-D-glucosaminidase Ig-fold domain
TraesCS1B01G257500.1	T1	Adaptor complexes medium subunit family	TraesCS1B01G257500.1
TraesCS1B01G258200.1	NS	Peptide N-acetyl-beta-D-glucosaminyl asparaginase amidase A
TraesCS1B01G260400.1	Cv2	Dienelactone hydrolase family	TraesCS1B01G260400.1
TraesCS1B01G261700.1	T1	GDSL-like Lipase/Acylhydrolase
TraesCS1B01G261800.1	Cv1	TPM domain	TraesCS1B01G261800.1
TraesCS1B01G263100.1	NS	Xylanase inhibitor C-terminal	TraesCS1B01G263100.1
TraesCS1B01G264600.1	T2	Inorganic H+ pyrophosphatase
TraesCS1B01G264900.1	NS	PEP-utilising enzyme, TIM barrel domain
TraesCS1B01G268000.1	NS	alpha/beta hydrolase fold
TraesCS1B01G269700LC.2	T1	Elongation Factor Gdomain II
TraesCS1B01G270100.1	NS	Glycosyl hydrolase family 20 catalytic domain	TraesCS1B01G270100.1
TraesCS1B01G270200LC.1	NS	Elongation factor Tu domain 2
TraesCS1B01G270600.1	NS	UCH-binding domain	TraesCS1B01G270600.1
TraesCS1B01G271700.1	NS	GDP dissociation inhibitor
TraesCS1B01G271800.2	NS	GDP dissociation inhibitor
TraesCS1B01G272800.3	T1	Alfin
TraesCS1B01G273000.2	NS	'Cold-shock' DNA-binding domain	TraesCS1B01G273000.2
TraesCS1B01G273100.2	NS	'Cold-shock' DNA-binding domain	TraesCS1B01G273100.2
TraesCS1B01G274600.1	CvxT4	MCM P-loop domain
TraesCS1B01G277000.2	Cv1	Lipase (class 3)
TraesCS1B01G277100.1	Cv1	Lipase (class 3)
TraesCS1B01G279100.2	NS	NmrA-like family	TraesCS1B01G279100.2
TraesCS1B01G279800.1	T2	Glutamine amidotransferase domain
TraesCS1B01G280200LC.1	Cv+T3	Photosystem II protein
TraesCS1B01G280600.1	T1	Aminotransferase class I and II	TraesCS1B01G280600.1
TraesCS1B01G283300.1	T2	Inorganic pyrophosphatase
TraesCS1B01G286800.1	T2	Ribosome inactivating protein
TraesCS1B01G288000.1	T2	Glycosyl hydrolase family 3 N terminal domain	TraesCS1B01G288000.1
TraesCS1B01G289700.1	T1	Universal stress protein family
TraesCS1B01G290800.1	T2	Uracil phosphoribosyltransferase
TraesCS1B01G291500.1	NS	Aldo/keto reductase family	TraesCS1B01G291500.1
TraesCS1B01G291900.2	NS	Tetratricopeptide repeat
TraesCS1B01G293000.1	Cv+T3	Peptidase family M41
TraesCS1B01G294300.1	NS	Hsp70 protein
TraesCS1B01G294600.1	Cv1	GTP cyclohydrolase II
TraesCS1B01G297800.1	T1	PWWP domain	TraesCS1B01G297800.1
TraesCS1B01G302400.1	NS
TraesCS1B01G303200.1	Cv4	Protein of unknown function (DUF1668)
TraesCS1B01G303300.1	Cv4	Protein of unknown function (DUF1668)
TraesCS1B01G305000.1	NS	Surface antigen	TraesCS1B01G305000.1
TraesCS1B01G311200.1	NS	Protein kinase domain
TraesCS1B01G312000.1	NS	ATP synthase (E/31 kDa) subunit
TraesCS1B01G312100.1	Cv4	UDP-glucoronosyl and UDP-glucosyl transferase	TraesCS1B01G312100.1
TraesCS1B01G312400.1	NS	UDP-glucoronosyl and UDP-glucosyl transferase
TraesCS1B01G314600.1	NS	Multicopper oxidase	TraesCS1B01G314600.1
TraesCS1B01G316400.1	NS	Oxidoreductase FAD-binding domain
TraesCS1B01G317500.1	Cv1	Chlorophyll A-B binding protein		sp|P04784|CB21_WHEAT
TraesCS1B01G319100.1	NS	Proteasome subunit
TraesCS1B01G319400.1	T1	EF hand	TraesCS1B01G319400.1	sp|P04464|CALM_WHEAT
TraesCS1B01G319500.1	T1	Leucine rich repeat N-terminal domain	TraesCS1B01G319500.1
TraesCS1B01G321800.1	NS	Cytochrome P450
TraesCS1B01G322100.1	Cv2	Aspartic acid proteinase inhibitor
TraesCS1B01G322900.1	NS	SH2 domain
TraesCS1B01G325100.1	Cv+T3	Phosphoglycerate kinase	TraesCS1B01G325100.1	sp|P12782|PGKH_WHEAT
TraesCS1B01G330200.1	NS	Peroxidase
TraesCS1B01G332700.1	Cv1	NADPH-dependent FMN reductase	TraesCS1B01G332700.1
TraesCS1B01G334600.2	NS	Prolyl oligopeptidase family	TraesCS1B01G334600.2
TraesCS1B01G336300.1	NS	Nitrite and sulphite reductase 4Fe-4S domain	TraesCS1B01G336300.1
TraesCS1B01G338500.1	T1	Papain family cysteine protease
TraesCS1B01G340300.2	NS	Thioredoxin-like [2Fe-2S] ferredoxin	TraesCS1B01G340300.2
TraesCS1B01G340600.1	NS	SRP54-type protein, GTPase domain
TraesCS1B01G346200.2	NS	X8 domain
TraesCS1B01G349300.1	NS	Initiation factor eIF2 gamma, C terminal
TraesCS1B01G349900.1	NS	UDP-glucoronosyl and UDP-glucosyl transferase	TraesCS1B01G349900.1
TraesCS1B01G350700.1	Cv4	Peptidase C26	TraesCS1B01G350700.1
TraesCS1B01G351000.1	Cv3	Cyclic phosphodiesterase-like protein
TraesCS1B01G352200.2	T1	ATPase family associated with various cellular activities (AAA)	TraesCS1B01G352200.2
TraesCS1B01G354000.1	NS	Transferase family	TraesCS1B01G354000.1
TraesCS1B01G355600.1	NS	Hexokinase	TraesCS1B01G355600.1
TraesCS1B01G356900.1	T1	Insulinase (Peptidase family M16)	TraesCS1B01G356900.1
TraesCS1B01G359600LC.1	NS	PRP1 splicing factor, N-terminal
TraesCS1B01G359800.1	NS	Pyruvate phosphate dikinase, PEP/pyruvate binding domain
TraesCS1B01G361400.1	T1	UDP-glucoronosyl and UDP-glucosyl transferase
TraesCS1B01G361700.1	T1	UDP-glucoronosyl and UDP-glucosyl transferase
TraesCS1B01G367100.1	Cv+T5	Hyaluronan / mRNA binding family	TraesCS1B01G367100.1
TraesCS1B01G368900.1	T1	NADH ubiquinone oxidoreductase20 Kd subunit
TraesCS1B01G372600.1	NS	Ribose/Galactose Isomerase	TraesCS1B01G372600.1
TraesCS1B01G373900.1	Cv+T3
TraesCS1B01G374200.1	T2	Eukaryotic porin	TraesCS1B01G374200.1
TraesCS1B01G374500.1	NS	Aldehyde dehydrogenase family	TraesCS1B01G374500.1
TraesCS1B01G375900LC.1	T1	Glutathione S-transferaseN-terminal domain
TraesCS1B01G376100.1	NS	Centromere kinetochore component CENP-T histone fold	TraesCS1B01G376100.1	sp|P62785|H41_WHEAT
TraesCS1B01G377000.1	T1	Nucleosome assembly protein (NAP)
TraesCS1B01G378000.1	Cv+T3	TCP-1/cpn60 chaperonin family
TraesCS1B01G379200.1	NS	snoRNA binding domain, fibrillarin	TraesCS1B01G379200.1
TraesCS1B01G380800.1	NS	Ribosomal L28e protein family	TraesCS1B01G380800.1
TraesCS1B01G383400.1	T1	Polyprenyl synthetase
TraesCS1B01G384100.1	NS	X-domain of DnaJ-containing	TraesCS1B01G384100.1
TraesCS1B01G384400.1	NS	Plant invertase/pectin methylesterase inhibitor
TraesCS1B01G386200.1	NS	Core histone H2A/H2B/H3/H4		sp|P05621|H2B2_WHEAT
TraesCS1B01G386600.1	NS	Core histone H2A/H2B/H3/H4	TraesCS1B01G386600.1	sp|P05621|H2B2_WHEAT
TraesCS1B01G386900.1	T1	BRE1 E3 ubiquitin ligase	TraesCS1B01G386900.1
TraesCS1B01G388000.1	T2	Cupin
TraesCS1B01G388500.1	NS	Chlorophyll A-B binding protein		sp|P04784|CB21_WHEAT
TraesCS1B01G388700.1	NS	Methyltransferase domain
TraesCS1B01G388900.1	CvxT3	Protein kinase domain
TraesCS1B01G389200.1	T1	Zinc-binding dehydrogenase
TraesCS1B01G391900.1	NS	Pyridoxal-phosphate dependent enzyme
TraesCS1B01G393500.1	NS	Calcineurin-like phosphoesterase
TraesCS1B01G398800.1	NS	WD domain, G-beta repeat	TraesCS1B01G398800.1
TraesCS1B01G400300.1	T2	ATP synthase alpha/beta familynucleotide-binding domain
TraesCS1B01G404900.1	T1	ATP synthase subunit C
TraesCS1B01G405000.1	Cv1	ATP synthase B/B' CF(0)		sp|P06528|ATPF_WHEAT
TraesCS1B01G405200.1	Cv1	ATP synthase alpha/beta chain, C terminal domain	TraesCS1B01G405200.1	sp|P12112|ATPA_WHEAT
TraesCS1B01G405300.1	NS	Ribosomal protein S14p/S29e
TraesCS1B01G407300.1	NS	GDSL-like Lipase/Acylhydrolase
TraesCS1B01G409200.1	T2	Papain family cysteine protease	TraesCS1B01G409200.1
TraesCS1B01G409200LC.1	NS	Ubiquitin family
TraesCS1B01G410300.1	NS	Enoyl-(Acyl carrier protein) reductase
TraesCS1B01G411200LC.1	Cv+T4	Chitinase class I
TraesCS1B01G411700.3	NS	Dynamin central region
TraesCS1B01G417000.1	Cv+T3	Oxidoreductase familyNAD-binding Rossmann fold
TraesCS1B01G422200.1	T1	Cytidylyltransferase
TraesCS1B01G424400.1	NS	Guanylate-binding protein, N-terminal domain	TraesCS1B01G424400.1
TraesCS1B01G427900.1	Cv2	Ribosomal proteins 50S-L18Ae/60S-L20/60S-L18A
TraesCS1B01G428800.1	Cv2	CobW/HypB/UreG, nucleotide-binding domain	TraesCS1B01G428800.1
TraesCS1B01G428900.1	T2	SacI homology domain
TraesCS1B01G431000.1	Cv+T5	Elongation factor Tu GTP binding domain
TraesCS1B01G432600.1	T1	Frigida-like protein	TraesCS1B01G432600.1
TraesCS1B01G433200.1	NS	Plant invertase/pectin methylesterase inhibitor	TraesCS1B01G433200.1
TraesCS1B01G433300.1	Cv1	Chlorophyll A-B binding protein	TraesCS1B01G433300.1	sp|P04784|CB21_WHEAT
TraesCS1B01G433400.1	T1	Protein of unknown function (DUF1296)	TraesCS1B01G433400.1
TraesCS1B01G434000.1	NS	Eukaryotic aspartyl protease
TraesCS1B01G434100.2	Cv3	Subtilase family
TraesCS1B01G437500.1	Cv+T3	short chain dehydrogenase	TraesCS1B01G437500.1
TraesCS1B01G437600.1	Cv1	Trypsin-like peptidase domain
TraesCS1B01G441500.1	T2	Elongation factor Tu GTP binding domain
TraesCS1B01G443200.1	NS	lactate/malate dehydrogenase, NAD binding domain
TraesCS1B01G443700.1	Cv+T1	Amidase	TraesCS1B01G443700.1
TraesCS1B01G444900.1	NS	Pollen proteins Ole e I like	TraesCS1B01G444900.1
TraesCS1B01G449700.2	NS	Nucleotidyl transferase	TraesCS1B01G449700.2	sp|P12299|GLGL2_WHEAT
TraesCS1B01G451100.1	Cv1	Chlorophyll A-B binding protein	TraesCS1B01G451100.1
TraesCS1B01G455900.1	NS	Late embryogenesis abundant protein
TraesCS1B01G457600.1	CvxT3	SPFH domain / Band 7 family
TraesCS1B01G458700.1	Cv1	Respiratory-chain NADH dehydrogenase, 30 Kd subunit	TraesCS1B01G458700.1
TraesCS1B01G463400.1	T1	RecF/RecN/SMC N terminal domain
TraesCS1B01G464800.1	Cv+T4	Domain associated at C-terminal with AAA
TraesCS1B01G466300.1	NS	Glycogen recognition site of AMP-activated protein kinase
TraesCS1B01G468300.1	Cv2	Jacalin-like lectin domain
TraesCS1B01G472500.1	NS	Elongation factor Tu GTP binding domain
TraesCS1B01G477600.1	NS	Plant invertase/pectin methylesterase inhibitor	TraesCS1B01G477600.1
TraesCS1B01G478800.1	Cv3	Nucleoside diphosphate kinase
TraesCS1B01G513200LC.1	NS	RNA dependent RNA polymerase
TraesCS1B01G570600LC.1	NS	High molecular weight glutenin subunit		sp|P08488|GLT3_WHEAT
TraesCS1B01G598400LC.1	NS	alpha/beta hydrolase fold
TraesCS1B01G613000LC.1	T2	Hsp70 protein
TraesCS1B01G627800LC.1	NS	Ubiquitin-conjugating enzyme
TraesCS1B01G627900LC.1	NS	Pyruvate kinase, barrel domain
TraesCS1B01G643900LC.1	Cv+T3	Core histone H2A/H2B/H3/H4		sp|P68428|H32_WHEAT
TraesCS1B01G680300LC.1	Cv1	Apocytochrome F, N-terminal		sp|P05151|CYF_WHEAT
TraesCS1B01G729100LC.1	T1
TraesCS1B01G754600LC.1	NS	Serine carboxypeptidase
TraesCS1B01G772000LC.1	NS	Proteasome subunit
TraesCS1B01G772500LC.1	Cv2
TraesCS1B01G791800LC.1	NS
TraesCS1B01G793300LC.1	NS	Nucleoplasmin-like domain
TraesCS1D01G000200.1	NS	Cys-rich Gliadin N-terminal		sp|P10386|GLTB_WHEAT
TraesCS1D01G000700.1	T1	Cys-rich Gliadin N-terminal
TraesCS1D01G001200.1	T2	Cys-rich Gliadin N-terminal		sp|P08453|GDB2_WHEAT
TraesCS1D01G003900.3	T1	Peroxisomal membrane anchor protein (Pex14p) conserved region	TraesCS1D01G003900.3
TraesCS1D01G007700.1	T2	DJ-1/PfpI family
TraesCS1D01G011700.3	T1	Aminotransferase class I and II
TraesCS1D01G013400.1	Cv+T1	NADH:flavin oxidoreductase / NADH oxidase family
TraesCS1D01G015100.1	NS	Cys-rich Gliadin N-terminal
TraesCS1D01G021600.1	NS	Transferase family
TraesCS1D01G030600.1	T1	NAD(P)H-binding
TraesCS1D01G034700.1	Cv+T3	Tim17/Tim22/Tim23/Pmp24 family
TraesCS1D01G037000.1	Cv3	Salt stress response/antifungal
TraesCS1D01G039300.1	NS	Aromatic amino acid lyase		sp|Q43210|PALY_WHEAT
TraesCS1D01G041200.1	T1	Phosphoglucose isomerase	TraesCS1D01G041200.1
TraesCS1D01G046400.1	Cv4	Cupin	TraesCS1D01G046400.1
TraesCS1D01G049200LC.1	NS	Glutathione S-transferase, N-terminal domain
TraesCS1D01G052500.1	NS	Pyridoxal-dependent decarboxylase conserved domain
TraesCS1D01G052900.1	T1	Gamma-thionin family
TraesCS1D01G053500.1	T1	CS domain	TraesCS1D01G053500.1
TraesCS1D01G060500.1	Cv3	Patatin-like phospholipase	TraesCS1D01G060500.1
TraesCS1D01G063500.1	NS
TraesCS1D01G066600.1	T1	HEAT repeat
TraesCS1D01G067100.1	T1	Cupin
TraesCS1D01G067500.1	Cv1	Pyridine nucleotide-disulphide oxidoreductase
TraesCS1D01G074600.1	CvxT{S}	Aminotransferase class-III	TraesCS1D01G074600.1
TraesCS1D01G074700.1	NS	Glycosyl hydrolase family 9	TraesCS1D01G074700.1
TraesCS1D01G077600.1	T2	AMP-binding enzyme	TraesCS1D01G077600.1
TraesCS1D01G077700.2	NS	Agenet domain
TraesCS1D01G079800.1	NS	Peroxidase	TraesCS1D01G079800.1
TraesCS1D01G081700.1	NS	Cupin	TraesCS1D01G081700.1
TraesCS1D01G082800.1	T1	Transferase family	TraesCS1D01G082800.1
TraesCS1D01G086700.1	NS	Aminotransferase class I and II
TraesCS1D01G087600.1	NS	Serine carboxypeptidase		sp|P08819|CBP2_WHEAT
TraesCS1D01G088300LC.1	Cv+T3	Photosystem II protein		sp|Q9XPS4|PSBC_WHEAT
TraesCS1D01G089200LC.1	Cv1	Ribosomal protein S16
TraesCS1D01G090000.1	T1	Sucrose-6F-phosphate phosphohydrolase
TraesCS1D01G090100.1	Cv4	Glycosyl hydrolase family 9	TraesCS1D01G090100.1
TraesCS1D01G091000.1	Cv2	PPR repeat family
TraesCS1D01G094600.1	T1	tRNA synthetases class II (DK and N)
TraesCS1D01G094800.1	Cv2	Glutathione S-transferase, N-terminal domain
TraesCS1D01G098100.1	T1	2OG-Fe(II) oxygenase superfamily
TraesCS1D01G098200LC.1	NS	Aminotransferase class-V
TraesCS1D01G101300.1	NS	Histidyl-tRNA synthetase	TraesCS1D01G101300.1
TraesCS1D01G102400.1	NS	Rubber elongation factor protein (REF)	TraesCS1D01G102400.1
TraesCS1D01G104800.2	NS	Cytosol aminopeptidase family, catalytic domain
TraesCS1D01G105200.2	Cv+T4	3-hydroxyacyl-CoA dehydrogenaseNAD binding domain
TraesCS1D01G105500.2	Cv2	Ribosomal protein 60S L18 and 50S L18e
TraesCS1D01G106200.1	NS	Armadillo/beta-catenin-like repeat	TraesCS1D01G106200.1
TraesCS1D01G111300.2	T1	tRNA synthetases class I (R)
TraesCS1D01G111600.1	T2	Fasciclin domain	TraesCS1D01G111600.1
TraesCS1D01G121200.3	Cv+T1	Hsp70 protein	TraesCS1D01G121200.3
TraesCS1D01G123400.2	NS	Malic enzyme, NAD binding domain
TraesCS1D01G124600.2	NS	ER membrane protein complex subunit 1 C-terminal
TraesCS1D01G125300.1	NS	MCM P-loop domain
TraesCS1D01G128800.1	NS	ribosomal L5P family C-terminus
TraesCS1D01G129500.2	T2	Thioredoxin
TraesCS1D01G130500.1	Cv2	Ribosomal protein S8	TraesCS1D01G130500.1	sp|Q95H52|RR8_WHEAT
TraesCS1D01G134600.1	T1	NADPH-dependent FMN reductase	TraesCS1D01G134600.1
TraesCS1D01G137400.1	NS	ATP synthase alpha/beta family, nucleotide-binding domain		sp|P12862|ATPAM_WHEAT
TraesCS1D01G141800.1	T1	Glutamine synthetasecatalytic domain
TraesCS1D01G144000.1	Cv2	TCP-1/cpn60 chaperonin family	TraesCS1D01G144000.1
TraesCS1D01G144100.1	NS	tRNA synthetases class I (C) catalytic domain
TraesCS1D01G144200.1	NS	GDSL-like Lipase/Acylhydrolase
TraesCS1D01G144400.1	NS	Domain of unknown function (DUF1338)
TraesCS1D01G148000.1	NS	Cyanate lyase C-terminal domain	TraesCS1D01G148000.1
TraesCS1D01G148500.1	Cv+T4	tRNA synthetases class I (W and Y)
TraesCS1D01G149400.1	NS	Glucosyltransferase 24
TraesCS1D01G149800.1	Cv+T3	Ribonuclease T2 family
TraesCS1D01G149900.1	T1	CobB/CobQ-like glutamine amidotransferase domain
TraesCS1D01G152300.1	NS	EF-hand domain
TraesCS1D01G153900.1	Cv+T5	lactate/malate dehydrogenasealpha/beta C-terminal domain
TraesCS1D01G156400.2	NS	Ribosomal S17	TraesCS1D01G156400.2
TraesCS1D01G161000.1	NS	BRO1-like domain
TraesCS1D01G161900.1	NS	Alpha galactosidase A
TraesCS1D01G162200.1	NS	Electron transfer flavoprotein-ubiquinone oxidoreductase, 4Fe-4S
TraesCS1D01G163900.1	T1	Probable lipid transfer
TraesCS1D01G165400.1	NS	Cytochrome b5-like Heme/Steroid binding domain	TraesCS1D01G165400.1
TraesCS1D01G165500.1	NS	Cytochrome b5-like Heme/Steroid binding domain
TraesCS1D01G166100.1	CvxT1	Pentapeptide repeats (8 copies)
TraesCS1D01G166900.1	T1	Glutaredoxin	TraesCS1D01G166900.1
TraesCS1D01G168300.4	NS	alpha/beta hydrolase fold	TraesCS1D01G168300.4
TraesCS1D01G168700.2	Cv+T5	short chain dehydrogenase	TraesCS1D01G168700.2
TraesCS1D01G169900.1	Cv1	Ribulose bisphosphate carboxylase large chain, catalytic domain		sp|P11383|RBL_WHEAT
TraesCS1D01G170000.1	NS	Ribulose bisphosphate carboxylase large chain, catalytic domain		sp|P11383|RBL_WHEAT
TraesCS1D01G174900.1	Cv1	Chloroplast envelope transporter	TraesCS1D01G174900.1
TraesCS1D01G175000.1	Cv1	Chloroplast envelope transporter	TraesCS1D01G175000.1
TraesCS1D01G176800.1	NS	Serine carboxypeptidase S28	TraesCS1D01G176800.1
TraesCS1D01G179700.1	NS	Ribosomal Proteins L2, C-terminal domain		sp|P11534|RK2_WHEAT
TraesCS1D01G180800.1	CvxT{S}	ATP synthase subunit C		sp|P69448|ATPH_WHEAT
TraesCS1D01G181100.1	Cv+T3	Photosystem I psaA/psaB protein	TraesCS1D01G181100.1	sp|P58386|PSAB_WHEAT
TraesCS1D01G181200.1	Cv+T2	Respiratory-chain NADH dehydrogenase30 Kd subunit
TraesCS1D01G181400.1	Cv1	ATP synthase, Delta/Epsilon chain, beta-sandwich domain	TraesCS1D01G181400.1	sp|P69443|ATPE_WHEAT
TraesCS1D01G181600.1	Cv1	ATP synthase alpha/beta family, nucleotide-binding domain	TraesCS1D01G181600.1	sp|P20858|ATPB_WHEAT
TraesCS1D01G183200.1	Cv1	Ribosomal protein L14p/L23e	TraesCS1D01G183200.1	sp|Q95H51|RK14_WHEAT
TraesCS1D01G184000.1	Cv2	Respiratory-chain NADH dehydrogenase, 49 Kd subunit		sp|Q95H42|NDHH_WHEAT
TraesCS1D01G184600.1	NS	Protein of unknown function, DUF538	TraesCS1D01G184600.1
TraesCS1D01G189600.1	T2	Glutathione S-transferaseN-terminal domain
TraesCS1D01G190000.1	CvxT1	Glutathione S-transferaseN-terminal domain
TraesCS1D01G191100.1	T1	Glutathione S-transferaseN-terminal domain
TraesCS1D01G191900.1	T1	Ornithine cyclodeaminase/mu-crystallin family
TraesCS1D01G193400.1	Cv1	ATP synthase alpha/beta family, nucleotide-binding domain		sp|P12112|ATPA_WHEAT
TraesCS1D01G194600.1	NS	Core histone H2A/H2B/H3/H4		sp|P05621|H2B2_WHEAT
TraesCS1D01G195400.1	NS	Mitochondrial carrier protein
TraesCS1D01G199700.1	T1	PCI domain
TraesCS1D01G206100LC.1	NS	Integrase zinc binding domain
TraesCS1D01G207100.3	Cv1	Chitinase class I	TraesCS1D01G207100.3
TraesCS1D01G208500.1	NS	TCP-1/cpn60 chaperonin family
TraesCS1D01G211500.1	NS	Pollen allergen
TraesCS1D01G213500.1	NS	Sucrase/ferredoxin-like	TraesCS1D01G213500.1
TraesCS1D01G213900.2	T1	Flavin-binding monooxygenase-like
TraesCS1D01G215100.2	Cv+T1	Pollen allergen
TraesCS1D01G218700.1	CvxT3	KH domain	TraesCS1D01G218700.1
TraesCS1D01G219000.1	NS	Nucleoside diphosphate kinase	TraesCS1D01G219000.1
TraesCS1D01G219700.1	Cv+T5	Palmitoyl protein thioesterase
TraesCS1D01G220400.1	NS	Serine hydroxymethyltransferase	TraesCS1D01G220400.1
TraesCS1D01G222600.2	Cv2	D-isomer specific 2-hydroxyacid dehydrogenase, NAD binding domain	TraesCS1D01G222600.2
TraesCS1D01G228500LC.1	Cv+T3	Cytochrome b/b6/petB		sp|P60162|CYB6_WHEAT
TraesCS1D01G228600.2	T2	Acyltransferase
TraesCS1D01G231000.1	T1	3-hydroxyacyl-CoA dehydrogenaseNAD binding domain
TraesCS1D01G232800.1	T1	Plant invertase/pectin methylesterase inhibitor
TraesCS1D01G234700.1	T1	Subtilase family	TraesCS1D01G234700.1
TraesCS1D01G236500.1	NS	NAC domain	TraesCS1D01G236500.1
TraesCS1D01G236800LC.1	T1	Calreticulin family
TraesCS1D01G237800.3	T1	RNA recognition motif. (a.k.a. RRMRBDor RNP domain)
TraesCS1D01G238900.1	T1	Nitronate monooxygenase
TraesCS1D01G245900.2	NS	Arginosuccinate synthase	TraesCS1D01G245900.2
TraesCS1D01G247900LC.1	T2	PPR repeat family
TraesCS1D01G249100.1	Cv1	Dienelactone hydrolase family	TraesCS1D01G249100.1
TraesCS1D01G252900.1	NS	PEP-utilising enzyme, TIM barrel domain
TraesCS1D01G256600.2	NS	Protein of unknown function (DUF563)
TraesCS1D01G261000.1	NS	GDP dissociation inhibitor
TraesCS1D01G262400.1	NS	'Cold-shock' DNA-binding domain	TraesCS1D01G262400.1
TraesCS1D01G265600.1	T1
TraesCS1D01G266300.1	Cv1	Lipase (class 3)
TraesCS1D01G266300LC.1	Cv+T3	ATP synthase alpha/beta familynucleotide-binding domain		sp|P20858|ATPB_WHEAT
TraesCS1D01G267500LC.1	NS	Photosystem II protein		sp|P24065|PSBB_WHEAT
TraesCS1D01G268500.1	NS	NmrA-like family	TraesCS1D01G268500.1
TraesCS1D01G268600.1	T1	CRAL/TRIO domain	TraesCS1D01G268600.1
TraesCS1D01G269000.1	T1	alpha/beta hydrolase fold	TraesCS1D01G269000.1
TraesCS1D01G270600.1	NS	Protein of unknown function (DUF1682)
TraesCS1D01G274000.1	Cv+T2	Fructose-1-6-bisphosphataseN-terminal domain
TraesCS1D01G276700.1	T2	60s Acidic ribosomal protein	TraesCS1D01G276700.1
TraesCS1D01G280700.2	NS	Amino acid kinase family
TraesCS1D01G281200.1	NS	Aldo/keto reductase family
TraesCS1D01G281800.1	NS	Aldo/keto reductase family	TraesCS1D01G281800.1
TraesCS1D01G283700LC.1	NS	S4 domain		sp|Q95H61|RR4_WHEAT
TraesCS1D01G283900.1	Cv+T4	Glycosyl hydrolases family 18	TraesCS1D01G283900.1
TraesCS1D01G284000.2	NS	Hsp70 protein
TraesCS1D01G284100LC.1	NS	Ribulose bisphosphate carboxylase large chain, catalytic domain		sp|P11383|RBL_WHEAT
TraesCS1D01G284200LC.1	Cv+T2	Ribulose bisphosphate carboxylase large chaincatalytic domain		sp|P11383|RBL_WHEAT
TraesCS1D01G284600LC.1	Cv+T3	Apocytochrome FN-terminal		sp|P05151|CYF_WHEAT
TraesCS1D01G285300LC.1	NS	Ribosomal protein S18		sp|Q95H55|RR18_WHEAT
TraesCS1D01G287400.1	T1	PWWP domain	TraesCS1D01G287400.1
TraesCS1D01G292000LC.1	NS	Ribulose bisphosphate carboxylase large chain, N-terminal domain
TraesCS1D01G294200LC.1	NS	Glutathione S-transferase, N-terminal domain
TraesCS1D01G295600.1	Cv+T3	Ribosomal protein L33	TraesCS1D01G295600.1
TraesCS1D01G295900.1	NS	Surface antigen	TraesCS1D01G295900.1
TraesCS1D01G298400.2	NS	MCM P-loop domain
TraesCS1D01G301700.1	Cv+T5	UDP-glucoronosyl and UDP-glucosyl transferase	TraesCS1D01G301700.1
TraesCS1D01G303600.1	NS	Multicopper oxidase	TraesCS1D01G303600.1
TraesCS1D01G305900.1	Cv+T4	ADP-ribosylation factor family
TraesCS1D01G306200.1	Cv1	Chlorophyll A-B binding protein	TraesCS1D01G306200.1	sp|P04784|CB21_WHEAT
TraesCS1D01G308200.1	Cv+T4	Glycogen recognition site of AMP-activated protein kinase
TraesCS1D01G308300.1	NS	Leucine rich repeat N-terminal domain
TraesCS1D01G308400.1	NS	Leucine rich repeat N-terminal domain
TraesCS1D01G310300.1	Cv+T3	Aspartic acid proteinase inhibitor
TraesCS1D01G313800.2	Cv+T3	Phosphoglycerate kinase	TraesCS1D01G313800.2	sp|P12782|PGKH_WHEAT
TraesCS1D01G322400.3	T1	Prolyl oligopeptidase family
TraesCS1D01G327200.1	Cv+T3	Thioredoxin	TraesCS1D01G327200.1	sp|O64394|TRXH_WHEAT
TraesCS1D01G329000.1	NS	Thioredoxin-like [2Fe-2S] ferredoxin
TraesCS1D01G329300.1	NS	SRP54-type protein, GTPase domain	TraesCS1D01G329300.1
TraesCS1D01G333500.1	T2	Inositol 1 3 4-trisphosphate 5/6-kinase ATP-grasp domain	TraesCS1D01G333500.1
TraesCS1D01G342100.1	T1	AAA domain (Cdc48 subfamily)
TraesCS1D01G343400.1	NS	Transferase family	TraesCS1D01G343400.1
TraesCS1D01G344600.1	NS	Hexokinase	TraesCS1D01G344600.1
TraesCS1D01G344900.1	Cv+T4	Enoyl-(Acyl carrier protein) reductase	TraesCS1D01G344900.1
TraesCS1D01G346100.1	T1	Insulinase (Peptidase family M16)	TraesCS1D01G346100.1
TraesCS1D01G346200.1	NS	Phosphofructokinase
TraesCS1D01G348900.2	NS	Pyruvate phosphate dikinase, PEP/pyruvate binding domain	TraesCS1D01G348900.2
TraesCS1D01G349700.1	NS	Reticulon
TraesCS1D01G350000.1	T1	UDP-glucoronosyl and UDP-glucosyl transferase
TraesCS1D01G350100.1	T1	UDP-glucoronosyl and UDP-glucosyl transferase
TraesCS1D01G350200.1	T1	UDP-glucoronosyl and UDP-glucosyl transferase
TraesCS1D01G350900.1	NS	Plastocyanin-like domain	TraesCS1D01G350900.1
TraesCS1D01G352000.1	Cv+T2	Enoyl-CoA hydratase/isomerase
TraesCS1D01G357000.1	NS	Glycerophosphoryl diester phosphodiesterase family
TraesCS1D01G359500.1	NS	O-methyltransferase domain
TraesCS1D01G360700.1	NS	Ribose/Galactose Isomerase
TraesCS1D01G361400.1	Cv2	6-phosphogluconate dehydrogenase, C-terminal domain
TraesCS1D01G361600.1	CvxT3
TraesCS1D01G361800.3	T2	Protein of unknown function (DUF4005)	TraesCS1D01G361800.3
TraesCS1D01G361900.1	T2	Eukaryotic porin	TraesCS1D01G361900.1
TraesCS1D01G362100.1	Cv1
TraesCS1D01G362200.1	NS	Hydrophobic seed protein
TraesCS1D01G362700.1	NS	Aldehyde dehydrogenase family
TraesCS1D01G364700.1	NS	CobB/CobQ-like glutamine amidotransferase domain
TraesCS1D01G365100.1	NS	Glycosyl hydrolase family 9
TraesCS1D01G368700.1	NS	Ribosomal L28e protein family
TraesCS1D01G372000.1	NS	X-domain of DnaJ-containing	TraesCS1D01G372000.1
TraesCS1D01G374100.1	Cv2		TraesCS1D01G374100.1
TraesCS1D01G374700.1	Cv+T3	FAE1/Type III polyketide synthase-like protein
TraesCS1D01G375200.1	NS	Chlorophyll A-B binding protein	TraesCS1D01G375200.1	sp|P04784|CB21_WHEAT
TraesCS1D01G375400.1	T2	Cupin
TraesCS1D01G375700.1	NS	Methyltransferase domain
TraesCS1D01G378600.1	Cv+T5	Pyridoxal-phosphate dependent enzyme
TraesCS1D01G386800.1	T1	Enoyl-(Acyl carrier protein) reductase	TraesCS1D01G386800.1
TraesCS1D01G390900.1	NS	Papain family cysteine protease	TraesCS1D01G390900.1
TraesCS1D01G395700.1	Cv3	Proteasome non-ATPase 26S subunit
TraesCS1D01G396100.1	NS	Pyruvate kinase, barrel domain
TraesCS1D01G396600.1	NS	Core histone H2A/H2B/H3/H4		sp|P05621|H2B2_WHEAT
TraesCS1D01G403100.1	NS	Cytochrome P450
TraesCS1D01G403300LC.1	NS	Rdx family
TraesCS1D01G404700.1	Cv+T3	Fasciclin domain	TraesCS1D01G404700.1
TraesCS1D01G408100.1	NS	SacI homology domain
TraesCS1D01G409400.1	T1	ABC transporter
TraesCS1D01G410800.1	Cv+T5	Eukaryotic translation initiation factor 3 subunit 7 (eIF-3)
TraesCS1D01G411300.1	Cv1	Chlorophyll A-B binding protein		sp|P04784|CB21_WHEAT
TraesCS1D01G411500.1	NS	Plant invertase/pectin methylesterase inhibitor	TraesCS1D01G411500.1
TraesCS1D01G412200.1	NS	Eukaryotic aspartyl protease
TraesCS1D01G412300.1	NS	Subtilase family	TraesCS1D01G412300.1
TraesCS1D01G419800.2	T1	Acetohydroxy acid isomeroreductasecatalytic domain	TraesCS1D01G419800.2
TraesCS1D01G422300.1	NS	Pollen proteins Ole e I like
TraesCS1D01G424300.1	T1	Eukaryotic porin	TraesCS1D01G424300.1
TraesCS1D01G429600.1	NS	Serine carboxypeptidase	TraesCS1D01G429600.1
TraesCS1D01G432400.1	NS	Late embryogenesis abundant protein	TraesCS1D01G432400.1
TraesCS1D01G435600LC.1	NS	High molecular weight glutenin subunit		sp|P10388|GLT5_WHEAT
TraesCS1D01G435700LC.1	NS	High molecular weight glutenin subunit		sp|P08488|GLT3_WHEAT
TraesCS1D01G436300LC.1	NS
TraesCS1D01G439500.1	T1	Domain associated at C-terminal with AAA
TraesCS1D01G442400.1	NS	Hyaluronan / mRNA binding family	TraesCS1D01G442400.1
TraesCS1D01G448800.1	NS		TraesCS1D01G448800.1
TraesCS1D01G451900LC.1	T2	Ribosomal protein S11
TraesCS1D01G452300.1	Cv3	Nucleoside diphosphate kinase
TraesCS1D01G452500.1	T2	Hsp70 protein
TraesCS1D01G453600.1	Cv4	Piwi domain
TraesCS1D01G454400.2	NS	Nucleoplasmin-like domain	TraesCS1D01G454400.2
TraesCS1D01G489300LC.1	NS	Ribulose bisphosphate carboxylase large chain, N-terminal domain		sp|P11383|RBL_WHEAT
TraesCS1D01G507900LC.1	T2	ATP synthase alpha/beta familynucleotide-binding domain
TraesCS1D01G578400LC.1	T1
TraesCS1D01G581600LC.1	NS	CoA-ligase
TraesCS1D01G589400LC.1	NS	Plant invertase/pectin methylesterase inhibitor
TraesCS2A01G000600.1	T1	Aldo/keto reductase family
TraesCS2A01G005200.1	NS	Hexokinase
TraesCS2A01G007300.1	T1	ATP synthase E chain
TraesCS2A01G007800.1	NS	Dihydrouridine synthase (Dus)	TraesCS2A01G007800.1
TraesCS2A01G007900.1	T2	PPIC-type PPIASE domain
TraesCS2A01G009400.2	NS	RNA recognition motif. (a.k.a. RRM, RBD, or RNP domain)
TraesCS2A01G010100.1	Cv+T2	Dehydrogenase E1 component	TraesCS2A01G010100.1
TraesCS2A01G012200.1	NS	Sec23/Sec24 trunk domain
TraesCS2A01G014300.1	Cv+T4	CBS domain	TraesCS2A01G014300.1
TraesCS2A01G017100.1	Cv4	Protein of unknown function (DUF1618)
TraesCS2A01G017500.1	NS	2-oxoacid dehydrogenases acyltransferase (catalytic domain)
TraesCS2A01G019400.2	CvxT{S}	Cytochrome P450
TraesCS2A01G025700.1	NS	Chalcone and stilbene synthases, N-terminal domain
TraesCS2A01G026600.1	Cv+T1	NADH:flavin oxidoreductase / NADH oxidase family	TraesCS2A01G026600.1
TraesCS2A01G028000.1	Cv+T4	UDP-glucoronosyl and UDP-glucosyl transferase
TraesCS2A01G028700.1	T1	UDP-glucoronosyl and UDP-glucosyl transferase
TraesCS2A01G032500.1	Cv1	ATP-sulfurylase	TraesCS2A01G032500.1
TraesCS2A01G032600.1	T2	Zn-finger in Ran binding protein and others	TraesCS2A01G032600.1
TraesCS2A01G033300.2	NS
TraesCS2A01G033600.1	Cv2	Chitinase class I	TraesCS2A01G033600.1
TraesCS2A01G034800.1	Cv+T4	D-isomer specific 2-hydroxyacid dehydrogenaseNAD binding domain
TraesCS2A01G035100.1	Cv+T3	CP12 domain
TraesCS2A01G036100.1	NS	Plant invertase/pectin methylesterase inhibitor	TraesCS2A01G036100.1
TraesCS2A01G037200.1	T1		TraesCS2A01G037200.1
TraesCS2A01G037400.1	T2	Stress responsive A/B Barrel Domain
TraesCS2A01G037800.2	NS	TATA-binding protein interacting (TIP20)	TraesCS2A01G037800.2
TraesCS2A01G040200.1	T1	eIF3 subunit MC-terminal helix
TraesCS2A01G041100.1	NS	2-oxoacid dehydrogenases acyltransferase (catalytic domain)	TraesCS2A01G041100.1
TraesCS2A01G041900.1	NS	Signal peptidase, peptidase S26
TraesCS2A01G042100.1	NS	Histidine phosphatase superfamily (branch 1)	TraesCS2A01G042100.1
TraesCS2A01G044600.1	Cv+T5	Jacalin-like lectin domain
TraesCS2A01G044900.1	NS	Cytochrome P450
TraesCS2A01G048600.1	CvxT1	Methyltransferase domain	TraesCS2A01G048600.1
TraesCS2A01G052900.1	Cv4	FAD binding domain
TraesCS2A01G053200.1	NS	FKBP-type peptidyl-prolyl cis-trans isomerase
TraesCS2A01G056500.1	T1	Sulfotransferase domain
TraesCS2A01G060200.1	NS	RNA recognition motif. (a.k.a. RRM, RBD, or RNP domain)	TraesCS2A01G060200.1
TraesCS2A01G061100.3	NS	CPSF A subunit region
TraesCS2A01G063500.1	NS	PPR repeat family
TraesCS2A01G064700.2	NS	HECT-domain (ubiquitin-transferase)	TraesCS2A01G064700.2
TraesCS2A01G065000.1	NS	Glutathione S-transferase, N-terminal domain	TraesCS2A01G065000.1
TraesCS2A01G065100.4	NS	mRNA capping enzyme, catalytic domain
TraesCS2A01G065700.1	T2	Major intrinsic protein	TraesCS2A01G065700.1
TraesCS2A01G066200.1	Cv2	Ribosomal protein S6e	TraesCS2A01G066200.1
TraesCS2A01G067700.1	Cv+T4	DSBA-like thioredoxin domain	TraesCS2A01G067700.1
TraesCS2A01G067800.1	T1	Glucose-6-phosphate dehydrogenaseC-terminal domain
TraesCS2A01G069400.1	NS	Acetyl-CoA carboxylase, central region
TraesCS2A01G069500.1	NS	FACT complex subunit (SPT16/CDC68)	TraesCS2A01G069500.1
TraesCS2A01G070200.1	NS	Serine carboxypeptidase
TraesCS2A01G070300.1	T1	Glyoxalase/Bleomycin resistance protein/Dioxygenase superfamily	TraesCS2A01G070300.1
TraesCS2A01G072500.3	T1	Vps54-like protein
TraesCS2A01G074700.1	NS	2-oxoacid dehydrogenases acyltransferase (catalytic domain)
TraesCS2A01G075000.1	Cv1	Cupin	TraesCS2A01G075000.1
TraesCS2A01G075900LC.1	T1	PWWP domain
TraesCS2A01G076300.1	T1	Copper amine oxidaseenzyme domain
TraesCS2A01G076600.1	T2	lactate/malate dehydrogenaseNAD binding domain
TraesCS2A01G076700.1	NS	Elongation factor Tu GTP binding domain	TraesCS2A01G076700.1
TraesCS2A01G076900.1	Cv+T3	Uncharacterised protein family (UPF0172)
TraesCS2A01G078200.1	NS	Cytochrome P450
TraesCS2A01G079500.1	Cv+T4	Transketolasepyrimidine binding domain
TraesCS2A01G081100.1	Cv+T2	UDP-glucoronosyl and UDP-glucosyl transferase
TraesCS2A01G082100.1	NS	Peroxidase
TraesCS2A01G082200.1	NS	Prephenate dehydratase
TraesCS2A01G083300.1	NS	Elongation factor Tu GTP binding domain		sp|Q03033|EF1A_WHEAT
TraesCS2A01G086400.1	T2	ATPase family associated with various cellular activities (AAA)
TraesCS2A01G087100LC.1	Cv3	Eukaryotic translation initiation factor 2 alpha subunit
TraesCS2A01G088000.1	T2	Importin-beta N-terminal domain	TraesCS2A01G088000.1
TraesCS2A01G088300.2	Cv+T4	NmrA-like family
TraesCS2A01G088500.1	NS
TraesCS2A01G088900.3	T1	ThiF family	TraesCS2A01G088900.3	sp|P31252|UBE13_WHEAT
TraesCS2A01G089300.1	Cv+T3	HSF-type DNA-binding
TraesCS2A01G090000.1	NS	ATPase family associated with various cellular activities (AAA)	TraesCS2A01G090000.1
TraesCS2A01G092400.1	Cv+T3	D-ala D-ala ligase N-terminus	TraesCS2A01G092400.1
TraesCS2A01G092800.1	NS	Pectinesterase
TraesCS2A01G094200.1	NS	Ribosomal protein L19e	TraesCS2A01G094200.1
TraesCS2A01G095700.1	Cv3	Nicotianamine synthase protein	TraesCS2A01G095700.1
TraesCS2A01G097500.2	NS	Seed dormancy control
TraesCS2A01G097800.1	T2	GNL3L/Grn1 putative GTPase	TraesCS2A01G097800.1
TraesCS2A01G098100.1	T1	EF hand	TraesCS2A01G098100.1	sp|P04464|CALM_WHEAT
TraesCS2A01G098200.1	NS	Serine hydrolase (FSH1)	TraesCS2A01G098200.1
TraesCS2A01G098400.2	Cv1	Alpha-L-arabinofuranosidase C-terminal domain	TraesCS2A01G098400.2
TraesCS2A01G099800.1	T1	short chain dehydrogenase
TraesCS2A01G101600.1	NS	Ricin-type beta-trefoil lectin domain-like	TraesCS2A01G101600.1
TraesCS2A01G101700.2	NS	Ricin-type beta-trefoil lectin domain-like	TraesCS2A01G101700.2
TraesCS2A01G102100.2	NS	GDA1/CD39 (nucleoside phosphatase) family	TraesCS2A01G102100.2
TraesCS2A01G102400.1	T1	Surface antigen
TraesCS2A01G102500.1	Cv1	Oxidoreductase NAD-binding domain	TraesCS2A01G102500.1
TraesCS2A01G102600.1	T1	Cellulose synthase
TraesCS2A01G105400.1	T1
TraesCS2A01G105500.1	NS	PA domain	TraesCS2A01G105500.1
TraesCS2A01G105900.1	NS	Alpha galactosidase A	TraesCS2A01G105900.1
TraesCS2A01G107300.1	Cv1	Peroxidase	TraesCS2A01G107300.1
TraesCS2A01G107500.1	NS	Peroxidase
TraesCS2A01G107600.1	T1	Peroxidase		sp|Q05855|PER1_WHEAT
TraesCS2A01G108400.1	Cv1	Peroxidase
TraesCS2A01G108700.1	Cv1	Peroxidase
TraesCS2A01G108900.1	NS	Ribosomal protein L19e	TraesCS2A01G108900.1
TraesCS2A01G109600.1	NS	Pectinesterase
TraesCS2A01G109700.1	Cv1	Phosphotransferase enzyme family
TraesCS2A01G109900.1	Cv2	Ribosomal protein 60S L18 and 50S L18e	TraesCS2A01G109900.1
TraesCS2A01G110300.1	Cv+T4	Thaumatin family
TraesCS2A01G111600.2	T1	RNA recognition motif. (a.k.a. RRMRBDor RNP domain)	TraesCS2A01G111600.2
TraesCS2A01G112400.1	NS	Universal stress protein family
TraesCS2A01G112700.1	NS	THUMP domain	TraesCS2A01G112700.1
TraesCS2A01G113900.1	NS	ATPase family associated with various cellular activities (AAA)
TraesCS2A01G114000.1	Cv+T3	Rubber elongation factor protein (REF)	TraesCS2A01G114000.1
TraesCS2A01G114100.1	CvxT3	Methyltransferase domain	TraesCS2A01G114100.1
TraesCS2A01G114300.1	T1	UPF0113 PUA domain
TraesCS2A01G114400.1	Cv+T3	Photosystem I reaction centre subunit N (PSAN or PSI-N)	TraesCS2A01G114400.1
TraesCS2A01G114700LC.1	NS	GDP-mannose 4,6 dehydratase
TraesCS2A01G115100.1	NS	Ribosomal protein S21e
TraesCS2A01G117300.1	Cv+T2	Xylose isomerase-like TIM barrel	TraesCS2A01G117300.1
TraesCS2A01G120800.1	NS	Glycosyl hydrolase family 14
TraesCS2A01G121200.2	NS	Copper/zinc superoxide dismutase (SODC)	TraesCS2A01G121200.2
TraesCS2A01G121800.1	Cv+T3	Enoyl-(Acyl carrier protein) reductase
TraesCS2A01G122100.1	Cv4	Enoyl-(Acyl carrier protein) reductase	TraesCS2A01G122100.1
TraesCS2A01G123000.1	Cv1	Enoyl-(Acyl carrier protein) reductase	TraesCS2A01G123000.1
TraesCS2A01G123800.1	NS	4-alpha-glucanotransferase	TraesCS2A01G123800.1
TraesCS2A01G124200.1	T1	NADPH-dependent FMN reductase
TraesCS2A01G126700.2	T1	WD domainG-beta repeat
TraesCS2A01G127200.3	T1	Ubiquitin carboxyl-terminal hydrolase
TraesCS2A01G128600.1	NS	Neprosin
TraesCS2A01G129600.3	Cv4	Complex I intermediate-associated protein 30 (CIA30)	TraesCS2A01G129600.3
TraesCS2A01G130900.1	Cv1	Xylanase inhibitor N-terminal	TraesCS2A01G130900.1
TraesCS2A01G132200.2	T2	Pyridine nucleotide-disulphide oxidoreductase
TraesCS2A01G133700.1	Cv3	Serine carboxypeptidase	TraesCS2A01G133700.1
TraesCS2A01G134000.1	CvxT4	CobN/Magnesium Chelatase
TraesCS2A01G134300.1	NS	Glycosyl hydrolase family 1
TraesCS2A01G138300.1	NS	Cytochrome c oxidase subunit VII
TraesCS2A01G138700.1	T1
TraesCS2A01G142400.1	Cv4	Tetratricopeptide repeat	TraesCS2A01G142400.1
TraesCS2A01G143100.1	NS	alpha/beta hydrolase fold
TraesCS2A01G144200.1	Cv2	Bacterial transferase hexapeptide (six repeats)	TraesCS2A01G144200.1
TraesCS2A01G145500.1	NS	Transport protein particle (TRAPP) component	TraesCS2A01G145500.1
TraesCS2A01G145800.1	CvxT{S}	AMP-binding enzyme	TraesCS2A01G145800.1
TraesCS2A01G146000.1	T2	Chaperonin 10 Kd subunit	TraesCS2A01G146000.1
TraesCS2A01G146800.1	NS	FGGY family of carbohydrate kinases, C-terminal domain	TraesCS2A01G146800.1
TraesCS2A01G147200.1	NS	Thymidylate kinase
TraesCS2A01G147400.1	T1	eIF-6 family	TraesCS2A01G147400.1
TraesCS2A01G147500.1	NS	Pyroglutamyl peptidase	TraesCS2A01G147500.1
TraesCS2A01G149300.1	T2	haloacid dehalogenase-like hydrolase	TraesCS2A01G149300.1
TraesCS2A01G151800.1	NS	DKCLD (NUC011) domain
TraesCS2A01G154100.1	Cv+T2	NADH-ubiquinone oxidoreductase complex I21 kDa subunit	TraesCS2A01G154100.1
TraesCS2A01G155500.1	T1	Protein tyrosine kinase
TraesCS2A01G158300.1	NS	C-terminal region of MMR_HSR1 domain	TraesCS2A01G158300.1
TraesCS2A01G160500.1	NS	Tim44-like domain	TraesCS2A01G160500.1
TraesCS2A01G161300.1	T1	Adenylate kinase
TraesCS2A01G161700.1	NS	Leucine rich repeat
TraesCS2A01G162700.3	T1	RNA recognition motif. (a.k.a. RRMRBDor RNP domain)
TraesCS2A01G163000.1	Cv4	CG-1 domain
TraesCS2A01G163100.1	NS	Trm112p-like protein	TraesCS2A01G163100.1
TraesCS2A01G163600.1	T1	Class-II DAHP synthetase family
TraesCS2A01G163700.1	Cv2	Ribosomal protein S6e	TraesCS2A01G163700.1
TraesCS2A01G163800.1	T1	Protein kinase domain
TraesCS2A01G164000.1	T2	Cytochrome oxidase c subunit VIb	TraesCS2A01G164000.1
TraesCS2A01G164600.1	NS	GRAM domain
TraesCS2A01G165100.1	Cv4	DnaJ domain	TraesCS2A01G165100.1
TraesCS2A01G166800.2	T1	Pterin binding enzyme
TraesCS2A01G167000LC.1	NS	Ribulose bisphosphate carboxylase large chain, N-terminal domain
TraesCS2A01G168200.1	Cv3	Sucrose synthase	TraesCS2A01G168200.1
TraesCS2A01G168300.1	Cv4	Ribosomal protein S2	TraesCS2A01G168300.1
TraesCS2A01G168400.1	T2	FMN-dependent dehydrogenase
TraesCS2A01G168500.2	NS	Beta-ketoacyl synthase, N-terminal domain
TraesCS2A01G168900.1	T2	Piwi domain	TraesCS2A01G168900.1
TraesCS2A01G169100.1	NS	RNA recognition motif. (a.k.a. RRM, RBD, or RNP domain)	TraesCS2A01G169100.1
TraesCS2A01G169800.1	NS	EF-1 guanine nucleotide exchange domain	TraesCS2A01G169800.1
TraesCS2A01G170200.1	Cv+T2	Strictosidine synthase	TraesCS2A01G170200.1
TraesCS2A01G170300.1	NS	Strictosidine synthase	TraesCS2A01G170300.1
TraesCS2A01G170800.1	Cv2	Ribosomal proteins 50S-L15, 50S-L18e, 60S-L27A	TraesCS2A01G170800.1
TraesCS2A01G171600.1	NS	Stress responsive A/B Barrel Domain	TraesCS2A01G171600.1
TraesCS2A01G171800.1	NS	LSM domain
TraesCS2A01G172000.1	NS	Ribosomal protein S3, C-terminal domain	TraesCS2A01G172000.1
TraesCS2A01G172100.2	Cv+T1	Alfin
TraesCS2A01G172400.1	T2	Prolyl oligopeptidase family
TraesCS2A01G172600.1	Cv1	Protein of unknown function (DUF2996)	TraesCS2A01G172600.1
TraesCS2A01G172700.1	T1	Leucine-rich repeat	TraesCS2A01G172700.1
TraesCS2A01G174700.1	NS	Tim17/Tim22/Tim23/Pmp24 family	TraesCS2A01G174700.1
TraesCS2A01G175500.1	T2	PPR repeat family	TraesCS2A01G175500.1
TraesCS2A01G176100.1	NS	Nuclear transport factor 2 (NTF2) domain	TraesCS2A01G176100.1
TraesCS2A01G177000.1	Cv3	CBS domain
TraesCS2A01G177100.1	NS	Histone deacetylase domain
TraesCS2A01G177700.1	NS	WD domain, G-beta repeat
TraesCS2A01G180200.1	NS	Aldose 1-epimerase	TraesCS2A01G180200.1
TraesCS2A01G182500.1	Cv+T3	Saccharopine dehydrogenase NADP binding domain
TraesCS2A01G184000.1	T2	Ribosomal S13/S15 N-terminal domain	TraesCS2A01G184000.1
TraesCS2A01G184400.2	T1	FYVE zinc finger
TraesCS2A01G184500.1	NS	Protein kinase domain
TraesCS2A01G184900.1	NS	Protein of unknown function (DUF2470)
TraesCS2A01G185500.2	T1	Tubulin/FtsZ familyGTPase domain	TraesCS2A01G185500.2	sp|Q9ZRB7|TBA_WHEAT
TraesCS2A01G185700.1	T1	HEAT-like repeat	TraesCS2A01G185700.1
TraesCS2A01G187300.1	NS	CoA binding domain	TraesCS2A01G187300.1
TraesCS2A01G188200.1	T2	Domain of unknown function (DUF4091)
TraesCS2A01G189400.1	NS	Proteasome subunit	TraesCS2A01G189400.1
TraesCS2A01G190400.1	NS	RNA recognition motif. (a.k.a. RRM, RBD, or RNP domain)
TraesCS2A01G190700.1	Cv1	Aldehyde dehydrogenase family		sp|Q8LK61|GAPN_WHEAT
TraesCS2A01G190900.1	NS	C2 domain
TraesCS2A01G191500.1	Cv+T4	ETC complex I subunit conserved region	TraesCS2A01G191500.1
TraesCS2A01G192000.1	T1
TraesCS2A01G192100.2	NS	GDSL-like Lipase/Acylhydrolase	TraesCS2A01G192100.2
TraesCS2A01G192200.1	T1	ThiF family	TraesCS2A01G192200.1
TraesCS2A01G192900.1	NS	eRF1 domain 2
TraesCS2A01G197600.1	NS	Chalcone isomerase like
TraesCS2A01G197900.1	Cv+T3	Ribosome recycling factor	TraesCS2A01G197900.1
TraesCS2A01G198000.1	Cv+T3	Plastocyanin-like domain	TraesCS2A01G198000.1
TraesCS2A01G198500.1	T2	Major intrinsic protein	TraesCS2A01G198500.1
TraesCS2A01G199600.1	NS	Leucine rich repeat	TraesCS2A01G199600.1
TraesCS2A01G202300.1	NS	Cyclophilin type peptidyl-prolyl cis-trans isomerase/CLD	TraesCS2A01G202300.1
TraesCS2A01G202900.1	NS	Sec7 domain	TraesCS2A01G202900.1
TraesCS2A01G203600.1	T1	Putative GTPase activating protein for Arf
TraesCS2A01G206000.1	NS	MSP (Major sperm protein) domain	TraesCS2A01G206000.1
TraesCS2A01G206100.1	Cv1	Thylakoid formation protein	TraesCS2A01G206100.1
TraesCS2A01G206200.1	Cv+T3	Chlorophyll A-B binding protein	TraesCS2A01G206200.1
TraesCS2A01G207900.1	Cv1	Cytochrome B6-F complex Fe-S subunit	TraesCS2A01G207900.1	sp|Q7X9A6|UCRIA_WHEAT
TraesCS2A01G209800.1	T1	Mitochondrial pyruvate carriers
TraesCS2A01G211100.1	T1	Universal stress protein family	TraesCS2A01G211100.1
TraesCS2A01G211800.1	NS	Cupin		sp|P15290|GER2_WHEAT
TraesCS2A01G211900.1	CvxT{S}	Protein tyrosine kinase
TraesCS2A01G212100.1	NS	V-ATPase subunit H
TraesCS2A01G214600.1	NS	C-terminus of histone H2A	TraesCS2A01G214600.1	sp|Q43312|H2A7_WHEAT
TraesCS2A01G214700.1	NS	C-terminus of histone H2A	TraesCS2A01G214700.1	sp|Q43208|H2A4_WHEAT
TraesCS2A01G215000.1	Cv1	Oxygen evolving enhancer protein 3 (PsbQ)	TraesCS2A01G215000.1
TraesCS2A01G215100.1	NS	Glycosyl hydrolase family 14	TraesCS2A01G215100.1	sp|P93594|AMYB_WHEAT
TraesCS2A01G215800.2	Cv2	Protein tyrosine kinase
TraesCS2A01G215900.1	CvxT1	Protein tyrosine kinase	TraesCS2A01G215900.1
TraesCS2A01G216100.1	T2	TIM21
TraesCS2A01G216500.1	Cv2	Protein tyrosine kinase
TraesCS2A01G218700.1	CvxT4	Glutathione S-transferaseN-terminal domain
TraesCS2A01G220100.1	T2	Endoplasmic reticulum vesicle transporter	TraesCS2A01G220100.1
TraesCS2A01G220400.1	Cv2	Triose-phosphate Transporter family	TraesCS2A01G220400.1
TraesCS2A01G221300.1	T1	Domain associated at C-terminal with AAA
TraesCS2A01G221900.2	NS	RNA recognition motif. (a.k.a. RRM, RBD, or RNP domain)	TraesCS2A01G221900.2
TraesCS2A01G222600.1	Cv+T3	Endoribonuclease L-PSP	TraesCS2A01G222600.1
TraesCS2A01G223600.1	Cv+T4	ATP synthase	TraesCS2A01G223600.1
TraesCS2A01G224000.1	T1	Autophagy protein Atg8 ubiquitin like
TraesCS2A01G225200.1	NS	Phosphoadenosine phosphosulfate reductase family	TraesCS2A01G225200.1
TraesCS2A01G226200.1	CvxT1	Variant SH3 domain
TraesCS2A01G226300.1	NS	Septation ring formation regulator, EzrA	TraesCS2A01G226300.1
TraesCS2A01G226800.1	NS	FKBP-type peptidyl-prolyl cis-trans isomerase
TraesCS2A01G227300.1	NS	Cofilin/tropomyosin-type actin-binding protein
TraesCS2A01G227500.1	Cv2	Ribosomal L15	TraesCS2A01G227500.1
TraesCS2A01G228000.1	NS	RNA helicase (UPF2 interacting domain)	TraesCS2A01G228000.1
TraesCS2A01G228300.1	T2	PCI domain	TraesCS2A01G228300.1
TraesCS2A01G228800.1	Cv2	Ribosomal protein L7Ae/L30e/S12e/Gadd45 family	TraesCS2A01G228800.1
TraesCS2A01G229400.1	NS	CG-1 domain
TraesCS2A01G231500.2	Cv1	tRNA synthetases class II (D, K and N)
TraesCS2A01G232400.1	NS	SBP domain
TraesCS2A01G232500.1	Cv+T3	Lumenal portion of Cytochrome b559alpha (gene psbE) subunit		sp|P69386|PSBE_WHEAT
TraesCS2A01G233000.1	NS	Anaphase-promoting complex subunit 4 WD40 domain
TraesCS2A01G233100.1	NS	Protein phosphatase 2C	TraesCS2A01G233100.1
TraesCS2A01G233500.1	T1	Plant mobile domain
TraesCS2A01G234200.2	Cv+T2	Respiratory-chain NADH dehydrogenase 51 Kd subunit	TraesCS2A01G234200.2
TraesCS2A01G234300.1	T1	Protein RETICULATA-related
TraesCS2A01G234500.1	NS	Elongation Factor G, domain II
TraesCS2A01G234900.1	NS	Ribose 5-phosphate isomerase A (phosphoriboisomerase A)
TraesCS2A01G235000.2	NS	CAAD domains of cyanobacterial aminoacyl-tRNA synthetase
TraesCS2A01G235900.1	T1	Cytosine specific DNA methyltransferase replication foci domain	TraesCS2A01G235900.1
TraesCS2A01G236600.1	NS	Ras family	TraesCS2A01G236600.1
TraesCS2A01G237000.1	T1	Malic enzymeNAD binding domain
TraesCS2A01G239100LC.1	NS	Ribosomal L38e protein family
TraesCS2A01G239200.2	NS	3' exoribonuclease family, domain 1
TraesCS2A01G240000.1	NS	ARID/BRIGHT DNA binding domain	TraesCS2A01G240000.1
TraesCS2A01G240200.1	T1	Pyruvate kinasebarrel domain	TraesCS2A01G240200.1
TraesCS2A01G243200.1	Cv+T3	Thioredoxin
TraesCS2A01G243500.1	T1	LSM domain
TraesCS2A01G244100.1	T1	Exocyst component 84 C-terminal
TraesCS2A01G244800.1	NS	C2 domain
TraesCS2A01G245200.1	NS	ATP synthase, Delta/Epsilon chain, beta-sandwich domain	TraesCS2A01G245200.1
TraesCS2A01G245900.1	Cv2	Ribosomal protein S19	TraesCS2A01G245900.1
TraesCS2A01G246000.1	T1	Nucleoporin complex subunit 54
TraesCS2A01G246600.1	T1	Syntaxin
TraesCS2A01G246900.1	Cv1	tRNA synthetases class I (I, L, M and V)
TraesCS2A01G247300.3	Cv+T3	Manganese-stabilising protein / photosystem II polypeptide	TraesCS2A01G247300.3	sp|P27665|PSBO_WHEAT
TraesCS2A01G248300.1	NS	TPR repeat
TraesCS2A01G249100.1	NS	ML domain	TraesCS2A01G249100.1
TraesCS2A01G249700.1	T1	TatD related DNase
TraesCS2A01G250800.1	Cv1	FMN-dependent dehydrogenase	TraesCS2A01G250800.1
TraesCS2A01G252600.1	T1	Photosystem I psaG / psaK
TraesCS2A01G253600.1	NS	Ribosomal protein L4/L1 family	TraesCS2A01G253600.1
TraesCS2A01G253700.1	NS	DEAD/DEAH box helicase	TraesCS2A01G253700.1
TraesCS2A01G254100.1	Cv+T4	Aldo/keto reductase family
TraesCS2A01G254200.1	Cv+T3	Aldo/keto reductase family	TraesCS2A01G254200.1
TraesCS2A01G254600.3	Cv1	PsbP	TraesCS2A01G254600.3	sp|Q00434|PSBP_WHEAT
TraesCS2A01G254800.2	T2	PH domain
TraesCS2A01G255000.2	NS	GYF domain	TraesCS2A01G255000.2
TraesCS2A01G255100.1	T1	FAD binding domain	TraesCS2A01G255100.1
TraesCS2A01G256400.1	NS		TraesCS2A01G256400.1
TraesCS2A01G257000.1	Cv+T4	26S proteasome regulatory subunit RPN6 N-terminal domain
TraesCS2A01G259000.1	T1	NADPH-dependent FMN reductase
TraesCS2A01G259900.1	NS	Dirigent-like protein	TraesCS2A01G259900.1
TraesCS2A01G261600.1	Cv+T2	Aminotransferase class I and II	TraesCS2A01G261600.1
TraesCS2A01G262500.1	T2	Eukaryotic elongation factor 5A hypusineDNA-binding OB fold	TraesCS2A01G262500.1
TraesCS2A01G263500.1	T1	Peroxidase
TraesCS2A01G263900.1	NS	Plant invertase/pectin methylesterase inhibitor
TraesCS2A01G266700.1	T1	PUL domain
TraesCS2A01G272000.1	Cv+T3	Putative tRNA binding domain	TraesCS2A01G272000.1
TraesCS2A01G272700.1	T2	Sec63 Brl domain	TraesCS2A01G272700.1
TraesCS2A01G272800.1	Cv+T4	Mitochondrial ribosomal protein L51 / S25 / CI-B8 domain
TraesCS2A01G273000.2	NS	Morc6 ribosomal protein S5 domain 2-like
TraesCS2A01G273100.1	NS	Papain family cysteine protease	TraesCS2A01G273100.1
TraesCS2A01G274700.1	Cv+T3	Aldo/keto reductase family	TraesCS2A01G274700.1
TraesCS2A01G274800.1	Cv+T3	Aldo/keto reductase family	TraesCS2A01G274800.1
TraesCS2A01G274900.2	NS	Importin-beta N-terminal domain	TraesCS2A01G274900.2
TraesCS2A01G276100.1	Cv+T4	Ribosomal protein S8e	TraesCS2A01G276100.1
TraesCS2A01G277900.1	T1	Zinc-binding dehydrogenase
TraesCS2A01G279600.1	Cv3	GDSL-like Lipase/Acylhydrolase	TraesCS2A01G279600.1
TraesCS2A01G280100.1	T1	Methyltransferase domain
TraesCS2A01G280500.1	T1	VDE lipocalin domain	TraesCS2A01G280500.1
TraesCS2A01G281500.1	T1	SWIB/MDM2 domain	TraesCS2A01G281500.1
TraesCS2A01G281700.1	T1	CBS domain	TraesCS2A01G281700.1
TraesCS2A01G282100.1	NS	Region in Clathrin and VPS
TraesCS2A01G282900.1	NS	Phosphoenolpyruvate phosphomutase	TraesCS2A01G282900.1
TraesCS2A01G283300.1	NS	Eukaryotic and archaeal DNA primase, large subunit
TraesCS2A01G284300.1	NS	LSM domain
TraesCS2A01G284400.1	T1	Transketolasepyrimidine binding domain	TraesCS2A01G284400.1
TraesCS2A01G288400.1	NS	Pollen proteins Ole e I like	TraesCS2A01G288400.1
TraesCS2A01G291200.1	Cv2	Tim17/Tim22/Tim23/Pmp24 family	TraesCS2A01G291200.1
TraesCS2A01G292000.1	T1	Prephenate dehydratase	TraesCS2A01G292000.1
TraesCS2A01G292400.1	T1	Cytochrome P450
TraesCS2A01G292900.2	T1	Alkaline and neutral invertase
TraesCS2A01G293300.1	NS	Calcineurin-like phosphoesterase	TraesCS2A01G293300.1
TraesCS2A01G293400.1	NS	Alpha amylase, C-terminal all-beta domain	TraesCS2A01G293400.1
TraesCS2A01G293700.1	T1	ATP synthase D chainmitochondrial (ATP5H)	TraesCS2A01G293700.1
TraesCS2A01G294000.1	NS	60s Acidic ribosomal protein	TraesCS2A01G294000.1
TraesCS2A01G294200.1	Cv4	Purple acid Phosphatase, N-terminal domain
TraesCS2A01G294500.1	NS	Tubulin/FtsZ family, GTPase domain	TraesCS2A01G294500.1
TraesCS2A01G295400.1	NS	Glycosyl hydrolases family 32 N-terminal domain	TraesCS2A01G295400.1
TraesCS2A01G295600.1	NS	Ribosomal protein S11	TraesCS2A01G295600.1
TraesCS2A01G295800.2	T1	Mitochondrial fission ELM1
TraesCS2A01G296000.1	NS	Ribosomal large subunit proteins 60S L5, and 50S L18	TraesCS2A01G296000.1
TraesCS2A01G297500.1	Cv2	AhpC/TSA family	TraesCS2A01G297500.1	sp|P80602|BAS1_WHEAT
TraesCS2A01G299300.1	T1	Sulfotransferase domain
TraesCS2A01G300100.3	NS	Exocyst complex component Sec5	TraesCS2A01G300100.3
TraesCS2A01G301900.1	T1	CSN8/PSMD8/EIF3K family
TraesCS2A01G302000.1	CvxT2	Alba	TraesCS2A01G302000.1
TraesCS2A01G302600.1	NS	Plectin/S10 domain	TraesCS2A01G302600.1
TraesCS2A01G303400.1	T2	GrpE	TraesCS2A01G303400.1
TraesCS2A01G303900.1	NS	Protein kinase domain	TraesCS2A01G303900.1
TraesCS2A01G304200.1	T1	Alkaline and neutral invertase
TraesCS2A01G304400.1	NS	Cytochrome c oxidase subunit VIIc
TraesCS2A01G305700.1	Cv+T4	Peroxidase
TraesCS2A01G305800.1	Cv+T3	PsbP
TraesCS2A01G306200.1	NS	Thioesterase superfamily
TraesCS2A01G306400.3	NS	Regulator of chromosome condensation (RCC1) repeat	TraesCS2A01G306400.3
TraesCS2A01G307300.1	Cv+T2	RimP N-terminal domain
TraesCS2A01G308600.4	NS	STI1 domain	TraesCS2A01G308600.4
TraesCS2A01G309200.1	T1	Cleft lip and palate transmembrane protein 1 (CLPTM1)	TraesCS2A01G309200.1
TraesCS2A01G311200.3	Cv+T1	NADH:flavin oxidoreductase / NADH oxidase family
TraesCS2A01G312400.1	NS	Core histone H2A/H2B/H3/H4		sp|P05621|H2B2_WHEAT
TraesCS2A01G313000.1	NS	Protein of unknown function (DUF861)
TraesCS2A01G313500.1	T1	Beta-ketoacyl synthaseN-terminal domain
TraesCS2A01G314500.1	NS	Microsomal signal peptidase 25 kDa subunit (SPC25)	TraesCS2A01G314500.1
TraesCS2A01G314800.2	NS	FKBP-type peptidyl-prolyl cis-trans isomerase
TraesCS2A01G315300.1	T1	Pyridoxal-dependent decarboxylase conserved domain	TraesCS2A01G315300.1
TraesCS2A01G315600.1	CvxT{S}	Aldo/keto reductase family	TraesCS2A01G315600.1
TraesCS2A01G315700LC.1	Cv+T3	Photosynthetic reaction centre protein		sp|P12463|PSBA_WHEAT
TraesCS2A01G316700.1	Cv+T2	ChaC-like protein	TraesCS2A01G316700.1
TraesCS2A01G316900.1	Cv3	Mitochondrial carrier protein	TraesCS2A01G316900.1
TraesCS2A01G317000.1	CvxT3	FAD binding domain
TraesCS2A01G317700.2	T1	RNA recognition motif. (a.k.a. RRMRBDor RNP domain)
TraesCS2A01G317900.1	NS	Serine hydrolase (FSH1)
TraesCS2A01G320700.2	Cv2	Protein phosphatase 2A regulatory B subunit (B56 family)
TraesCS2A01G320900.1	T1	Radical_SAM C-terminal domain
TraesCS2A01G321200.1	T1	Galactose oxidasecentral domain
TraesCS2A01G321300.1	NS	short chain dehydrogenase
TraesCS2A01G322400.2	CvxT2	MA3 domain	TraesCS2A01G322400.2
TraesCS2A01G323300.1	NS	Peptide methionine sulfoxide reductase
TraesCS2A01G324700.1	NS	Raffinose synthase or seed imbibition protein Sip1	TraesCS2A01G324700.1
TraesCS2A01G324800.1	NS	Cellulase (glycosyl hydrolase family 5)
TraesCS2A01G324900.1	T1	Cellulase (glycosyl hydrolase family 5)
TraesCS2A01G325400.1	T2	Plant specific eukaryotic initiation factor 4B	TraesCS2A01G325400.1	sp|Q9AUJ7|IF4B1_WHEAT
TraesCS2A01G325600.1	T1	Isocitrate/isopropylmalate dehydrogenase	TraesCS2A01G325600.1
TraesCS2A01G327100.1	NS	Leucine rich repeat	TraesCS2A01G327100.1
TraesCS2A01G330200.1	NS	Glycerophosphoryl diester phosphodiesterase family	TraesCS2A01G330200.1
TraesCS2A01G331400.1	NS	LSM domain	TraesCS2A01G331400.1
TraesCS2A01G331600.1	NS	Ras family	TraesCS2A01G331600.1
TraesCS2A01G331700.1	T1	Phosphofructokinase
TraesCS2A01G333500.1	NS	Peroxidase	TraesCS2A01G333500.1
TraesCS2A01G334000.1	NS	Pathogenesis-related protein Bet v I family	TraesCS2A01G334000.1
TraesCS2A01G334600.1	T2	Porphyromonas-type peptidyl-arginine deiminase
TraesCS2A01G335200.1	NS	Indole-3-glycerol phosphate synthase
TraesCS2A01G335700.1	T2	SEP domain	TraesCS2A01G335700.1
TraesCS2A01G336000.1	T1	Aldehyde dehydrogenase family	TraesCS2A01G336000.1
TraesCS2A01G336100LC.1	NS	Photosystem I psaA/psaB protein		sp|P58311|PSAA_WHEAT
TraesCS2A01G336500.1	NS	Glutamine amidotransferase class-I
TraesCS2A01G337100.1	Cv2	SPFH domain / Band 7 family	TraesCS2A01G337100.1
TraesCS2A01G337300.1	Cv+T4	14 – 03 – 03 protein	TraesCS2A01G337300.1
TraesCS2A01G338100.1	T1	Plastid and cyanobacterial ribosomal protein (PSRP-3 / Ycf65)
TraesCS2A01G339200.1	Cv2	Ribosomal protein L34e	TraesCS2A01G339200.1
TraesCS2A01G340000.1	NS	FAD binding domain of DNA photolyase
TraesCS2A01G342600.1	Cv1	Chlorophyll A-B binding protein	TraesCS2A01G342600.1
TraesCS2A01G342800.1	T2	Gamma-glutamyltranspeptidase	TraesCS2A01G342800.1
TraesCS2A01G343600.1	NS	Aldose 1-epimerase	TraesCS2A01G343600.1
TraesCS2A01G343800.1	Cv4	Aldose 1-epimerase	TraesCS2A01G343800.1
TraesCS2A01G343900.1	T1	Aldose 1-epimerase	TraesCS2A01G343900.1
TraesCS2A01G344200.1	NS	Pectinesterase	TraesCS2A01G344200.1
TraesCS2A01G344400.1	Cv+T3	Oxygen evolving enhancer protein 3 (PsbQ)
TraesCS2A01G344600.1	Cv+T3	Glyceraldehyde 3-phosphate dehydrogenaseC-terminal domain	TraesCS2A01G344600.1
TraesCS2A01G346200.1	NS	RNA polymerase Rpb5, C-terminal domain
TraesCS2A01G347900.1	NS	Flavin containing amine oxidoreductase
TraesCS2A01G348100.1	NS	Ribosome recycling factor	TraesCS2A01G348100.1
TraesCS2A01G348500.1	Cv1	Haloacid dehalogenase-like hydrolase	TraesCS2A01G348500.1
TraesCS2A01G349600.1	CvxT1	IBR domaina half RING-finger domain
TraesCS2A01G349700.1	NS	Mitochondrial pyruvate carriers
TraesCS2A01G350700.1	T1	Chitinase class I	TraesCS2A01G350700.1
TraesCS2A01G352000.1	NS	DOMON domain	TraesCS2A01G352000.1
TraesCS2A01G352500.1	NS	RNA binding motif	TraesCS2A01G352500.1
TraesCS2A01G352600.1	T1	6 7-dimethyl-8-ribityllumazine synthase	TraesCS2A01G352600.1
TraesCS2A01G353500.1	NS	short chain dehydrogenase
TraesCS2A01G354200.2	NS	Ribosomal protein L23, N-terminal domain	TraesCS2A01G354200.2
TraesCS2A01G354500.1	NS	Transferase family
TraesCS2A01G354900.1	T2	MIF4G domain	TraesCS2A01G354900.1	sp|Q03387|IF4G1_WHEAT
TraesCS2A01G355600.2	Cv1	PsbP	TraesCS2A01G355600.2
TraesCS2A01G355800.2	Cv3	Peroxidase
TraesCS2A01G356300.2	NS		TraesCS2A01G356300.2
TraesCS2A01G356900.1	NS	Transport protein Trs120 or TRAPPC9, TRAPP II complex subunit
TraesCS2A01G358000.2	NS	Sedlin, N-terminal conserved region
TraesCS2A01G358900.2	T1	Phosphoenolpyruvate phosphomutase
TraesCS2A01G359300.1	Cv1	Leucine rich repeat
TraesCS2A01G362600.3	T2	CLASP N terminal	TraesCS2A01G362600.3
TraesCS2A01G362700.1	NS	GDSL-like Lipase/Acylhydrolase
TraesCS2A01G363600.1	T1	Glutaredoxin
TraesCS2A01G364000.1	NS	Proliferating cell nuclear antigen, C-terminal domain	TraesCS2A01G364000.1
TraesCS2A01G364400.1	T1	Calcineurin-like phosphoesterase
TraesCS2A01G367700.1	Cv4	Caleosin related protein	TraesCS2A01G367700.1
TraesCS2A01G368500.1	NS	MSP (Major sperm protein) domain	TraesCS2A01G368500.1
TraesCS2A01G369800.1	NS	Remorin, C-terminal region	TraesCS2A01G369800.1
TraesCS2A01G370800.1	NS	LIM domain
TraesCS2A01G371100.1	Cv1	short chain dehydrogenase
TraesCS2A01G371600.1	Cv2	Legume lectin domain
TraesCS2A01G372500.1	T1	Thioredoxin
TraesCS2A01G373600.1	NS	Starch synthase catalytic domain
TraesCS2A01G374600.1	T1		TraesCS2A01G374600.1
TraesCS2A01G377100.1	NS	Pectinacetylesterase
TraesCS2A01G378200.1	Cv+T1	UDP-glucoronosyl and UDP-glucosyl transferase	TraesCS2A01G378200.1
TraesCS2A01G380500LC.2	NS	Tetratricopeptide repeat
TraesCS2A01G382100.1	T1	Mitochondrial import receptor subunit Tom22
TraesCS2A01G382700.1	Cv+T4	Beta-eliminating lyase	TraesCS2A01G382700.1
TraesCS2A01G383100.1	NS	FabA-like domain
TraesCS2A01G383600.1	T1	Ribosomal protein L14	TraesCS2A01G383600.1
TraesCS2A01G384200.1	Cv1	Putative peptidoglycan binding domain
TraesCS2A01G385900.2	NS	Peptidase C13 family	TraesCS2A01G385900.2
TraesCS2A01G386600.1	NS	Peptidase C13 family
TraesCS2A01G386800.1	CvxT4	Tetratricopeptide repeat	TraesCS2A01G386800.1
TraesCS2A01G387000.1	Cv1	Elongation factor Tu GTP binding domain	TraesCS2A01G387000.1
TraesCS2A01G387800.1	T1	Cyanobacterial and plastid NDH-1 subunit M	TraesCS2A01G387800.1
TraesCS2A01G388900.1	Cv+T1	Aldehyde dehydrogenase family
TraesCS2A01G389000.1	T2	Multiprotein bridging factor 1	TraesCS2A01G389000.1
TraesCS2A01G397100.1	NS	Ubiquitin fusion degradation protein UFD1	TraesCS2A01G397100.1
TraesCS2A01G397300LC.1	T1	Ribose 5-phosphate isomerase A (phosphoriboisomerase A)
TraesCS2A01G397400.1	NS	linker histone H1 and H5 family	TraesCS2A01G397400.1
TraesCS2A01G397700.1	T1	linker histone H1 and H5 family	TraesCS2A01G397700.1
TraesCS2A01G398500.1	NS	Fasciclin domain	TraesCS2A01G398500.1
TraesCS2A01G398900.1	NS	Subtilase family
TraesCS2A01G399000.1	T1	Copper/zinc superoxide dismutase (SODC)	TraesCS2A01G399000.1
TraesCS2A01G399100.1	T1	GMC oxidoreductase
TraesCS2A01G400000.1	NS	Thioesterase superfamily
TraesCS2A01G400300.1	NS	Putative S-adenosyl-L-methionine-dependent methyltransferase
TraesCS2A01G401300.1	NS	Replication factor C C-terminal domain	TraesCS2A01G401300.1
TraesCS2A01G403100.4	Cv+T3	Piwi domain
TraesCS2A01G404100.1	T1	HMG (high mobility group) box	TraesCS2A01G404100.1
TraesCS2A01G405300.1	NS	Glycosyl hydrolases family 28
TraesCS2A01G407500.1	T1	Cytochrome P450
TraesCS2A01G407900.1	T1	Amino-transferase class IV
TraesCS2A01G408500.1	NS	Ubiquitin family	TraesCS2A01G408500.1
TraesCS2A01G408900.1	T1	Subtilase family	TraesCS2A01G408900.1
TraesCS2A01G409200.1	T1	Thioesterase-like superfamily	TraesCS2A01G409200.1
TraesCS2A01G410700.1	NS	Cofilin/tropomyosin-type actin-binding protein	TraesCS2A01G410700.1
TraesCS2A01G410800.1	NS	Beige/BEACH domain
TraesCS2A01G413700.1	Cv+T3	PAP_fibrillin
TraesCS2A01G414700.1	NS	Amino acid kinase family	TraesCS2A01G414700.1
TraesCS2A01G419900.1	Cv+T4	Piwi domain	TraesCS2A01G419900.1
TraesCS2A01G421100.1	T2	Tropomyosin	TraesCS2A01G421100.1
TraesCS2A01G421400.1	T1	Aminotransferase class-III	TraesCS2A01G421400.1
TraesCS2A01G422500.1	Cv2	Enoyl-(Acyl carrier protein) reductase
TraesCS2A01G423300.1	T1	Pathogenesis-related protein Bet v I family
TraesCS2A01G423900.1	Cv4	Pectate lyase superfamily protein
TraesCS2A01G424600.1	T2	Alcohol dehydrogenase GroES-like domain
TraesCS2A01G424700.2	NS	Coatomer epsilon subunit
TraesCS2A01G426000.1	Cv+T3	Transferase family	TraesCS2A01G426000.1
TraesCS2A01G426900.1	T1	Coproporphyrinogen III oxidase	TraesCS2A01G426900.1
TraesCS2A01G427600.1	NS	Metallopeptidase family M24
TraesCS2A01G430100.2	T1	26S proteasome regulatory subunit RPN2 C-terminal domain	TraesCS2A01G430100.2
TraesCS2A01G430300.1	NS	Nuclear pore component
TraesCS2A01G431000.1	NS	PAP_fibrillin
TraesCS2A01G432100.2	T2	Glycosyl hydrolase family 47	TraesCS2A01G432100.2
TraesCS2A01G432600.1	NS	Ribosomal protein L30p/L7e
TraesCS2A01G434500LC.1	NS	Ribulose bisphosphate carboxylase large chain, N-terminal domain
TraesCS2A01G434600.2	T1	Gelsolin repeat
TraesCS2A01G436200.1	NS	Pectinacetylesterase	TraesCS2A01G436200.1
TraesCS2A01G437100.1	Cv3	Aldose 1-epimerase
TraesCS2A01G437500.1	NS	Vacuolar (H+)-ATPase G subunit	TraesCS2A01G437500.1
TraesCS2A01G437600.1	T2
TraesCS2A01G437700.1	Cv1	Peroxidase	TraesCS2A01G437700.1
TraesCS2A01G439400.1	NS	Alternative oxidase
TraesCS2A01G442400.2	T1	Scramblase
TraesCS2A01G443200.1	T2	Ribosomal protein L11N-terminal domain	TraesCS2A01G443200.1
TraesCS2A01G443900.1	NS	SCAMP family	TraesCS2A01G443900.1
TraesCS2A01G444100.1	T2	Elongation factor Tu GTP binding domain
TraesCS2A01G445100.1	NS	RNA recognition motif. (a.k.a. RRM, RBD, or RNP domain)	TraesCS2A01G445100.1
TraesCS2A01G447700.1	T1	WD domainG-beta repeat
TraesCS2A01G448400.1	Cv+T3	RNA recognition motif. (a.k.a. RRMRBDor RNP domain)
TraesCS2A01G449500.1	T1	Plants and Prokaryotes Conserved (PCC) domain	TraesCS2A01G449500.1
TraesCS2A01G449600.1	NS	Probable lipid transfer
TraesCS2A01G449900.1	T1	alpha/beta hydrolase fold
TraesCS2A01G451000.1	T1	Glycosyl hydrolases family 38 N-terminal domain
TraesCS2A01G456100.1	T1	Protein kinase domain
TraesCS2A01G457600LC.1	Cv+T4	26S proteasome regulatory subunit RPN6 N-terminal domain
TraesCS2A01G457900.2	T1	FAD linked oxidasesC-terminal domain
TraesCS2A01G459600.1	T1	Imidazoleglycerol-phosphate dehydratase		sp|W5AWH5|HIS7C_WHEAT
TraesCS2A01G459800.1	NS	Cupin
TraesCS2A01G459900.1	T2	Cupin	TraesCS2A01G459900.1
TraesCS2A01G461600.1	T2	Soluble NSF attachment proteinSNAP	TraesCS2A01G461600.1
TraesCS2A01G463000.1	NS	Protein tyrosine kinase
TraesCS2A01G464100.1	Cv2	SIT4 phosphatase-associated protein	TraesCS2A01G464100.1
TraesCS2A01G464300.3	Cv+T1	RNA recognition motif. (a.k.a. RRMRBDor RNP domain)	TraesCS2A01G464300.3
TraesCS2A01G465200LC.1	Cv3	Pathogenesis-related protein Bet v I family
TraesCS2A01G466800.1	NS	Thioredoxin-like	TraesCS2A01G466800.1
TraesCS2A01G467700.1	Cv1	FMN-dependent dehydrogenase
TraesCS2A01G468300.1	T1	Autophagy protein Atg8 ubiquitin like
TraesCS2A01G468500.1	T2	Protein of unknown function (DUF_B2219)
TraesCS2A01G468800.1	T2	Starch/carbohydrate-binding module (family 53)
TraesCS2A01G469000.1	T2	Glycosyl hydrolases family 28	TraesCS2A01G469000.1
TraesCS2A01G471300.1	Cv2	Transferase family
TraesCS2A01G473000.1	NS	RNA recognition motif. (a.k.a. RRM, RBD, or RNP domain)
TraesCS2A01G473600.1	Cv+T3	Lipocalin-like domain	TraesCS2A01G473600.1
TraesCS2A01G476600.1	CvxT1	Pathogenesis-related protein Bet v I family	TraesCS2A01G476600.1
TraesCS2A01G477600.1	NS	Protease inhibitor/seed storage/LTP family
TraesCS2A01G477700.1	T1	Protease inhibitor/seed storage/LTP family	TraesCS2A01G477700.1
TraesCS2A01G477900.1	NS	Aldehyde dehydrogenase family	TraesCS2A01G477900.1
TraesCS2A01G478700.1	CvxT4	UDP-glucoronosyl and UDP-glucosyl transferase
TraesCS2A01G481300.1	Cv3	NAD dependent epimerase/dehydratase family
TraesCS2A01G481400.1	Cv+T4	NAD dependent epimerase/dehydratase family	TraesCS2A01G481400.1
TraesCS2A01G483100.1	Cv+T4	NAD dependent epimerase/dehydratase family
TraesCS2A01G485400.1	NS	Ribosomal protein S10p/S20e	TraesCS2A01G485400.1
TraesCS2A01G487400.1	NS	UDP-glucoronosyl and UDP-glucosyl transferase
TraesCS2A01G487500.1	T2	Kinesin motor domain
TraesCS2A01G487900.2	NS	PAP_fibrillin	TraesCS2A01G487900.2
TraesCS2A01G488000.1	T2	Zinc finger C-x8-C-x5-C-x3-H type (and similar)	TraesCS2A01G488000.1
TraesCS2A01G488300.1	T1	SWIB/MDM2 domain	TraesCS2A01G488300.1
TraesCS2A01G488400.1	T1	Tubulin/FtsZ familyGTPase domain
TraesCS2A01G488900.1	Cv3	Glycosyl hydrolases family 32 N-terminal domain
TraesCS2A01G489600.2	Cv2	S-adenosyl-L-homocysteine hydrolase	TraesCS2A01G489600.2	sp|P32112|SAHH_WHEAT
TraesCS2A01G489700.2	Cv+T2	Serine carboxypeptidase	TraesCS2A01G489700.2
TraesCS2A01G490200.1	NS	WD domain, G-beta repeat	TraesCS2A01G490200.1
TraesCS2A01G490900.1	NS	Ribulose bisphosphate carboxylase large chain, catalytic domain		sp|P11383|RBL_WHEAT
TraesCS2A01G492400.4	NS	Regulator of chromosome condensation (RCC1) repeat	TraesCS2A01G492400.4
TraesCS2A01G493500.1	T1	2OG-Fe(II) oxygenase superfamily
TraesCS2A01G493600.2	Cv2	S-adenosyl-L-homocysteine hydrolase	TraesCS2A01G493600.2	sp|P32112|SAHH_WHEAT
TraesCS2A01G493700.1	NS	Serine hydroxymethyltransferase	TraesCS2A01G493700.1
TraesCS2A01G495800.1	Cv+T1	Maintenance of mitochondrial structure and function	TraesCS2A01G495800.1
TraesCS2A01G497200.1	Cv2	Probable molybdopterin binding domain
TraesCS2A01G497600.1	NS		TraesCS2A01G497600.1
TraesCS2A01G497700.1	NS	Inositol-pentakisphosphate 2-kinase
TraesCS2A01G498600.1	Cv+T1	Reversibly glycosylated polypeptide	TraesCS2A01G498600.1
TraesCS2A01G498900LC.1	Cv1	ATP synthase alpha/beta family, nucleotide-binding domain		sp|P20858|ATPB_WHEAT
TraesCS2A01G500400.1	Cv1	Glutamine synthetase, catalytic domain	TraesCS2A01G500400.1
TraesCS2A01G501400LC.1	T1	Haloacid dehalogenase-like hydrolase
TraesCS2A01G501600.1	NS	Aldose 1-epimerase	TraesCS2A01G501600.1
TraesCS2A01G502100.1	T1	Peroxidase	TraesCS2A01G502100.1
TraesCS2A01G502200.1	T2	Universal stress protein family	TraesCS2A01G502200.1
TraesCS2A01G502400.1	T2	E1-E2 ATPase	TraesCS2A01G502400.1	sp|P83970|PMA1_WHEAT
TraesCS2A01G504300.2	Cv+T4	Glutathione S-transferaseN-terminal domain	TraesCS2A01G504300.2
TraesCS2A01G504600.1	T1	JAB1/Mov34/MPN/PAD-1 ubiquitin protease	TraesCS2A01G504600.1
TraesCS2A01G505800.2	NS	FAD binding domain	TraesCS2A01G505800.2
TraesCS2A01G506400.1	T1	Transmembrane proteins 14C	TraesCS2A01G506400.1
TraesCS2A01G506900.1	T1	Hsp70 protein	TraesCS2A01G506900.1
TraesCS2A01G507400.2	NS	S1/P1 Nuclease	TraesCS2A01G507400.2
TraesCS2A01G507500.1	NS	S1/P1 Nuclease	TraesCS2A01G507500.1
TraesCS2A01G508900.1	Cv1	D-isomer specific 2-hydroxyacid dehydrogenase, NAD binding domain	TraesCS2A01G508900.1
TraesCS2A01G511900.1	NS	Dihydrodipicolinate synthetase family	TraesCS2A01G511900.1	sp|P24846|DAPA1_WHEAT
TraesCS2A01G512400.1	T1	Polysaccharide biosynthesis
TraesCS2A01G512400LC.1	T2	Elongation factor Tu GTP binding domain
TraesCS2A01G515700.1	NS	FGGY family of carbohydrate kinases, N-terminal domain
TraesCS2A01G516500.1	NS	Pyridoxal-dependent decarboxylase conserved domain	TraesCS2A01G516500.1
TraesCS2A01G517100.3	NS	Tetratricopeptide repeat
TraesCS2A01G517900.3	NS	Serine aminopeptidase, S33
TraesCS2A01G518600.1	NS	Thymidylate synthase
TraesCS2A01G519900.1	T1	2OG-Fe(II) oxygenase superfamily
TraesCS2A01G520300.1	NS	Amidase
TraesCS2A01G520400.1	T2	ATP synthase subunit D	TraesCS2A01G520400.1
TraesCS2A01G521900.1	NS	Pectinesterase
TraesCS2A01G522400.1	T1	RNA polymerase Rpb2domain 6
TraesCS2A01G523600.1	T2
TraesCS2A01G525500.1	Cv+T1	Lipoxygenase
TraesCS2A01G526400.1	NS	RNA recognition motif. (a.k.a. RRM, RBD, or RNP domain)	TraesCS2A01G526400.1
TraesCS2A01G526700.1	Cv+T1	Mitochondrial inner membrane protein	TraesCS2A01G526700.1
TraesCS2A01G528900.1	NS	Acetyltransferase (GNAT) family	TraesCS2A01G528900.1
TraesCS2A01G529900.1	Cv2	Cytochrome P450
TraesCS2A01G531400LC.1	NS	Clp protease
TraesCS2A01G532800.1	Cv+T1	Diacylglycerol kinase accessory domain
TraesCS2A01G537100.1	NS	Iron/manganese superoxide dismutases, C-terminal domain	TraesCS2A01G537100.1
TraesCS2A01G537800LC.1	NS	Ribosomal protein S2
TraesCS2A01G543000.1	Cv+T2	Phospholipase/Carboxylesterase	TraesCS2A01G543000.1
TraesCS2A01G543500.1	T2	Papain family cysteine protease
TraesCS2A01G543700LC.1	T1	UDP-glucose/GDP-mannose dehydrogenase familyNAD binding domain
TraesCS2A01G543800.2	NS	Protein of unknown function (DUF1668)
TraesCS2A01G543900.1	Cv+T1	Phosphotransferase enzyme family	TraesCS2A01G543900.1
TraesCS2A01G545700.1	T2	Papain family cysteine protease	TraesCS2A01G545700.1
TraesCS2A01G548000.1	T1	DJ-1/PfpI family
TraesCS2A01G548700.1	NS	Glycosyl hydrolases family 31
TraesCS2A01G549200.2	Cv3	UBX domain
TraesCS2A01G549500.1	NS	Glycosyl hydrolases family 31
TraesCS2A01G549700.1	NS	Glycosyl hydrolases family 31
TraesCS2A01G551300.1	T1	Plastocyanin-like domain	TraesCS2A01G551300.1
TraesCS2A01G552000.1	NS	Region in Clathrin and VPS
TraesCS2A01G552800.1	NS	DEAD/DEAH box helicase	TraesCS2A01G552800.1
TraesCS2A01G553500.2	NS	Cytokine-induced anti-apoptosis inhibitor 1 Fe-S biogenesis	TraesCS2A01G553500.2
TraesCS2A01G556900.1	T1	AMP-binding enzyme	TraesCS2A01G556900.1
TraesCS2A01G558100.1	NS	RNA polymerase Rpb1, domain 1
TraesCS2A01G559500.1	NS	Ubiquitin-like domain	TraesCS2A01G559500.1
TraesCS2A01G559600.1	T2	Protein of unknown function (DUF3727)
TraesCS2A01G560300.1	NS	Putative S-adenosyl-L-methionine-dependent methyltransferase
TraesCS2A01G562400.1	Cv2	Amidase	TraesCS2A01G562400.1
TraesCS2A01G562500.1	NS	HEAT-like repeat	TraesCS2A01G562500.1
TraesCS2A01G563100.1	Cv+T3	Ribosomal protein S17	TraesCS2A01G563100.1
TraesCS2A01G566700.1	NS	Protein kinase domain
TraesCS2A01G567900.1	NS	Tetratricopeptide repeat	TraesCS2A01G567900.1
TraesCS2A01G568000LC.1	Cv+T4	Glutathione peroxidase
TraesCS2A01G570700.1	Cv1	Late embryogenesis abundant protein	TraesCS2A01G570700.1
TraesCS2A01G571300.1	Cv1	Peroxidase	TraesCS2A01G571300.1
TraesCS2A01G573900.1	T1	Peroxidase	TraesCS2A01G573900.1
TraesCS2A01G574400LC.1	NS	Centromere kinetochore component CENP-T histone fold
TraesCS2A01G574600.1	Cv+T2	Prenylcysteine lyase	TraesCS2A01G574600.1
TraesCS2A01G575500.1	NS	Thioredoxin
TraesCS2A01G576400.1	NS	Inorganic pyrophosphatase	TraesCS2A01G576400.1
TraesCS2A01G576900.1	T1
TraesCS2A01G577600.1	NS	Isocitrate/isopropylmalate dehydrogenase	TraesCS2A01G577600.1
TraesCS2A01G580600.1	T1	Nucleotide hydrolase	TraesCS2A01G580600.1
TraesCS2A01G580800.2	NS	Sodium/hydrogen exchanger family
TraesCS2A01G581600.1	NS	AMP-binding enzyme	TraesCS2A01G581600.1
TraesCS2A01G582300.1	T2	Plants and Prokaryotes Conserved (PCC) domain	TraesCS2A01G582300.1
TraesCS2A01G583000LC.1	CvxT2	Ribosomal_S17 N-terminal
TraesCS2A01G583100.1	Cv+T5	Xylanase inhibitor C-terminal	TraesCS2A01G583100.1
TraesCS2A01G583500.1	Cv+T1	Late embryogenesis abundant protein
TraesCS2A01G583600.1	T1	Late embryogenesis abundant protein
TraesCS2A01G583800.2	NS	Exo70 exocyst complex subunit	TraesCS2A01G583800.2
TraesCS2A01G584800.1	NS	Glycosyl hydrolase family 10	TraesCS2A01G584800.1
TraesCS2A01G584900.1	NS	Peptidase family C54
TraesCS2A01G586500.1	NS	Aluminium induced protein	TraesCS2A01G586500.1
TraesCS2A01G587900.1	T2	Amidohydrolase family
TraesCS2A01G588300.1	Cv+T5	Glycosyl hydrolases family 32 N-terminal domain		sp|Q2UXF7|6FEH_WHEAT
TraesCS2A01G588700.1	NS	Glycosyl hydrolases family 32 N-terminal domain		sp|Q2UXF7|6FEH_WHEAT
TraesCS2A01G590000.2	T2	Clathrin light chain	TraesCS2A01G590000.2
TraesCS2A01G590600.1	Cv4	short chain dehydrogenase		sp|Q41578|PORA_WHEAT
TraesCS2A01G591600.1	T2	Isocitrate/isopropylmalate dehydrogenase	TraesCS2A01G591600.1
TraesCS2A01G591900.1	NS	Glycosyl hydrolase family 3 N terminal domain	TraesCS2A01G591900.1
TraesCS2A01G593000.1	Cv+T1	Pyruvate kinasebarrel domain
TraesCS2A01G593600LC.1	T1	Replication factor C C-terminal domain
TraesCS2A01G594800LC.1	NS	Plectin/S10 domain
TraesCS2A01G602800LC.1	T1	PCI domain
TraesCS2A01G609900LC.1	NS	Probable lipid transfer
TraesCS2A01G646700LC.1	T1	N-terminal domain of ribose phosphate pyrophosphokinase
TraesCS2A01G659700LC.1	NS
TraesCS2A01G661700LC.1	T2	Ribosomal protein S2
TraesCS2A01G696400LC.1	NS	ATP synthase alpha/beta family, nucleotide-binding domain		sp|P12862|ATPAM_WHEAT
TraesCS2A01G730600LC.1	Cv1	Jacalin-like lectin domain
TraesCS2A01G739600LC.1	Cv1	Peroxidase
TraesCS2B01G003600.1	NS	Muniscin C-terminal mu homology domain
TraesCS2B01G006700.1	NS	Chalcone and stilbene synthases, N-terminal domain
TraesCS2B01G012800.1	T2	PPIC-type PPIASE domain
TraesCS2B01G023500.1	NS	Aldo/keto reductase family
TraesCS2B01G026100.1	Cv3	Protein of unknown function (DUF1618)
TraesCS2B01G031200.1	Cv+T4	Cytochrome P450
TraesCS2B01G031800.1	Cv1	ATP-dependent Clp protease adaptor protein ClpS
TraesCS2B01G035900.1	T1	Amidase
TraesCS2B01G037200.1	NS	Amidase
TraesCS2B01G040000.1	T1	NADH:flavin oxidoreductase / NADH oxidase family	TraesCS2B01G040000.1
TraesCS2B01G040300.1	NS	Actin
TraesCS2B01G040500.1	T1	UDP-glucoronosyl and UDP-glucosyl transferase	TraesCS2B01G040500.1
TraesCS2B01G040600.1	CvxT{S}	UDP-glucoronosyl and UDP-glucosyl transferase	TraesCS2B01G040600.1
TraesCS2B01G041800.1	T1	UDP-glucoronosyl and UDP-glucosyl transferase
TraesCS2B01G046500.1	Cv1	ATP-sulfurylase	TraesCS2B01G046500.1
TraesCS2B01G047400.1	NS	Hsp90 protein
TraesCS2B01G047900.1	Cv+T4	D-isomer specific 2-hydroxyacid dehydrogenaseNAD binding domain
TraesCS2B01G048700.1	T1	Arginase family
TraesCS2B01G049200.1	T1	ThiolaseN-terminal domain
TraesCS2B01G050400.1	T2	Stress responsive A/B Barrel Domain
TraesCS2B01G051000.1	NS	TATA-binding protein interacting (TIP20)
TraesCS2B01G053100.4	NS	PCI domain	TraesCS2B01G053100.4
TraesCS2B01G053600.1	NS	2-oxoacid dehydrogenases acyltransferase (catalytic domain)	TraesCS2B01G053600.1
TraesCS2B01G053700.1	T1	Amidase	TraesCS2B01G053700.1
TraesCS2B01G053800.1	T1	Amidase
TraesCS2B01G054700.2	NS	Histidine phosphatase superfamily (branch 1)	TraesCS2B01G054700.2
TraesCS2B01G062500.1	CvxT{S}	Methyltransferase domain	TraesCS2B01G062500.1
TraesCS2B01G063000LC.1	Cv1	TCP-1/cpn60 chaperonin family		sp|P08823|RUBA_WHEAT
TraesCS2B01G063900.1	CvxT1	FKBP-type peptidyl-prolyl cis-trans isomerase
TraesCS2B01G066800.1	NS	FAD binding domain	TraesCS2B01G066800.1
TraesCS2B01G066900.1	NS	FAD binding domain
TraesCS2B01G074400LC.1	NS
TraesCS2B01G076900.1	NS	HECT-domain (ubiquitin-transferase)
TraesCS2B01G077200.1	NS	Glutathione S-transferase, N-terminal domain
TraesCS2B01G079300.1	T2	Ribulose bisphosphate carboxylasesmall chain		sp|P00871|RBS1_WHEAT
TraesCS2B01G079500.1	T2	Ribulose bisphosphate carboxylasesmall chain	TraesCS2B01G079500.1	sp|P26667|RBS2_WHEAT
TraesCS2B01G079900.1	T1	DSBA-like thioredoxin domain	TraesCS2B01G079900.1
TraesCS2B01G082700.1	NS	FACT complex subunit (SPT16/CDC68)
TraesCS2B01G083400LC.1	NS	ATPase family associated with various cellular activities (AAA)
TraesCS2B01G084200.1	T1	FAD dependent oxidoreductase
TraesCS2B01G086200.1	Cv+T4	Xylanase inhibitor N-terminal
TraesCS2B01G087400.1	NS	Peroxidase	TraesCS2B01G087400.1
TraesCS2B01G090300.1	NS	Cupin
TraesCS2B01G091300.1	NS	Copper amine oxidase, enzyme domain	TraesCS2B01G091300.1
TraesCS2B01G093000.1	NS	Strictosidine synthase
TraesCS2B01G093100.1	NS	Cytochrome P450
TraesCS2B01G094300.1	Cv+T4	Transketolasepyrimidine binding domain	TraesCS2B01G094300.1
TraesCS2B01G096200.1	NS	Peroxidase	TraesCS2B01G096200.1
TraesCS2B01G096600.1	T2	PWWP domain	TraesCS2B01G096600.1
TraesCS2B01G098400LC.1	NS	Ubiquitin family
TraesCS2B01G099700.1	NS	Anaphase-promoting complex subunit 4 WD40 domain
TraesCS2B01G100400.1	T2	ATPase family associated with various cellular activities (AAA)
TraesCS2B01G101700.1	T2	Adenosine/AMP deaminase
TraesCS2B01G102700.1	NS	NmrA-like family
TraesCS2B01G102800.1	NS	NmrA-like family
TraesCS2B01G102900.3	NS	NmrA-like family
TraesCS2B01G103600.1	T1	NmrA-like family
TraesCS2B01G103900.1	NS	Thiamine pyrophosphate enzyme, N-terminal TPP binding domain
TraesCS2B01G107500.1	NS	Pectinesterase	TraesCS2B01G107500.1
TraesCS2B01G116200.1	Cv+T2	Subtilase family
TraesCS2B01G116300.1	NS	Subtilase family
TraesCS2B01G117100.1	NS	Subtilase family	TraesCS2B01G117100.1
TraesCS2B01G118700.1	NS	Ricin-type beta-trefoil lectin domain-like
TraesCS2B01G118800.2	NS	Ricin-type beta-trefoil lectin domain-like	TraesCS2B01G118800.2
TraesCS2B01G119600.1	Cv1	Oxidoreductase NAD-binding domain
TraesCS2B01G122300.1	T1
TraesCS2B01G124600.1	NS	Peroxidase
TraesCS2B01G124800.1	T1	Peroxidase	TraesCS2B01G124800.1	sp|Q05855|PER1_WHEAT
TraesCS2B01G124900.1	Cv1	Peroxidase
TraesCS2B01G125200.1	T1	Peroxidase	TraesCS2B01G125200.1
TraesCS2B01G125300.1	T1	Peroxidase	TraesCS2B01G125300.1	sp|Q05855|PER1_WHEAT
TraesCS2B01G125500.1	Cv+T2	Peroxidase	TraesCS2B01G125500.1
TraesCS2B01G126500.1	NS	Ribosomal protein L19e	TraesCS2B01G126500.1
TraesCS2B01G127100.1	NS	Xylanase inhibitor N-terminal
TraesCS2B01G127400.1	NS	Xylanase inhibitor N-terminal
TraesCS2B01G127700.1	Cv1	Phosphotransferase enzyme family
TraesCS2B01G129300.1	Cv+T3	Ribosomal L22e protein family	TraesCS2B01G129300.1
TraesCS2B01G131100.1	T2	Xylanase inhibitor N-terminal
TraesCS2B01G131400.1	NS	Universal stress protein family
TraesCS2B01G133200.1	NS	Rubber elongation factor protein (REF)	TraesCS2B01G133200.1
TraesCS2B01G133300.3	NS	Methyltransferase domain
TraesCS2B01G143900.1	Cv1	Enoyl-(Acyl carrier protein) reductase
TraesCS2B01G144100.1	NS	PspA/IM30 family
TraesCS2B01G144200.1	Cv+T5	Enoyl-(Acyl carrier protein) reductase
TraesCS2B01G145700.1	NS	4-alpha-glucanotransferase	TraesCS2B01G145700.1
TraesCS2B01G147700.1	NS	EF-1 guanine nucleotide exchange domain	TraesCS2B01G147700.1	sp|P29546|EF1B_WHEAT
TraesCS2B01G148000.1	T1	snoRNA binding domainfibrillarin	TraesCS2B01G148000.1
TraesCS2B01G148400.1	NS	Aspartic acid proteinase inhibitor
TraesCS2B01G149000.2	T1	Ubiquitin carboxyl-terminal hydrolase	TraesCS2B01G149000.2
TraesCS2B01G152600.1	Cv1	Xylanase inhibitor N-terminal
TraesCS2B01G152900.1	NS	Glutamine amidotransferases class-II
TraesCS2B01G154400.1	NS	Ribosomal protein S9/S16	TraesCS2B01G154400.1
TraesCS2B01G156400.3	NS	Sec23-binding domain of Sec16	TraesCS2B01G156400.3
TraesCS2B01G157800.1	T1	Glycosyl hydrolase family 1
TraesCS2B01G157900LC.1	NS	Core histone H2A/H2B/H3/H4
TraesCS2B01G162500.1	T1
TraesCS2B01G168300.1	T1	alpha/beta hydrolase fold
TraesCS2B01G168600LC.1	Cv+T3	Photosystem II protein		sp|Q9XPS4|PSBC_WHEAT
TraesCS2B01G169200.1	Cv2	Bacterial transferase hexapeptide (six repeats)
TraesCS2B01G171200.1	CvxT{S}	AMP-binding enzyme
TraesCS2B01G171300.1	Cv1	PAP_fibrillin
TraesCS2B01G172100.1	NS	FGGY family of carbohydrate kinases, C-terminal domain	TraesCS2B01G172100.1
TraesCS2B01G172200.1	NS	Complex 1 protein (LYR family)	TraesCS2B01G172200.1
TraesCS2B01G173500LC.1	NS	Peroxidase		sp|Q05855|PER1_WHEAT
TraesCS2B01G174500.1	T1	WD40-like Beta Propeller Repeat	TraesCS2B01G174500.1
TraesCS2B01G177300.1	T1	Cytochrome P450
TraesCS2B01G180900.1	NS	DnaJ domain
TraesCS2B01G181600.1	T2	RNA recognition motif. (a.k.a. RRMRBDor RNP domain)	TraesCS2B01G181600.1
TraesCS2B01G181900.1	T2	Aconitase family (aconitate hydratase)	TraesCS2B01G181900.1
TraesCS2B01G182900.1	T1	Ribonuclease T2 family
TraesCS2B01G183500.1	T2	S4 domain	TraesCS2B01G183500.1
TraesCS2B01G184900.1	NS	4-alpha-glucanotransferase
TraesCS2B01G187300.1	T1	Adenylate kinase	TraesCS2B01G187300.1
TraesCS2B01G189300.1	T1	Class-II DAHP synthetase family	TraesCS2B01G189300.1
TraesCS2B01G189900.1	T2	Cytochrome oxidase c subunit VIb	TraesCS2B01G189900.1
TraesCS2B01G191200.1	NS	Adaptor complexes medium subunit family	TraesCS2B01G191200.1
TraesCS2B01G193600.1	T1	Aminotransferase class I and II	TraesCS2B01G193600.1
TraesCS2B01G194200.1	Cv3	Sucrose synthase	TraesCS2B01G194200.1
TraesCS2B01G195200.2	NS	Piwi domain
TraesCS2B01G195700LC.1	Cv+T5	Enoyl-(Acyl carrier protein) reductase
TraesCS2B01G196100.1	NS	EF-1 guanine nucleotide exchange domain	TraesCS2B01G196100.1
TraesCS2B01G196600.1	NS	Strictosidine synthase
TraesCS2B01G197100.1	NS	Exportin 1-like protein
TraesCS2B01G197200.1	Cv2	Ribosomal proteins 50S-L15, 50S-L18e, 60S-L27A	TraesCS2B01G197200.1
TraesCS2B01G200100.1	T1	Sulfotransferase domain
TraesCS2B01G200900.1	T2	Reversibly glycosylated polypeptide	TraesCS2B01G200900.1
TraesCS2B01G204100.1	NS	Histone deacetylase domain
TraesCS2B01G207000.1	T2	PPR repeat family
TraesCS2B01G209000.1	Cv+T3	Saccharopine dehydrogenase NADP binding domain	TraesCS2B01G209000.1
TraesCS2B01G209100.1	T2	Eukaryotic elongation factor 5A hypusineDNA-binding OB fold	TraesCS2B01G209100.1
TraesCS2B01G214000.3	NS	GDSL-like Lipase/Acylhydrolase	TraesCS2B01G214000.3
TraesCS2B01G214100.3	Cv+T1	ThiF family	TraesCS2B01G214100.3
TraesCS2B01G216100.1	T1	Mo25-like
TraesCS2B01G219000.1	T2	Domain of unknown function (DUF4091)
TraesCS2B01G219100.1	NS	TIP49 P-loop domain
TraesCS2B01G220000.1	NS	CoA binding domain	TraesCS2B01G220000.1
TraesCS2B01G221600.1	T1	Importin repeat	TraesCS2B01G221600.1
TraesCS2B01G222400.2	NS	Protein of unknown function (DUF2470)
TraesCS2B01G224300.1	NS	Aromatic amino acid lyase		sp|Q43210|PALY_WHEAT
TraesCS2B01G225400.1	Cv+T3	Plastocyanin-like domain	TraesCS2B01G225400.1
TraesCS2B01G225800.2	T1	Middle or third domain of peptidase_M16
TraesCS2B01G226900.1	NS	Leucine rich repeat	TraesCS2B01G226900.1
TraesCS2B01G230000.2	NS	Sec7 domain	TraesCS2B01G230000.2
TraesCS2B01G233400.1	Cv+T3	Chlorophyll A-B binding protein	TraesCS2B01G233400.1
TraesCS2B01G234100.1	NS	WRC	TraesCS2B01G234100.1
TraesCS2B01G234600.1	NS	Protein-tyrosine phosphatase
TraesCS2B01G237200.1	NS	V-ATPase subunit H
TraesCS2B01G239200.1	NS	NUDIX domain	TraesCS2B01G239200.1
TraesCS2B01G241500.1	CvxT2	Protein kinase domain
TraesCS2B01G244100.1	CvxT4	Glutathione S-transferaseN-terminal domain
TraesCS2B01G246000.1	Cv2	Ribosomal protein L44	TraesCS2B01G246000.1
TraesCS2B01G248700.2	Cv1	Protein kinase domain	TraesCS2B01G248700.2
TraesCS2B01G250500.2	NS	C2 domain	TraesCS2B01G250500.2
TraesCS2B01G253100.2	T2	Flavin containing amine oxidoreductase
TraesCS2B01G253300.1	NS	Protein of unknown function (DUF1749)	TraesCS2B01G253300.1
TraesCS2B01G255100LC.1	Cv+T3	ATP synthase alpha/beta familynucleotide-binding domain		sp|P20858|ATPB_WHEAT
TraesCS2B01G256800.1	T1	Malic enzymeNAD binding domain	TraesCS2B01G256800.1
TraesCS2B01G257000.1	NS	BAH domain
TraesCS2B01G259400.1	T1	RNA recognition motif. (a.k.a. RRMRBDor RNP domain)
TraesCS2B01G260200.1	Cv1	Tetratricopeptide repeat	TraesCS2B01G260200.1
TraesCS2B01G262600.1	Cv2	Ribosomal L15
TraesCS2B01G263200.1	NS	FAD linked oxidases, C-terminal domain
TraesCS2B01G264100.2	Cv1	FMN-dependent dehydrogenase
TraesCS2B01G267900.1	Cv+T3	Aldo/keto reductase family
TraesCS2B01G271800.1	T1	C3HC zinc finger-like	TraesCS2B01G271800.1
TraesCS2B01G274800.1	NS	Multicopper oxidase
TraesCS2B01G275700.1	T1	PUL domain
TraesCS2B01G278500.1	NS	Peroxidase
TraesCS2B01G279400.1	NS	GatB/GatE catalytic domain
TraesCS2B01G279700.1	T1	Plastocyanin-like domain
TraesCS2B01G280200.1	T1	Calcineurin-like phosphoesterase	TraesCS2B01G280200.1
TraesCS2B01G280600.1	Cv1	Aminotransferase class I and II	TraesCS2B01G280600.1
TraesCS2B01G281300.1	Cv2	Ribosomal protein L13
TraesCS2B01G282000.1	NS	Dirigent-like protein	TraesCS2B01G282000.1
TraesCS2B01G284900.1	NS	Peroxidase
TraesCS2B01G285600.1	Cv+T4	26S proteasome regulatory subunit RPN6 N-terminal domain
TraesCS2B01G287600.1	T1	SOR/SNZ family	TraesCS2B01G287600.1
TraesCS2B01G287700.1	Cv1	Carbohydrate esterase, sialic acid-specific acetylesterase	TraesCS2B01G287700.1
TraesCS2B01G291000.1	Cv+T4	Mitochondrial ribosomal protein L51 / S25 / CI-B8 domain
TraesCS2B01G292000.3	NS	Importin-beta N-terminal domain	TraesCS2B01G292000.3
TraesCS2B01G292100.1	Cv+T3	Aldo/keto reductase family
TraesCS2B01G294500.1	T1	FKBP-type peptidyl-prolyl cis-trans isomerase
TraesCS2B01G295300.1	T1	Zinc-binding dehydrogenase	TraesCS2B01G295300.1
TraesCS2B01G295400.1	Cv3	Nuclear transport factor 2 (NTF2) domain
TraesCS2B01G296200.1	NS	Ribosomal L29 protein
TraesCS2B01G296500.1	T2	Enoyl-(Acyl carrier protein) reductase
TraesCS2B01G296700.1	T1	JAB1/Mov34/MPN/PAD-1 ubiquitin protease	TraesCS2B01G296700.1
TraesCS2B01G297300.1	Cv3	GDSL-like Lipase/Acylhydrolase	TraesCS2B01G297300.1
TraesCS2B01G298400.1	NS	Dynamin central region
TraesCS2B01G300200.2	NS	Phosphoenolpyruvate phosphomutase	TraesCS2B01G300200.2
TraesCS2B01G301400.2	T1	Transketolasepyrimidine binding domain
TraesCS2B01G303300.1	NS	CobB/CobQ-like glutamine amidotransferase domain
TraesCS2B01G304200.1	Cv1	AAA domain (Cdc48 subfamily)	TraesCS2B01G304200.1
TraesCS2B01G304900.1	T1	Anticodon binding domain
TraesCS2B01G305000.1	NS	Rieske [2Fe-2S] domain
TraesCS2B01G305200.1	NS	Pollen proteins Ole e I like
TraesCS2B01G306700LC.1	NS
TraesCS2B01G306800.1	NS	NAD(P)H-binding
TraesCS2B01G308000.2	T1	Protein of unknown function (DUF1350)
TraesCS2B01G308600.3	T2	Histidinol dehydrogenase
TraesCS2B01G309500.3	NS	Alpha amylase, C-terminal all-beta domain	TraesCS2B01G309500.3
TraesCS2B01G311900.1	NS	Glycosyl hydrolases family 32 N-terminal domain	TraesCS2B01G311900.1
TraesCS2B01G313700.1	Cv2	AhpC/TSA family	TraesCS2B01G313700.1	sp|P80602|BAS1_WHEAT
TraesCS2B01G315300.1	T1	Pyridoxal-dependent decarboxylase conserved domain
TraesCS2B01G315600.2	T1	Sulfotransferase domain
TraesCS2B01G316300.1	T2	Domain of unknown function (DUF4205)
TraesCS2B01G320000.1	NS	GrpE	TraesCS2B01G320000.1
TraesCS2B01G321000.1	T1	Thioredoxin
TraesCS2B01G322400.1	Cv1	Peroxidase	TraesCS2B01G322400.1
TraesCS2B01G323100.1	NS	Regulator of chromosome condensation (RCC1) repeat	TraesCS2B01G323100.1
TraesCS2B01G326700.1	T1	Peptidogalycan biosysnthesis/recognition
TraesCS2B01G327200.1	NS	Glycosyl hydrolase family 9
TraesCS2B01G328200.1	T1	NADH:flavin oxidoreductase / NADH oxidase family	TraesCS2B01G328200.1
TraesCS2B01G329100.1	Cv+T4	26S proteasome regulatory subunit RPN6 N-terminal domain
TraesCS2B01G329300.1	NS	Core histone H2A/H2B/H3/H4	TraesCS2B01G329300.1	sp|P05621|H2B2_WHEAT
TraesCS2B01G332300.1	T1	Beta-ketoacyl synthaseN-terminal domain
TraesCS2B01G332900.1	T1	Microsomal signal peptidase 25 kDa subunit (SPC25)
TraesCS2B01G333300.1	NS	FKBP-type peptidyl-prolyl cis-trans isomerase	TraesCS2B01G333300.1
TraesCS2B01G333900.1	Cv+T4	Aldo/keto reductase family
TraesCS2B01G334800.1	T1	ChaC-like protein
TraesCS2B01G339700.1	NS	Endoplasmic reticulum vesicle transporter
TraesCS2B01G340500.2	NS	Gamma-glutamyltranspeptidase	TraesCS2B01G340500.2
TraesCS2B01G341200.1	Cv4	Aldose 1-epimerase	TraesCS2B01G341200.1
TraesCS2B01G341400.2	T1	Aldose 1-epimerase
TraesCS2B01G342200.1	Cv+T3	Glyceraldehyde 3-phosphate dehydrogenaseC-terminal domain	TraesCS2B01G342200.1
TraesCS2B01G342600.2	NS	Trypsin-like peptidase domain
TraesCS2B01G346200.1	NS	SEP domain	TraesCS2B01G346200.1
TraesCS2B01G346800.1	NS	Peroxidase
TraesCS2B01G351400LC.1	T1	2-oxoacid dehydrogenases acyltransferase (catalytic domain)
TraesCS2B01G354100.1	NS	2OG-Fe(II) oxygenase superfamily
TraesCS2B01G354900.1	Cv3	Leucine rich repeat	TraesCS2B01G354900.1
TraesCS2B01G355900.1	NS	Aldo/keto reductase family
TraesCS2B01G360400.1	CvxT2	MA3 domain
TraesCS2B01G361100.1	NS	short chain dehydrogenase
TraesCS2B01G361900.1	T1	26S proteasome subunit RPN7
TraesCS2B01G362700.1	Cv+T4	Glucose-6-phosphate dehydrogenaseC-terminal domain
TraesCS2B01G369100.1	T1	Chitinase class I	TraesCS2B01G369100.1
TraesCS2B01G369600.1	NS	Haloacid dehalogenase-like hydrolase
TraesCS2B01G371800.1	T2	RNA binding motif	TraesCS2B01G371800.1
TraesCS2B01G373600.1	T2	MIF4G domain	TraesCS2B01G373600.1	sp|Q03387|IF4G1_WHEAT
TraesCS2B01G375600.1	NS	Lamin-B receptor of TUDOR domain	TraesCS2B01G375600.1
TraesCS2B01G376100.1	NS	Transport protein Trs120 or TRAPPC9, TRAPP II complex subunit
TraesCS2B01G377500.1	NS	Phosphoribosyl transferase domain	TraesCS2B01G377500.1
TraesCS2B01G378400.1	T1	RNA recognition motif. (a.k.a. RRMRBDor RNP domain)	TraesCS2B01G378400.1
TraesCS2B01G378600.1	NS	Leucine rich repeat
TraesCS2B01G380600.1	NS	GDSL-like Lipase/Acylhydrolase
TraesCS2B01G381500.1	T1	Isocitrate/isopropylmalate dehydrogenase	TraesCS2B01G381500.1
TraesCS2B01G386900.1	NS	Remorin, C-terminal region	TraesCS2B01G386900.1
TraesCS2B01G388800.1	T1	Legume lectin domain
TraesCS2B01G389400.1	T1	Glycosyl hydrolase family 3 C-terminal domain	TraesCS2B01G389400.1
TraesCS2B01G390700.1	NS	Starch synthase catalytic domain
TraesCS2B01G392500.1	NS	Trypsin and protease inhibitor		sp|P16347|IAAS_WHEAT
TraesCS2B01G398100.1	NS	Aromatic amino acid lyase		sp|Q43210|PALY_WHEAT
TraesCS2B01G398200.1	NS	Aromatic amino acid lyase		sp|Q43210|PALY_WHEAT
TraesCS2B01G400000.1	Cv3	Beta-eliminating lyase	TraesCS2B01G400000.1
TraesCS2B01G400300.1	NS	FabA-like domain
TraesCS2B01G401400.1	Cv+T3	Putative peptidoglycan binding domain
TraesCS2B01G402800.1	NS	Peptidase C13 family
TraesCS2B01G403000.1	T2	Glycosyl hydrolases family 32 N-terminal domain
TraesCS2B01G408600.2	T1	Endoribonuclease XendoU	TraesCS2B01G408600.2
TraesCS2B01G409300.1	Cv4	Glutamate/Leucine/Phenylalanine/Valine dehydrogenase
TraesCS2B01G416400.1	T2	Fasciclin domain	TraesCS2B01G416400.1
TraesCS2B01G416900.1	NS	Subtilase family	TraesCS2B01G416900.1
TraesCS2B01G421300LC.1	NS	Ribosomal protein L16p/L10e		sp|Q95H50|RK16_WHEAT
TraesCS2B01G423900.1	NS	Multicopper oxidase	TraesCS2B01G423900.1
TraesCS2B01G425000.1	NS	Alpha-L-fucosidase
TraesCS2B01G425600.1	NS	Major intrinsic protein	TraesCS2B01G425600.1
TraesCS2B01G426700.1	NS	Subtilase family
TraesCS2B01G427200.1	Cv+T1	Subtilase family
TraesCS2B01G429100.1	NS	Glutathione peroxidase
TraesCS2B01G429500.1	NS	Cofilin/tropomyosin-type actin-binding protein
TraesCS2B01G440200.4	T2	Tropomyosin	TraesCS2B01G440200.4
TraesCS2B01G442100.1	NS	Skp1 family, dimerisation domain
TraesCS2B01G442900.4	NS	UTP--glucose-1-phosphate uridylyltransferase	TraesCS2B01G442900.4
TraesCS2B01G443100.1	T1	Cell differentiation familyRcd1-like	TraesCS2B01G443100.1
TraesCS2B01G443500.1	Cv4	Pectate lyase superfamily protein
TraesCS2B01G444400.2	NS	Coatomer epsilon subunit	TraesCS2B01G444400.2
TraesCS2B01G445500.1	NS	Terpene synthase, N-terminal domain	TraesCS2B01G445500.1
TraesCS2B01G446300.1	NS	Transferase family	TraesCS2B01G446300.1
TraesCS2B01G450800.2	T1	26S proteasome regulatory subunit RPN2 C-terminal domain	TraesCS2B01G450800.2
TraesCS2B01G450900.1	T1	Nuclear pore component
TraesCS2B01G453900.1	NS	Ribosomal protein L30p/L7e	TraesCS2B01G453900.1
TraesCS2B01G455200LC.1	T1	Ribose 5-phosphate isomerase A (phosphoriboisomerase A)
TraesCS2B01G457000.1	NS	Pectinacetylesterase	TraesCS2B01G457000.1
TraesCS2B01G457600.1	Cv1	Peroxidase	TraesCS2B01G457600.1
TraesCS2B01G462800.1	NS	Transferase family
TraesCS2B01G463500.1	T1	Scramblase
TraesCS2B01G471000.1	NS	Probable lipid transfer
TraesCS2B01G471300.1	NS	Probable lipid transfer
TraesCS2B01G471800.1	Cv+T4	Alpha/beta hydrolase family	TraesCS2B01G471800.1
TraesCS2B01G478100.1	T1	Protein kinase domain
TraesCS2B01G479800.1	NS	Prefoldin subunit	TraesCS2B01G479800.1
TraesCS2B01G481600.1	NS	Cupin	TraesCS2B01G481600.1
TraesCS2B01G486000.4	Cv+T1	RNA recognition motif. (a.k.a. RRMRBDor RNP domain)
TraesCS2B01G489600.3	NS	Thioredoxin-like	TraesCS2B01G489600.3
TraesCS2B01G489800.1	T1	Peroxidase
TraesCS2B01G490700.1	Cv1	FMN-dependent dehydrogenase
TraesCS2B01G490800.1	NS	Signal recognition particle 14kD protein	TraesCS2B01G490800.1
TraesCS2B01G494100.1	NS	Transferase family
TraesCS2B01G495700.1	NS	RNA recognition motif. (a.k.a. RRM, RBD, or RNP domain)	TraesCS2B01G495700.1
TraesCS2B01G499600.1	T2	ATPase family associated with various cellular activities (AAA)
TraesCS2B01G500300.1	NS	Pathogenesis-related protein Bet v I family
TraesCS2B01G501000.1	T1	Protease inhibitor/seed storage/LTP family
TraesCS2B01G501200.1	NS	Aldehyde dehydrogenase family	TraesCS2B01G501200.1
TraesCS2B01G504900.1	NS	NB-ARC domain
TraesCS2B01G505100.1	Cv+T2	Thioredoxin
TraesCS2B01G505500.1	NS
TraesCS2B01G505600.1	Cv2	Importin-beta N-terminal domain
TraesCS2B01G506600.1	NS	Protein of unknown function (DUF563)	TraesCS2B01G506600.1
TraesCS2B01G507500.1	CvxT1	NAD dependent epimerase/dehydratase family
TraesCS2B01G507700.1	Cv+T4	NAD dependent epimerase/dehydratase family	TraesCS2B01G507700.1
TraesCS2B01G515500.1	NS	PAP_fibrillin	TraesCS2B01G515500.1
TraesCS2B01G517000LC.1	NS	Subtilase family
TraesCS2B01G518400.1	T1	Cytochrome P450
TraesCS2B01G518500.1	T1	WD domainG-beta repeat	TraesCS2B01G518500.1
TraesCS2B01G520600.3	NS	Regulator of chromosome condensation (RCC1) repeat	TraesCS2B01G520600.3
TraesCS2B01G521600.2	Cv2	S-adenosyl-L-homocysteine hydrolase	TraesCS2B01G521600.2	sp|P32112|SAHH_WHEAT
TraesCS2B01G521900LC.1	Cv+T4	Respiratory-chain NADH dehydrogenase30 Kd subunit		sp|Q95H60|NDHJ_WHEAT
[truncated: 5,910 more rows]

## Sheet: F. graminearum putative effecto
Protein_namea	FGDB_v32b	FGDB_v38c	Protein_Clusterd	Groupse	Brown_secretomef	EffectorP2_predictiong	EffectorP2_scoresh	PFAMi	Mutation_effectj	DOIk
FG001_00047	FGSG_07439	FGRAMPH1_01T24825	Cluster 1	S+Cv	.	Effector	0.557	Cyclophilin type peptidyl-prolyl cis-trans isomerase/CLD	.	.
FG001_00114	FGSG_07380	FGRAMPH1_01T24679	Cluster 2	S	.	Non-effector	0.87	Septin	reduced virulence	10.1016/j.fgb.2016.07.005
FG001_00225 ; FG001_02815	FGSG_07291 ; FGSG_10527	FGRAMPH1_01T24441 ; FGRAMPH1_01T08335	Cluster 3	S+Cv	.	Effector	0.566	Ribosomal protein S8	.	.
FG001_00572	FGSG_06993	FGRAMPH1_01T23695	Cluster 2	Cv	FGSG_06993	Non-effector	0.811	Protein of unknown function (DUF1524)	.	.
FG001_00649	FGSG_06924	FGRAMPH1_01T23507	Cluster 4	Cv	.	Effector	0.62	Ribosomal protein L1p/L10e family	.	.
FG001_01770	FGSG_03315	FGRAMPH1_01T12585	Cluster 2	S	FGSG_03315	Non-effector	0.918	Subtilase family	.	.
FG001_01943	FGSG_03467	FGRAMPH1_01T12949	Cluster 4	Cv	FGSG_03467	Non-effector	0.932	Fungalysin metallopeptidase (M36)	.	.
FG001_02023	FGSG_03543	FGRAMPH1_01T13123	Cluster 4	Cv	.	Non-effector	0.915	.	reduced virulence	10.1021/jf051441a
FG001_02421	FGSG_10177	FGRAMPH1_01T07463	Cluster 2	S	.	Effector	0.904	Glutathione-dependent formaldehyde-activating enzyme	.	.
FG001_02497	FGSG_10245	FGRAMPH1_01T07633	Cluster 2	S+Cv	.	Effector	0.635	Ribosomal protein L7Ae/L30e/S12e/Gadd45 family	.	.
FG001_03327	FGSG_04136	FGRAMPH1_01T14577	Cluster 2	S	.	Effector	0.68	Ribosomal protein S9/S16	.	.
FG001_03654	FGSG_03842	FGRAMPH1_01T13837	Cluster 1	Cv	FGSG_03842	Non-effector	0.726	Alpha amylase, catalytic domain	.	.
FG001_04602	FGSG_10974 ; FGSG_10975	FGRAMPH1_01T20923 ; FGRAMPH1_01T20925	Cluster 5	S	.	Effector	0.585	Domain of unknown function (DUF1993)	.	.
FG001_04810	FGSG_11164	FGRAMPH1_01T21371	Cluster 2	S+Cv	FGSG_11164	Non-effector	0.965	Trypsin	.	.
FG001_04976	FGSG_11304	FGRAMPH1_01T21737	Cluster 5	S	FGSG_11304	Non-effector	0.525	Glycosyl hydrolase family 10	overexpressed or secreted during interaction with plant cell walls	10.1002/pmic.200700184
FG001_05235	FGSG_08721	FGRAMPH1_01T10657	Cluster 2	S	.	Effector	0.845	Copper/zinc superoxide dismutase (SODC)	reduced virulence	10.1016/j.fgb.2016.03.006
FG001_05857	FGSG_01818	FGRAMPH1_01T04401	Cluster 2	S+Cv	FGSG_01818	Non-effector	0.765	Peptidase family M28	.	.
FG001_06046	FGSG_01974	FGRAMPH1_01T04769	Cluster 5	S	.	Effector	0.561	Glycolipid transfer protein (GLTP)	reduced virulence	10.1016/j.fgb.2008.09.004
FG001_06600	FGSG_09690	FGRAMPH1_01T26507	Cluster 1	S+Cv	.	Effector	0.853	FKBP-type peptidyl-prolyl cis-trans isomerase	.	.
FG001_07396	FGSG_05797	FGRAMPH1_01T18783	Cluster 4	S	FGSG_05797	Non-effector	0.97	Serine carboxypeptidase	.	.
FG001_07594	FGSG_05972	FGRAMPH1_01T19191	Cluster 2	S+Cv	.	Effector	0.789	Nucleoside diphosphate kinase	.	.
FG001_07686	FGSG_01241	FGRAMPH1_01T03069	Cluster 2	S	.	Non-effector	0.942	14-3-3 protein
FG001_08374	FGSG_07775	FGRAMPH1_01T25637	Cluster 4	S	FGSG_07775	Non-effector	0.962	Eukaryotic aspartyl protease	.	.
FG001_08507	FGSG_07671	FGRAMPH1_01T25345	Cluster 1	S+Cv	FGSG_07671	Non-effector	0.916	Serine aminopeptidase, S33	.	.
FG001_08655	FGSG_07536	FGRAMPH1_01T25041	Cluster 2	S+Cv	.	Effector	0.85	AhpC/TSA family	involved in ROS defence	10.1534/g3.116.027987
FG001_08870	FGSG_02503	FGRAMPH1_01T06009	Cluster 5	S	.	Effector	0.606	Ribosomal L28e protein family	.	.
FG001_09547	FGSG_00806	FGRAMPH1_01T02019	Cluster 5	S	FGSG_00806	Non-effector	0.885	Subtilase family	.	.
FG001_09552	FGSG_00802	FGRAMPH1_01T02011	Cluster 2	S+Cv	.	Effector	0.756	Ribosomal protein L14p/L23e	.	.
FG001_09732	FGSG_00639 ; FGSG_00638	FGRAMPH1_01T01613 ; FGRAMPH1_01T01611	Cluster 5	S+Cv	.	Non-effector	0.99	Tubulin/FtsZ family, GTPase domain
FG001_10272	FGSG_16627	FGRAMPH1_01T19883	Cluster 4	S	.	Effector	0.587	Glyceraldehyde 3-phosphate dehydrogenase, C-terminal domain	.	.
FG001_10286	FGSG_06245	FGRAMPH1_01T19853	Cluster 3	Cv	.	Effector	0.642	Cofilin/tropomyosin-type actin-binding protein	.	.
FG001_10547	FGSG_06019	FGRAMPH1_01T19301	Cluster 3	S+Cv	.	Effector	0.829	Ribosomal protein S7p/S5e	.	.
FG001_10559	FGSG_08737	FGRAMPH1_01T10701	Cluster 3	S+Cv	.	Non-effector	0.979	.	reduced virulence	10.1371/journal.ppat.1002310
FG001_10758	FGSG_08895	FGRAMPH1_01T11111	Cluster 5	S	.	Effector	0.643	Ribosomal protein L21e	.	.
FG001_11531	FGSG_08048	FGRAMPH1_01T08995	Cluster 3	S	FGSG_08048	Non-effector	0.743	LVIVD repeat	.	.
FG001_11633	FGSG_01278	FGRAMPH1_01T03165	Cluster 4	Cv	.	Effector	0.564	Ribosomal protein L35Ae	.	.
FG001_12234	FGSG_15846	FGRAMPH1_01T03447	Cluster 2	S	.	Effector	0.589	NADPH-dependent FMN reductase	.	.
FG001_12680	FGSG_10733	FGRAMPH1_01T20325	Cluster 3	Cv	.	Effector	0.618	Ribosomal protein S12/S23	unaffected pathogenicity	10.1371/journal.ppat.1002310
FG001_13012	FGSG_04826	FGRAMPH1_01T16403	Cluster 2	S+Cv	.	Effector	0.681	Enoyl-(Acyl carrier protein) reductase	.	.
FG001_02081	FGSG_03598	FGRAMPH1_01T13251	Cluster 2	Cv	FGSG_03598	Non-effector	0.848	BNR/Asp-box repeat	enhances wheat head blight susceptibility	10.1002/pmic.200700184 / 10.1094/MPMI-06-18-0170-R
FG001_02668	FGSG_10397	FGRAMPH1_01T07999	Cluster 2	S+Cv	.	Non-effector	0.817	Trichodiene synthase (TRI5)	reduced virulence	10.1128/AEM.02017-09
FG001_04739	FGSG_11101	FGRAMPH1_01T21223	Cluster 3	S	FGSG_11101	Non-effector	0.987	.	.	.
FG001_06786	FGSG_09522	FGRAMPH1_01T26885	Cluster 3	Cv	FGSG_09522	Non-effector	0.986	Common central domain of tyrosinase	.	.
FG001_07526	FGSG_05906	FGRAMPH1_01T19051	Cluster 1	S	FGSG_05906	Effector	0.646	Lipase (class 3)	reduced virulence	10.1111/j.1365-313X.2005.02377.x
FG001_11048	FGSG_04583	FGRAMPH1_01T15633	Cluster 1	S+Cv	FGSG_04583	Effector	0.822	.	.	.
FG001_00960	FGSG_06646	FGRAMPH1_01T22817	Cluster 3	Cv	FGSG_06646	Non-effector	0.574	ADP-ribosylation factor family	.	.
FG001_01416	FGSG_03004 ; FGSG_03003	FGRAMPH1_01T11825 ; FGRAMPH1_01T11823	Cluster 1	Cv	FGSG_03003	Non-effector	0.955	Glycosyl hydrolases family 43	overexpressed or secreted during interaction with plant cell walls	10.1002/pmic.200700184
FG001_01938	FGSG_03462	FGRAMPH1_01T12939	Cluster 2	S	FGSG_03462	Non-effector	0.956	Glycosyl hydrolases family 31	.	.
FG001_02118	FGSG_03628	FGRAMPH1_01T13329	Cluster 4	Cv	FGSG_03628	Non-effector	0.871	Glycosyl hydrolases family 6	.	.
FG001_02326	FGSG_10089	FGRAMPH1_01T07253	Cluster 1	S	FGSG_10089	Non-effector	0.951	Receptor L domain	reduced virulence	10.1111/mpp.12742
FG001_04571	FGSG_10942	FGRAMPH1_01T20855	Cluster 2	S	.	Effector	0.598	Ribosomal protein S26e	.	.
FG001_05767	FGSG_08253	FGRAMPH1_01T09481	Cluster 2	Cv	FGSG_08253	Unlikely effector	0.511	Glycosyl hydrolase family 7	.	.
FG001_07239	FGSG_05663	FGRAMPH1_01T18451	Cluster 4	Cv	FGSG_05663	Effector	0.571	Polysaccharide deacetylase	.	.
FG001_09557	FGSG_00798	FGRAMPH1_01T02001	Cluster 5	S	.	Effector	0.657	Ribosomal protein S21e	.	.
FG001_10546	FGSG_06020	FGRAMPH1_01T19303	Cluster 5	S	.	Effector	0.688	S25 ribosomal protein	.	.
FG001_00183	FGSG_07329	FGRAMPH1_01T24535	Cluster 2	S	.	Non-effector	0.896	Protein kinase domain	loss of pathogenicity	10.1038/srep08504
FG001_00703	FGSG_06878	FGRAMPH1_01T23395	Cluster 4	Cv	.	Non-effector	0.84	Protein kinase domain	reduced virulence	10.1371/journal.ppat.1002460
FG001_00920	FGSG_06681	FGRAMPH1_01T22905	Cluster 1	S	.	Effector	0.57	Putative esterase	.	.
FG001_01447	FGSG_03027	FGRAMPH1_01T11883	Cluster 2	S	FGSG_03027	Non-effector	0.949	Peptidase family M28	.	.
FG001_02459	FGSG_10212	FGRAMPH1_01T07553	Cluster 2	S+Cv	FGSG_10212	Effector	0.824	Cerato-platanin	.	.
FG001_02509	FGSG_10255	FGRAMPH1_01T07659	Cluster 3	S	.	Effector	0.603	Proteasome subunit	.	.
FG001_03398	FGSG_04074	FGRAMPH1_01T14407	Cluster 1	S	FGSG_04074	Effector	0.834	.	.	.
FG001_03825	FGSG_05446	FGRAMPH1_01T17933	Cluster 1	S	FGSG_05446	Non-effector	0.875	Arginase family	.	.
FG001_04433	FGSG_04902	FGRAMPH1_01T16599	Cluster 4	Cv	.	Non-effector	0.99	Hydantoinase B/oxoprolinase	reduced virulence	10.1007/s00294-017-0747-y
FG001_04856	FGSG_11205	FGRAMPH1_01T21471	Cluster 4	Cv	FGSG_11205	Unlikely effector	0.531	Cerato-platanin	.	.
FG001_05052	FGSG_11366	FGRAMPH1_01T21889	Cluster 4	Cv	FGSG_11366	Non-effector	0.791	Glycosyl hydrolases family 43	overexpressed or secreted during interaction with plant cell walls	10.1002/pmic.200700184
FG001_06270	FGSG_02169	FGRAMPH1_01T05227	Cluster 1	S	FGSG_02169	Non-effector	0.905	Zinc carboxypeptidase	.	.
FG001_06478	FGSG_02339	FGRAMPH1_01T05623	Cluster 1	S	FGSG_02339	Non-effector	0.971	Glycosyl hydrolases family 32 N-terminal domain	.	.
FG001_06717	FGSG_09586	FGRAMPH1_01T26737	Cluster 2	S	FGSG_09586	Unlikely effector	0.547	ML domain	.	.
FG001_06907	FGSG_09421	FGRAMPH1_01T27135	Cluster 2	Cv	.	Non-effector	0.967	Septin	reduced virulence	10.1016/j.fgb.2016.07.005
FG001_06974	FGSG_09362	FGRAMPH1_01T27265	Cluster 2	Cv	FGSG_09362	Non-effector	0.969	Thioredoxin	.	.
FG001_07120	FGSG_05554	FGRAMPH1_01T18195	Cluster 2	S	.	Non-effector	0.857	Aminotransferase class-III	reduced virulence	10.1111/mmi.13203
FG001_07703	FGSG_01228	FGRAMPH1_01T03041	Cluster 5	S	.	Effector	0.651	.	.	.
FG001_08264	FGSG_07866	FGRAMPH1_01T25857	Cluster 1	S	FGSG_07866	Non-effector	0.75	Zinc carboxypeptidase	.	.
FG001_10512	FGSG_06051	FGRAMPH1_01T19369	Cluster 2	S	.	Non-effector	0.991	Glycosyltransferase family 20	reduced virulence
FG001_12286	FGSG_00500	FGRAMPH1_01T01281	Cluster 5	S	.	Non-effector	0.989	Hexokinase	reduced virulence	10.1111/mpp.12258
FG001_12469	FGSG_06337	FGRAMPH1_01T20067	Cluster 2	S	.	Effector	0.795	Tim17/Tim22/Tim23/Pmp24 family	.	.
FG001_06385	FGSG_02255	FGRAMPH1_01T05437	Cluster 2	Cv	FGSG_02255	Effector	0.804	LysM domain	.	.
FG001_11566	FGSG_08015	FGRAMPH1_01T08915	Cluster 4	S+Cv	FGSG_08015	Effector	0.662	.	.	.
Data extracted from Fabre et al. (2019)b. aF. graminearum protein accessions. bAccessions of the corresponding proteins in the PH1 strain(v32) determined using BLAST (Best hit; p-value <1E-50; Identity >80%). cAccessions of the corresponding proteins in the PH1 strain(v38) determined using BLAST (Best hit; p-value <1E-50; Identity >80%). Dmembership to a cluster of significant abundance variation…
