# Supplementary material for: Proteomics-Based Data Integration of Wheat Cultivars Facing Fusarium graminearum Strains Revealed a Core-Responsive Pattern Controlling Fusarium Head Blight
Source: Front Plant Sci. 2021 May 31;12:644810. doi: 10.3389/fpls.2021.644810 (PMC8201412; doi:10.3389/fpls.2021.644810)
Supplement: Supplementary Table 2 — Functional annotations of the identified wheat proteins using HMMER and PFAM-A database. [file Table_2.XLSX]

## Sheet: Sheet1
Supplementary Table S2. Functional annotations of the identified wheat proteins using HMMER and PFAM-A database.
			full sequence			best 1 domain			domain number estimation
target name	PFAM ID	query name accession	E-value	score	bias	E-value	score	bias	exp	reg	clu	ov	env	dom	rep	inc	description of target
TAF6_C	PF07571.13	TraesCS1A01G005600.3	5.8e-32	109.9	0.0	4.2e-31	107.1	0.1	2.3	3	0	0	3	3	1	1	TAF6 C-terminal HEAT repeat domain
TAF	PF02969.17	TraesCS1A01G005600.3	4.5e-31	106.8	0.2	1e-30	105.7	0.2	1.7	1	0	0	1	1	1	1	TATA box binding protein associated factor (TAF)
Histone	PF00125.24	TraesCS1A01G005600.3	0.0002	21.7	1.1	0.00027	21.3	0.1	1.7	2	0	0	2	2	1	1	Core histone H2A/H2B/H3/H4
Gliadin	PF13016.6	TraesCS1A01G007400.1	3.5e-26	91.4	27.6	3.5e-26	91.4	27.6	5.2	3	2	1	4	4	2	2	Cys-rich Gliadin N-terminal
Tryp_alpha_amyl	PF00234.22	TraesCS1A01G007400.1	1.8e-20	73.2	18.6	1.8e-20	73.2	18.6	4.4	2	1	0	2	2	1	1	Protease inhibitor/seed storage/LTP family
Pro_isomerase	PF00160.21	TraesCS1A01G007500.1	6.7e-52	175.9	0.1	8.2e-52	175.7	0.1	1.1	1	0	0	1	1	1	1	Cyclophilin type peptidyl-prolyl cis-trans isomerase/CLD
Gliadin	PF13016.6	TraesCS1A01G007700.1	1e-24	86.8	14.8	1e-24	86.8	14.8	2.4	1	1	0	2	2	1	1	Cys-rich Gliadin N-terminal
Tryp_alpha_amyl	PF00234.22	TraesCS1A01G007700.1	9.1e-12	45.2	38.2	1.2e-11	44.8	33.2	2.8	2	1	0	2	2	1	1	Protease inhibitor/seed storage/LTP family
Gliadin	PF13016.6	TraesCS1A01G008000.1	4.5e-28	97.5	29.0	4.5e-28	97.5	29.0	5.8	2	2	3	5	5	1	1	Cys-rich Gliadin N-terminal
Tryp_alpha_amyl	PF00234.22	TraesCS1A01G008000.1	1.3e-10	41.5	34.8	1.3e-10	41.5	34.8	6.1	1	1	2	3	3	2	2	Protease inhibitor/seed storage/LTP family
Ank_2	PF12796.7	TraesCS1A01G009000.3	2.6e-45	152.9	0.0	3.1e-16	59.7	0.0	3.5	1	1	1	3	3	3	3	Ankyrin repeats (3 copies)
Ank_4	PF13637.6	TraesCS1A01G009000.3	2.2e-42	142.9	0.4	1.3e-10	41.5	0.0	4.7	2	2	3	5	5	5	5	Ankyrin repeats (many copies)
Ank_3	PF13606.6	TraesCS1A01G009000.3	1e-37	123.8	0.0	4.9e-06	26.5	0.0	7.7	7	0	0	7	7	6	6	Ankyrin repeat
Ank_5	PF13857.6	TraesCS1A01G009000.3	3.7e-33	113.2	1.5	4.6e-08	33.2	0.0	6.8	1	1	6	7	7	7	7	Ankyrin repeats (many copies)
Ank	PF00023.30	TraesCS1A01G009000.3	7.3e-28	95.8	4.1	0.00012	22.3	0.1	7.0	7	0	0	7	7	6	6	Ankyrin repeat
TPR_2	PF07719.17	TraesCS1A01G009000.3	7.7e-10	38.1	8.3	0.0039	17.2	0.9	4.0	4	0	0	4	4	3	3	Tetratricopeptide repeat
TPR_1	PF00515.28	TraesCS1A01G009000.3	6e-08	32.2	1.9	0.001	18.8	0.4	3.4	3	0	0	3	3	2	2	Tetratricopeptide repeat
TPR_11	PF13414.6	TraesCS1A01G009000.3	1.3e-05	24.8	0.3	0.0082	15.8	0.0	2.6	2	0	0	2	2	2	2	TPR repeat
TPR_9	PF13371.6	TraesCS1A01G009000.3	0.00043	20.4	1.7	0.0013	18.8	1.5	2.0	1	1	0	1	1	1	1	Tetratricopeptide repeat
TPR_17	PF13431.6	TraesCS1A01G009000.3	0.00059	20.0	0.0	0.0017	18.6	0.0	1.8	1	0	0	1	1	1	1	Tetratricopeptide repeat
TPR_8	PF13181.6	TraesCS1A01G009000.3	0.00083	19.4	0.1	0.52	10.7	0.1	3.0	2	0	0	2	2	1	1	Tetratricopeptide repeat
TPR_16	PF13432.6	TraesCS1A01G009000.3	0.0095	16.6	1.2	0.0095	16.6	1.2	3.8	2	1	1	3	3	1	1	Tetratricopeptide repeat
Jacalin	PF01419.17	TraesCS1A01G011300.1	3.3e-20	72.4	0.1	3.9e-20	72.1	0.1	1.1	1	0	0	1	1	1	1	Jacalin-like lectin domain
Ras	PF00071.22	TraesCS1A01G015400.1	1.7e-58	196.8	0.0	2.2e-58	196.5	0.0	1.1	1	0	0	1	1	1	1	Ras family
Roc	PF08477.13	TraesCS1A01G015400.1	5.5e-34	117.0	0.0	8.3e-34	116.4	0.0	1.3	1	0	0	1	1	1	1	Ras of Complex, Roc, domain of DAPkinase
Arf	PF00025.21	TraesCS1A01G015400.1	1.4e-12	47.4	0.0	1.9e-12	47.0	0.0	1.2	1	0	0	1	1	1	1	ADP-ribosylation factor family
MMR_HSR1	PF01926.23	TraesCS1A01G015400.1	1.3e-06	28.5	0.0	2.1e-06	27.8	0.0	1.3	1	0	0	1	1	1	1	50S ribosome-binding GTPase
RsgA_GTPase	PF03193.16	TraesCS1A01G015400.1	0.0002	21.3	0.2	0.029	14.3	0.1	2.2	1	1	0	2	2	2	2	RsgA GTPase
GTP_EFTU	PF00009.27	TraesCS1A01G015400.1	0.0064	16.1	0.1	0.037	13.6	0.0	2.1	1	1	1	2	2	1	1	Elongation factor Tu GTP binding domain
Oxidored_FMN	PF00724.20	TraesCS1A01G015600.1	8e-87	291.7	0.0	9.3e-87	291.5	0.0	1.0	1	0	0	1	1	1	1	NADH:flavin oxidoreductase / NADH oxidase family
LRR_8	PF13855.6	TraesCS1A01G017300LC.1	8e-07	28.7	0.0	0.015	15.1	0.0	2.5	2	0	0	2	2	2	2	Leucine rich repeat
LRRNT_2	PF08263.12	TraesCS1A01G017300LC.1	0.00034	20.9	0.0	0.00084	19.6	0.0	1.7	1	0	0	1	1	1	1	Leucine rich repeat N-terminal domain
LRR_6	PF13516.6	TraesCS1A01G017300LC.1	0.00034	20.4	0.0	2.5	8.4	0.0	3.4	3	0	0	3	3	2	2	Leucine Rich repeat
LRR_1	PF00560.33	TraesCS1A01G017300LC.1	0.0018	18.5	0.0	6.5	7.7	0.0	4.8	4	0	0	4	4	1	1	Leucine Rich Repeat
LRR_4	PF12799.7	TraesCS1A01G017300LC.1	0.0034	17.8	0.0	1.1	9.8	0.0	3.1	2	1	1	3	3	1	1	Leucine Rich repeats (2 copies)
Glyco_hydro_35	PF01301.19	TraesCS1A01G024100.1	8.6e-119	396.8	2.2	1.2e-118	396.4	2.2	1.2	1	0	0	1	1	1	1	Glycosyl hydrolases family 35
GHD	PF17834.1	TraesCS1A01G024100.1	9.9e-20	70.4	0.4	1.9e-19	69.5	0.4	1.5	1	0	0	1	1	1	1	Beta-sandwich domain in beta galactosidase
Glyco_hydro_42	PF02449.15	TraesCS1A01G024100.1	2e-08	34.0	0.3	1.8e-07	30.8	0.1	2.3	2	1	0	2	2	1	1	Beta-galactosidase
BetaGal_dom4_5	PF13364.6	TraesCS1A01G024100.1	5.8e-08	33.3	0.7	0.00018	22.0	0.1	3.0	2	0	0	2	2	2	2	Beta-galactosidase jelly roll domain
Gal_Lectin	PF02140.18	TraesCS1A01G024100.1	3.8e-06	27.2	3.3	8.6e-06	26.1	3.3	1.6	1	0	0	1	1	1	1	Galactose binding lectin domain
Cu-oxidase_3	PF07732.15	TraesCS1A01G027100.1	1.8e-07	31.2	0.1	3.6e-07	30.2	0.1	1.5	1	0	0	1	1	1	1	Multicopper oxidase
Cu-oxidase	PF00394.22	TraesCS1A01G027100.1	0.00023	21.3	0.0	0.00055	20.1	0.0	1.6	1	0	0	1	1	1	1	Multicopper oxidase
Cu-oxidase_2	PF07731.14	TraesCS1A01G027100.1	0.01	15.6	0.0	0.025	14.3	0.0	1.7	1	0	0	1	1	1	1	Multicopper oxidase
DnaJ_CXXCXGXG	PF00684.19	TraesCS1A01G030000.1	1.4e-05	25.3	0.3	2.2e-05	24.7	0.3	1.3	1	0	0	1	1	1	1	DnaJ central domain
zinc_ribbon_9	PF14369.6	TraesCS1A01G030000.1	0.0013	18.9	0.7	0.17	12.1	0.2	2.3	2	0	0	2	2	2	2	zinc-ribbon
NAD_binding_10	PF13460.6	TraesCS1A01G030100.1	4.7e-33	114.6	0.0	5.9e-33	114.3	0.0	1.1	1	0	0	1	1	1	1	NAD(P)H-binding
NmrA	PF05368.13	TraesCS1A01G030100.1	3.8e-07	29.9	0.0	3.6e-06	26.7	0.0	2.2	2	1	0	2	2	1	1	NmrA-like family
3Beta_HSD	PF01073.19	TraesCS1A01G030100.1	0.0018	17.4	0.0	0.012	14.7	0.0	2.0	1	1	0	1	1	1	1	3-beta hydroxysteroid dehydrogenase/isomerase family
Epimerase	PF01370.21	TraesCS1A01G030100.1	0.0033	16.9	0.0	0.02	14.4	0.0	1.9	2	0	0	2	2	1	1	NAD dependent epimerase/dehydratase family
WD40	PF00400.32	TraesCS1A01G033000.1	1.9e-19	69.6	8.3	0.0039	18.0	0.0	5.9	6	0	0	6	6	4	4	WD domain, G-beta repeat
ANAPC4_WD40	PF12894.7	TraesCS1A01G033000.1	4.2e-09	36.6	0.0	0.016	15.5	0.0	4.3	1	1	4	5	5	4	4	Anaphase-promoting complex subunit 4 WD40 domain
Tim17	PF02466.19	TraesCS1A01G033500.1	9.4e-12	45.3	1.0	1.2e-11	45.0	1.0	1.2	1	0	0	1	1	1	1	Tim17/Tim22/Tim23/Pmp24 family
Tim17	PF02466.19	TraesCS1A01G033600.1	1.9e-10	41.1	1.4	2.5e-10	40.7	1.4	1.2	1	0	0	1	1	1	1	Tim17/Tim22/Tim23/Pmp24 family
DUF3915	PF13054.6	TraesCS1A01G033600.1	0.0007	19.6	0.0	0.00089	19.2	0.0	1.2	1	0	0	1	1	1	1	Protein of unknown function (DUF3915)
Stress-antifung	PF01657.17	TraesCS1A01G035600.1	1.2e-30	106.0	13.0	1.3e-15	57.8	4.6	2.1	2	0	0	2	2	2	2	Salt stress response/antifungal
Chalcone_3	PF16036.5	TraesCS1A01G036200.1	4.4e-15	56.2	0.0	3e-07	30.7	0.0	2.1	2	0	0	2	2	2	2	Chalcone isomerase-like
Chalcone	PF02431.15	TraesCS1A01G036200.1	6.9e-15	55.0	0.0	8.6e-15	54.7	0.0	1.1	1	0	0	1	1	1	1	Chalcone-flavanone isomerase
Chalcone_2	PF16035.5	TraesCS1A01G036200.1	2.7e-08	33.8	0.2	4e-06	26.7	0.0	2.1	1	1	1	2	2	2	2	Chalcone isomerase like
Histone_H2A_C	PF16211.5	TraesCS1A01G038200.1	9e-17	60.5	0.5	9e-17	60.5	0.5	2.2	2	0	0	2	2	1	1	C-terminus of histone H2A
Histone	PF00125.24	TraesCS1A01G038200.1	3.3e-13	50.2	0.6	1.2e-12	48.3	0.0	1.9	2	0	0	2	2	1	1	Core histone H2A/H2B/H3/H4
CBFD_NFYB_HMF	PF00808.23	TraesCS1A01G038200.1	3.3e-05	24.1	0.0	8.6e-05	22.7	0.0	1.7	2	0	0	2	2	1	1	Histone-like transcription factor (CBF/NF-Y) and archaeal histone
PGI	PF00342.19	TraesCS1A01G040600.1	1.7e-225	749.2	0.0	2e-225	749.0	0.0	1.0	1	0	0	1	1	1	1	Phosphoglucose isomerase
Transferase	PF02458.15	TraesCS1A01G041700.1	3.3e-65	220.5	0.0	4.1e-65	220.1	0.0	1.1	1	0	0	1	1	1	1	Transferase family
Glyco_hydro_20	PF00728.22	TraesCS1A01G045400.1	5e-80	269.5	0.5	1.2e-79	268.3	0.5	1.6	1	1	0	1	1	1	1	Glycosyl hydrolase family 20 catalytic domain
Glycohydro_20b2	PF14845.6	TraesCS1A01G045400.1	6.2e-21	75.5	0.0	1.1e-20	74.7	0.0	1.4	1	0	0	1	1	1	1	beta-acetyl hexosaminidase like
GST_N_3	PF13417.6	TraesCS1A01G045700.1	7.9e-18	64.6	0.0	1.6e-17	63.7	0.0	1.4	1	0	0	1	1	1	1	Glutathione S-transferase, N-terminal domain
GST_N_2	PF13409.6	TraesCS1A01G045700.1	6.5e-14	52.0	0.0	1.4e-13	50.9	0.0	1.6	1	0	0	1	1	1	1	Glutathione S-transferase, N-terminal domain
GST_N	PF02798.20	TraesCS1A01G045700.1	5.7e-09	36.2	0.0	1.1e-08	35.2	0.0	1.5	1	0	0	1	1	1	1	Glutathione S-transferase, N-terminal domain
GST_C_2	PF13410.6	TraesCS1A01G045700.1	5.7e-07	29.5	0.0	1e-06	28.6	0.0	1.4	1	0	0	1	1	1	1	Glutathione S-transferase, C-terminal domain
GST_C_3	PF14497.6	TraesCS1A01G045700.1	0.0045	17.1	0.1	0.0083	16.3	0.1	1.4	1	0	0	1	1	1	1	Glutathione S-transferase, C-terminal domain
Cupin_1	PF00190.22	TraesCS1A01G045800.1	2.2e-50	170.2	0.0	3.1e-24	85.3	0.0	2.1	2	0	0	2	2	2	2	Cupin
Cupin_2	PF07883.11	TraesCS1A01G045800.1	2e-05	24.2	0.0	0.037	13.7	0.0	2.4	2	0	0	2	2	2	2	Cupin domain
Cupin_3	PF05899.12	TraesCS1A01G045800.1	0.002	17.8	0.3	0.25	11.0	0.0	2.5	2	0	0	2	2	2	2	Protein of unknown function (DUF861)
NUDIX	PF00293.28	TraesCS1A01G046300.1	7e-05	22.9	0.1	0.00023	21.2	0.1	1.8	1	1	0	1	1	1	1	NUDIX domain
E3_UFM1_ligase	PF09743.9	TraesCS1A01G046500.1	2.6e-96	322.4	0.7	3.7e-96	321.9	0.7	1.2	1	0	0	1	1	1	1	E3 UFM1-protein ligase 1
Cation_ATPase_C	PF00689.21	TraesCS1A01G047000.1	1.3e-49	168.4	3.1	1.3e-49	168.4	3.1	1.7	2	0	0	2	2	1	1	Cation transporting ATPase, C-terminus
E1-E2_ATPase	PF00122.20	TraesCS1A01G047000.1	5.3e-47	159.7	0.2	5.3e-47	159.7	0.2	2.7	3	0	0	3	3	1	1	E1-E2 ATPase
Hydrolase	PF00702.26	TraesCS1A01G047000.1	3.8e-21	76.4	0.2	5e-17	62.9	0.0	2.6	2	0	0	2	2	2	2	haloacid dehalogenase-like hydrolase
Cation_ATPase_N	PF00690.26	TraesCS1A01G047000.1	9.4e-19	66.9	0.1	8.8e-18	63.8	0.0	2.4	2	0	0	2	2	1	1	Cation transporter/ATPase, N-terminus
Cation_ATPase	PF13246.6	TraesCS1A01G047000.1	9.5e-17	60.9	0.0	1.7e-16	60.0	0.0	1.4	1	0	0	1	1	1	1	Cation transport ATPase (P-type)
Hydrolase_3	PF08282.12	TraesCS1A01G047000.1	3.7e-06	26.9	0.3	0.0003	20.6	0.7	2.4	2	0	0	2	2	1	1	haloacid dehalogenase-like hydrolase
HAD	PF12710.7	TraesCS1A01G047000.1	2e-05	25.1	0.0	4.4e-05	24.0	0.0	1.6	1	0	0	1	1	1	1	haloacid dehalogenase-like hydrolase
DUF810	PF05664.11	TraesCS1A01G052200.2	1.5e-234	780.6	0.1	1.8e-234	780.4	0.1	1.0	1	0	0	1	1	1	1	Plant family of unknown function (DUF810)
Kinesin	PF00225.23	TraesCS1A01G054400.2	4e-116	387.6	0.3	9.6e-116	386.3	0.0	1.8	2	0	0	2	2	1	1	Kinesin motor domain
Microtub_bd	PF16796.5	TraesCS1A01G054400.2	4.4e-29	101.4	0.0	1.4e-28	99.7	0.0	1.9	1	0	0	1	1	1	1	Microtubule binding
TPR_MLP1_2	PF07926.12	TraesCS1A01G054400.2	0.0022	18.0	13.4	0.0022	18.0	13.4	5.0	4	1	2	6	6	2	2	TPR/MLP1/MLP2-like protein
IU_nuc_hydro	PF01156.19	TraesCS1A01G056600.1	2.5e-81	273.6	0.0	2.9e-81	273.4	0.0	1.0	1	0	0	1	1	1	1	Inosine-uridine preferring nucleoside hydrolase
FGGY_N	PF00370.21	TraesCS1A01G058900.1	9.8e-09	35.1	0.0	0.00048	19.8	0.0	2.2	2	0	0	2	2	2	2	FGGY family of carbohydrate kinases, N-terminal domain
FGGY_C	PF02782.16	TraesCS1A01G058900.1	4.4e-08	33.1	0.0	8.2e-08	32.2	0.0	1.5	1	0	0	1	1	1	1	FGGY family of carbohydrate kinases, C-terminal domain
Glyco_transf_43	PF03360.16	TraesCS1A01G064000.1	2.1e-63	213.9	0.0	2.7e-63	213.5	0.0	1.1	1	0	0	1	1	1	1	Glycosyltransferase family 43
Cupin_1	PF00190.22	TraesCS1A01G066100.1	8.6e-69	229.9	4.4	7e-36	123.1	0.6	2.6	2	1	1	3	3	2	2	Cupin
Cupin_2	PF07883.11	TraesCS1A01G066100.1	1.1e-06	28.3	0.1	5.9e-05	22.7	0.0	3.1	3	0	0	3	3	1	1	Cupin domain
ARD	PF03079.14	TraesCS1A01G066100.1	4.1e-05	23.8	0.4	0.00035	20.8	0.0	2.5	2	0	0	2	2	1	1	ARD/ARD' family
Pyr_redox_2	PF07992.14	TraesCS1A01G066400.1	1.8e-68	231.0	4.8	3e-68	230.2	4.8	1.4	1	0	0	1	1	1	1	Pyridine nucleotide-disulphide oxidoreductase
Pyr_redox_dim	PF02852.22	TraesCS1A01G066400.1	1.8e-39	134.4	1.1	1.8e-39	134.4	1.1	2.0	2	1	0	2	2	1	1	Pyridine nucleotide-disulphide oxidoreductase, dimerisation domain
Pyr_redox	PF00070.27	TraesCS1A01G066400.1	9e-26	90.2	4.8	5.1e-21	75.0	0.1	3.1	3	0	0	3	3	2	2	Pyridine nucleotide-disulphide oxidoreductase
FAD_oxidored	PF12831.7	TraesCS1A01G066400.1	2.4e-13	50.2	0.8	5.8e-11	42.4	0.3	2.2	2	0	0	2	2	2	2	FAD dependent oxidoreductase
Pyr_redox_3	PF13738.6	TraesCS1A01G066400.1	1.1e-12	47.9	3.6	8.3e-09	35.1	0.0	2.3	2	0	0	2	2	2	2	Pyridine nucleotide-disulphide oxidoreductase
GIDA	PF01134.22	TraesCS1A01G066400.1	2.1e-12	46.8	1.6	1.5e-10	40.8	1.9	2.2	2	0	0	2	2	1	1	Glucose inhibited division protein A
FAD_binding_2	PF00890.24	TraesCS1A01G066400.1	3.2e-08	33.1	5.4	8.2e-07	28.4	2.2	3.3	4	0	0	4	4	1	1	FAD binding domain
NAD_binding_8	PF13450.6	TraesCS1A01G066400.1	6.8e-08	32.6	0.7	1.4e-05	25.3	0.4	2.6	2	0	0	2	2	1	1	NAD(P)-binding Rossmann-like domain
AlaDh_PNT_C	PF01262.21	TraesCS1A01G066400.1	4.4e-06	26.2	5.5	0.0081	15.5	0.1	2.8	2	1	1	3	3	2	2	Alanine dehydrogenase/PNT, C-terminal domain
Thi4	PF01946.17	TraesCS1A01G066400.1	1.2e-05	24.6	5.1	3.5e-05	23.2	0.1	3.3	2	1	0	3	3	1	1	Thi4 family
HI0933_like	PF03486.14	TraesCS1A01G066400.1	0.0001	21.2	9.9	0.00022	20.0	1.0	3.6	3	1	1	4	4	1	1	HI0933-like protein
FAD_binding_3	PF01494.19	TraesCS1A01G066400.1	0.00012	21.4	7.0	0.0026	17.1	1.2	3.1	2	1	1	3	3	1	1	FAD binding domain
3HCDH_N	PF02737.18	TraesCS1A01G066400.1	0.00021	21.2	0.1	0.00021	21.2	0.1	2.9	3	0	0	3	3	1	1	3-hydroxyacyl-CoA dehydrogenase, NAD binding domain
K_oxygenase	PF13434.6	TraesCS1A01G066400.1	0.00081	18.6	1.0	0.29	10.2	0.0	2.8	2	1	0	3	3	2	2	L-lysine 6-monooxygenase (NADPH-requiring)
UDPG_MGDP_dh_N	PF03721.14	TraesCS1A01G066400.1	0.0012	18.4	0.3	0.0012	18.4	0.3	2.5	2	1	0	2	2	1	1	UDP-glucose/GDP-mannose dehydrogenase family, NAD binding domain
DAO	PF01266.24	TraesCS1A01G066400.1	0.0017	18.0	7.8	0.057	13.0	0.3	3.8	4	0	0	4	4	1	1	FAD dependent oxidoreductase
Lycopene_cycl	PF05834.12	TraesCS1A01G066400.1	0.0029	16.7	0.6	0.4	9.7	0.1	2.4	2	0	0	2	2	2	2	Lycopene cyclase protein
S1	PF00575.23	TraesCS1A01G067300.1	1.5e-72	240.0	50.4	9.8e-14	51.5	0.3	14.8	14	3	0	14	14	12	12	S1 RNA binding domain
Suf	PF05843.14	TraesCS1A01G067300.1	5.4e-14	52.9	12.6	1.3e-08	35.2	0.1	4.0	3	1	2	5	5	3	3	Suppressor of forked protein (Suf)
NRDE-2	PF08424.10	TraesCS1A01G067300.1	3.5e-08	32.9	5.5	0.00097	18.3	0.5	3.0	2	1	1	3	3	2	2	NRDE-2, necessary for RNA interference
DnaJ_C	PF01556.18	TraesCS1A01G070300.1	7.4e-42	142.9	0.3	9.4e-42	142.6	0.3	1.1	1	0	0	1	1	1	1	DnaJ C terminal domain
DnaJ	PF00226.31	TraesCS1A01G070300.1	2.7e-26	91.5	0.3	5.6e-26	90.4	0.3	1.6	1	0	0	1	1	1	1	DnaJ domain
Amino_oxidase	PF01593.24	TraesCS1A01G071700.1	1.8e-22	80.2	0.0	2.5e-22	79.8	0.0	1.2	1	0	0	1	1	1	1	Flavin containing amine oxidoreductase
NAD_binding_8	PF13450.6	TraesCS1A01G071700.1	1.9e-13	50.4	1.4	4e-13	49.4	0.5	2.1	3	0	0	3	3	1	1	NAD(P)-binding Rossmann-like domain
DAO	PF01266.24	TraesCS1A01G071700.1	1.4e-08	34.7	1.3	4.4e-05	23.2	2.4	2.3	2	0	0	2	2	2	2	FAD dependent oxidoreductase
FAD_binding_2	PF00890.24	TraesCS1A01G071700.1	2.4e-07	30.2	7.0	9.9e-06	24.9	3.7	2.9	3	0	0	3	3	2	2	FAD binding domain
FAD_oxidored	PF12831.7	TraesCS1A01G071700.1	6.2e-05	22.5	2.4	0.00012	21.6	2.4	1.4	1	0	0	1	1	1	1	FAD dependent oxidoreductase
Pyr_redox_2	PF07992.14	TraesCS1A01G071700.1	8.9e-05	21.9	2.4	0.00043	19.6	0.4	2.5	3	0	0	3	3	1	1	Pyridine nucleotide-disulphide oxidoreductase
Thi4	PF01946.17	TraesCS1A01G071700.1	0.00017	20.9	0.7	0.00034	19.9	0.3	1.7	2	0	0	2	2	1	1	Thi4 family
GIDA	PF01134.22	TraesCS1A01G071700.1	0.00067	18.8	0.3	0.016	14.3	0.1	2.5	3	0	0	3	3	1	1	Glucose inhibited division protein A
HI0933_like	PF03486.14	TraesCS1A01G071700.1	0.00094	18.0	2.0	0.0054	15.5	1.2	2.1	2	0	0	2	2	1	1	HI0933-like protein
FAD_binding_3	PF01494.19	TraesCS1A01G071700.1	0.0019	17.5	0.6	0.003	16.8	0.6	1.3	1	0	0	1	1	1	1	FAD binding domain
GCS2	PF04107.13	TraesCS1A01G072000.1	6.6e-94	314.5	0.0	9.1e-94	314.1	0.0	1.1	1	0	0	1	1	1	1	Glutamate-cysteine ligase family 2(GCS2)
ATP-synt_A	PF00119.20	TraesCS1A01G072000LC.1	1.5e-42	146.0	4.4	1.8e-42	145.7	4.4	1.0	1	0	0	1	1	1	1	ATP synthase A chain
Glyco_hydro_9	PF00759.19	TraesCS1A01G072100.1	3.2e-139	464.9	0.5	3.7e-139	464.7	0.5	1.0	1	0	0	1	1	1	1	Glycosyl hydrolase family 9
Aminotran_3	PF00202.21	TraesCS1A01G072200.1	8.1e-110	367.2	0.1	1e-109	366.9	0.1	1.1	1	0	0	1	1	1	1	Aminotransferase class-III
Glyco_hydro_9	PF00759.19	TraesCS1A01G072300.1	4.3e-136	454.6	0.5	5e-136	454.4	0.5	1.0	1	0	0	1	1	1	1	Glycosyl hydrolase family 9
AMP-binding	PF00501.28	TraesCS1A01G075000.1	2.4e-104	349.3	0.0	3e-104	349.0	0.0	1.1	1	0	0	1	1	1	1	AMP-binding enzyme
AMP-binding_C	PF13193.6	TraesCS1A01G075000.1	0.0062	17.5	0.0	0.019	15.9	0.0	1.9	1	0	0	1	1	1	1	AMP-binding enzyme C-terminal domain
Agenet	PF05641.12	TraesCS1A01G075100.1	1.1e-57	192.3	7.9	4.1e-22	78.4	0.1	6.3	6	0	0	6	6	6	6	Agenet domain
P-II	PF00543.22	TraesCS1A01G076100.1	4.2e-34	117.2	0.6	5.1e-34	116.9	0.6	1.1	1	0	0	1	1	1	1	Nitrogen regulatory protein P-II
peroxidase	PF00141.23	TraesCS1A01G077700.2	2.7e-65	220.3	0.0	3.3e-65	220.0	0.0	1.1	1	0	0	1	1	1	1	Peroxidase
GST_N	PF02798.20	TraesCS1A01G078800.1	4.4e-22	78.2	0.0	7.6e-22	77.5	0.0	1.4	1	0	0	1	1	1	1	Glutathione S-transferase, N-terminal domain
GST_C	PF00043.25	TraesCS1A01G078800.1	4.7e-22	78.0	0.0	1e-21	76.9	0.0	1.6	1	0	0	1	1	1	1	Glutathione S-transferase, C-terminal domain
GST_N_3	PF13417.6	TraesCS1A01G078800.1	9.3e-12	45.2	0.0	2.1e-11	44.1	0.0	1.5	1	0	0	1	1	1	1	Glutathione S-transferase, N-terminal domain
GST_C_3	PF14497.6	TraesCS1A01G078800.1	3.3e-09	36.8	0.1	6e-09	36.0	0.1	1.4	1	0	0	1	1	1	1	Glutathione S-transferase, C-terminal domain
GST_C_2	PF13410.6	TraesCS1A01G078800.1	4.1e-09	36.3	0.2	6.6e-09	35.7	0.2	1.3	1	0	0	1	1	1	1	Glutathione S-transferase, C-terminal domain
GST_N_2	PF13409.6	TraesCS1A01G078800.1	1e-05	25.7	0.0	2.2e-05	24.7	0.0	1.6	2	0	0	2	2	1	1	Glutathione S-transferase, N-terminal domain
GST_C	PF00043.25	TraesCS1A01G078900.1	5.1e-21	74.7	0.0	7.9e-21	74.1	0.0	1.3	1	0	0	1	1	1	1	Glutathione S-transferase, C-terminal domain
GST_N	PF02798.20	TraesCS1A01G078900.1	5.6e-21	74.7	0.0	9.4e-21	74.0	0.0	1.4	1	0	0	1	1	1	1	Glutathione S-transferase, N-terminal domain
GST_N_3	PF13417.6	TraesCS1A01G078900.1	1.2e-11	44.8	0.0	2.8e-11	43.7	0.0	1.5	1	0	0	1	1	1	1	Glutathione S-transferase, N-terminal domain
GST_C_2	PF13410.6	TraesCS1A01G078900.1	1.4e-08	34.6	0.1	2.6e-08	33.7	0.1	1.3	1	0	0	1	1	1	1	Glutathione S-transferase, C-terminal domain
GST_C_3	PF14497.6	TraesCS1A01G078900.1	1.8e-08	34.5	0.2	3e-08	33.7	0.2	1.3	1	0	0	1	1	1	1	Glutathione S-transferase, C-terminal domain
GST_N_2	PF13409.6	TraesCS1A01G078900.1	2.8e-06	27.5	0.0	7.9e-06	26.1	0.0	1.8	2	0	0	2	2	1	1	Glutathione S-transferase, N-terminal domain
Asp	PF00026.23	TraesCS1A01G082000.1	6.1e-122	407.0	0.7	7.6e-122	406.6	0.7	1.1	1	0	0	1	1	1	1	Eukaryotic aspartyl protease
SapB_1	PF05184.15	TraesCS1A01G082000.1	7.4e-14	51.4	1.2	7.4e-14	51.4	1.2	2.1	2	0	0	2	2	1	1	Saposin-like type B, region 1
TAXi_N	PF14543.6	TraesCS1A01G082000.1	2.3e-13	50.8	3.8	3.8e-08	33.8	0.3	2.9	2	1	1	3	3	2	2	Xylanase inhibitor N-terminal
SapB_2	PF03489.17	TraesCS1A01G082000.1	6.8e-13	48.5	4.1	9.2e-13	48.1	2.7	2.1	2	0	0	2	2	1	1	Saposin-like type B, region 2
TAXi_C	PF14541.6	TraesCS1A01G082000.1	0.00011	22.0	0.0	0.00027	20.8	0.0	1.7	1	0	0	1	1	1	1	Xylanase inhibitor C-terminal
4HBT	PF03061.22	TraesCS1A01G082200.1	1.7e-15	57.1	0.0	2.5e-15	56.6	0.0	1.3	1	0	0	1	1	1	1	Thioesterase superfamily
Aminotran_1_2	PF00155.21	TraesCS1A01G085600.1	1.1e-36	126.8	0.0	1.5e-36	126.3	0.0	1.1	1	0	0	1	1	1	1	Aminotransferase class I and II
Metallophos	PF00149.28	TraesCS1A01G088000.2	2.3e-32	113.2	0.0	4.8e-32	112.1	0.0	1.6	1	0	0	1	1	1	1	Calcineurin-like phosphoesterase
Kelch_3	PF13415.6	TraesCS1A01G088000.2	5.4e-26	90.3	9.2	8.4e-06	25.9	0.1	6.8	6	0	0	6	6	5	5	Galactose oxidase, central domain
Kelch_4	PF13418.6	TraesCS1A01G088000.2	8.8e-22	76.9	12.9	2.3e-05	24.3	0.0	6.3	4	2	2	6	6	5	5	Galactose oxidase, central domain
Kelch_5	PF13854.6	TraesCS1A01G088000.2	5.6e-21	74.1	7.9	3.8e-06	26.7	0.0	6.4	6	0	0	6	6	5	5	Kelch motif
Kelch_2	PF07646.15	TraesCS1A01G088000.2	6.9e-14	51.2	3.5	0.0037	17.2	0.0	6.6	6	0	0	6	6	4	4	Kelch motif
Kelch_1	PF01344.25	TraesCS1A01G088000.2	2.8e-11	42.8	3.7	0.0025	17.4	0.0	6.5	7	0	0	7	7	4	4	Kelch motif
Kelch_6	PF13964.6	TraesCS1A01G088000.2	2e-10	40.6	5.6	0.059	13.7	0.1	6.2	5	1	1	6	6	3	3	Kelch motif
STPPase_N	PF16891.5	TraesCS1A01G088000.2	2.8e-05	24.5	0.0	4.8e-05	23.7	0.0	1.4	1	0	0	1	1	1	1	Serine-threonine protein phosphatase N-terminal domain
zf-C3HC4_3	PF13920.6	TraesCS1A01G088100.2	2.3e-13	49.8	8.4	4e-13	49.0	8.4	1.3	1	0	0	1	1	1	1	Zinc finger, C3HC4 type (RING finger)
Ank_2	PF12796.7	TraesCS1A01G088100.2	1.7e-10	41.4	0.1	0.001	19.6	0.1	2.3	1	1	1	2	2	2	2	Ankyrin repeats (3 copies)
Ank	PF00023.30	TraesCS1A01G088100.2	7.7e-10	38.8	1.4	0.00011	22.5	0.0	3.6	3	0	0	3	3	2	2	Ankyrin repeat
Ank_4	PF13637.6	TraesCS1A01G088100.2	1.6e-07	31.7	0.4	4.3e-05	24.0	0.2	3.6	2	1	2	4	4	2	2	Ankyrin repeats (many copies)
Ank_3	PF13606.6	TraesCS1A01G088100.2	2.1e-07	30.7	0.1	0.028	14.9	0.0	3.5	3	0	0	3	3	2	2	Ankyrin repeat
Prok-RING_4	PF14447.6	TraesCS1A01G088100.2	3.6e-07	29.9	9.6	6.5e-07	29.1	9.6	1.4	1	0	0	1	1	1	1	Prokaryotic RING finger family 4
Ank_5	PF13857.6	TraesCS1A01G088100.2	1.7e-05	25.0	1.1	0.0088	16.4	1.7	3.0	1	1	1	2	2	2	2	Ankyrin repeats (many copies)
zf-RING_2	PF13639.6	TraesCS1A01G088100.2	2.5e-05	24.5	8.5	4.9e-05	23.6	8.5	1.5	1	0	0	1	1	1	1	Ring finger domain
Glyco_hydro_9	PF00759.19	TraesCS1A01G088700.1	7.9e-135	450.4	1.2	9e-135	450.2	1.2	1.0	1	0	0	1	1	1	1	Glycosyl hydrolase family 9
2OG-FeII_Oxy	PF03171.20	TraesCS1A01G089500.1	4.8e-28	97.6	0.0	1e-27	96.6	0.0	1.5	1	0	0	1	1	1	1	2OG-Fe(II) oxygenase superfamily
DIOX_N	PF14226.6	TraesCS1A01G089500.1	3.8e-16	59.9	0.0	7.6e-16	58.9	0.0	1.5	1	1	0	1	1	1	1	non-haem dioxygenase in morphine synthesis N-terminal
Cullin	PF00888.22	TraesCS1A01G089900.1	1.1e-184	615.5	12.3	1.4e-184	615.2	12.3	1.1	1	0	0	1	1	1	1	Cullin family
Cullin_Nedd8	PF10557.9	TraesCS1A01G089900.1	3.6e-27	94.2	2.3	9.8e-27	92.8	2.3	1.8	1	0	0	1	1	1	1	Cullin protein neddylation domain
Cullin	PF00888.22	TraesCS1A01G090000.1	5.2e-187	623.2	14.8	6.2e-187	623.0	14.8	1.1	1	0	0	1	1	1	1	Cullin family
Cullin_Nedd8	PF10557.9	TraesCS1A01G090000.1	1.7e-25	88.8	2.7	2.1e-25	88.5	1.0	2.2	2	0	0	2	2	1	1	Cullin protein neddylation domain
Ala_racemase_N	PF01168.20	TraesCS1A01G090600.1	4.6e-23	82.0	0.0	5.5e-23	81.8	0.0	1.0	1	0	0	1	1	1	1	Alanine racemase, N-terminal domain
SNF2_N	PF00176.23	TraesCS1A01G091100.1	1.5e-71	240.9	0.0	3.4e-71	239.8	0.0	1.5	1	0	0	1	1	1	1	SNF2 family N-terminal domain
SLIDE	PF09111.10	TraesCS1A01G091100.1	1.2e-45	154.2	2.1	1.2e-45	154.2	2.1	3.1	2	0	0	2	2	1	1	SLIDE
Helicase_C	PF00271.31	TraesCS1A01G091100.1	2e-19	70.0	0.0	8.3e-19	68.0	0.0	2.2	1	0	0	1	1	1	1	Helicase conserved C-terminal domain
HAND	PF09110.11	TraesCS1A01G091100.1	8.5e-10	39.4	10.2	8.5e-10	39.4	10.2	5.5	3	2	0	3	3	1	1	HAND
ResIII	PF04851.15	TraesCS1A01G091100.1	1.6e-08	34.8	0.1	1.3e-07	31.8	0.0	2.7	2	0	0	2	2	1	1	Type III restriction enzyme, res subunit
Myb_DNA-binding	PF00249.31	TraesCS1A01G091100.1	6e-07	29.5	0.1	0.0049	17.0	0.0	3.0	2	0	0	2	2	2	2	Myb-like DNA-binding domain
DBINO	PF13892.6	TraesCS1A01G091100.1	0.00035	20.9	2.4	0.00035	20.9	2.4	4.7	5	2	0	5	5	1	1	DNA-binding domain
DEAD	PF00270.29	TraesCS1A01G091100.1	0.0004	20.2	0.0	0.0015	18.3	0.0	2.0	2	0	0	2	2	1	1	DEAD/DEAH box helicase
HDA2-3	PF11496.8	TraesCS1A01G091100.1	0.0008	18.7	0.0	0.0023	17.1	0.0	1.7	1	1	0	1	1	1	1	Class II histone deacetylase complex subunits 2 and 3
DUF1086	PF06461.11	TraesCS1A01G091100.1	0.0035	17.2	0.1	0.0088	15.9	0.1	1.6	1	0	0	1	1	1	1	Domain of Unknown Function (DUF1086)
THF_DHG_CYH_C	PF02882.19	TraesCS1A01G092700.2	1.9e-67	225.6	1.1	3.2e-67	224.8	1.1	1.4	1	0	0	1	1	1	1	Tetrahydrofolate dehydrogenase/cyclohydrolase, NAD(P)-binding domain
THF_DHG_CYH	PF00763.23	TraesCS1A01G092700.2	5e-38	129.9	0.8	1.8e-36	124.9	0.8	2.2	1	1	0	1	1	1	1	Tetrahydrofolate dehydrogenase/cyclohydrolase, catalytic domain
OCD_Mu_crystall	PF02423.15	TraesCS1A01G092700.2	0.0014	17.6	0.1	0.0021	17.0	0.1	1.2	1	0	0	1	1	1	1	Ornithine cyclodeaminase/mu-crystallin family
Ribosomal_S4e	PF00900.20	TraesCS1A01G092900.1	9.3e-36	121.6	0.5	1.9e-35	120.6	0.1	1.7	2	0	0	2	2	1	1	Ribosomal family S4e
40S_S4_C	PF16121.5	TraesCS1A01G092900.1	1.2e-26	92.0	0.1	2.7e-26	91.0	0.1	1.6	1	0	0	1	1	1	1	40S ribosomal protein S4 C-terminus
RS4NT	PF08071.12	TraesCS1A01G092900.1	1.9e-19	69.5	5.3	1.9e-19	69.5	5.3	1.7	2	0	0	2	2	1	1	RS4NT (NUC023) domain
S4	PF01479.25	TraesCS1A01G092900.1	2.6e-07	30.2	0.0	5.8e-07	29.1	0.0	1.6	1	0	0	1	1	1	1	S4 domain
KOW	PF00467.29	TraesCS1A01G092900.1	9.5e-07	28.6	5.7	2.8e-06	27.1	5.3	2.0	2	0	0	2	2	1	1	KOW motif
TOC159_MAD	PF11886.8	TraesCS1A01G093900.3	5e-125	415.8	0.0	7.4e-125	415.2	0.0	1.2	1	0	0	1	1	1	1	Translocase of chloroplast 159/132, membrane anchor domain
AIG1	PF04548.16	TraesCS1A01G093900.3	2.7e-22	79.1	0.0	8.9e-22	77.5	0.0	1.7	1	1	1	2	2	1	1	AIG1 family
MMR_HSR1	PF01926.23	TraesCS1A01G093900.3	8.9e-10	38.7	0.1	2.3e-09	37.3	0.1	1.7	1	0	0	1	1	1	1	50S ribosome-binding GTPase
RsgA_GTPase	PF03193.16	TraesCS1A01G093900.3	0.00052	20.0	0.5	0.0011	18.9	0.0	1.8	2	0	0	2	2	1	1	RsgA GTPase
HPIP	PF15226.6	TraesCS1A01G093900.3	0.0048	17.3	0.1	0.011	16.1	0.1	1.6	1	0	0	1	1	1	1	HCF-1 beta-propeller-interacting protein family
FeoB_N	PF02421.18	TraesCS1A01G093900.3	0.0089	15.6	0.0	0.018	14.6	0.0	1.5	1	0	0	1	1	1	1	Ferrous iron transport protein B
Septin	PF00735.18	TraesCS1A01G093900.3	0.0096	15.2	0.0	0.018	14.4	0.0	1.4	1	0	0	1	1	1	1	Septin
Lipase_3	PF01764.25	TraesCS1A01G094700.2	1e-33	116.2	0.0	1.7e-33	115.4	0.0	1.3	1	0	0	1	1	1	1	Lipase (class 3)
DUF2974	PF11187.8	TraesCS1A01G094700.2	0.0012	18.4	0.9	0.52	9.8	0.4	2.1	2	0	0	2	2	2	2	Protein of unknown function (DUF2974)
Abhydrolase_6	PF12697.7	TraesCS1A01G094700.2	0.0065	17.1	2.4	0.011	16.4	2.4	1.4	1	0	0	1	1	1	1	Alpha/beta hydrolase family
Metallophos	PF00149.28	TraesCS1A01G095500.1	3.7e-38	132.1	0.1	4.7e-38	131.7	0.1	1.1	1	0	0	1	1	1	1	Calcineurin-like phosphoesterase
STPPase_N	PF16891.5	TraesCS1A01G095500.1	5.2e-16	58.8	0.3	1.2e-15	57.7	0.1	1.8	2	0	0	2	2	1	1	Serine-threonine protein phosphatase N-terminal domain
RRM_1	PF00076.22	TraesCS1A01G096000.1	1.2e-23	82.7	0.2	3.2e-11	42.9	0.0	2.4	2	0	0	2	2	2	2	RNA recognition motif. (a.k.a. RRM, RBD, or RNP domain)
RRM_5	PF13893.6	TraesCS1A01G096000.1	1.4e-13	50.5	0.0	1.4e-07	31.2	0.0	2.1	2	0	0	2	2	2	2	RNA recognition motif. (a.k.a. RRM, RBD, or RNP domain)
3HCDH_N	PF02737.18	TraesCS1A01G096200.2	1.4e-56	191.2	0.2	2.3e-56	190.5	0.2	1.3	1	0	0	1	1	1	1	3-hydroxyacyl-CoA dehydrogenase, NAD binding domain
ECH_1	PF00378.20	TraesCS1A01G096200.2	1.2e-41	142.7	0.0	3.4e-41	141.2	0.0	1.7	2	0	0	2	2	1	1	Enoyl-CoA hydratase/isomerase
3HCDH	PF00725.22	TraesCS1A01G096200.2	8.5e-27	93.6	0.1	2.5e-20	72.9	0.1	2.8	2	0	0	2	2	2	2	3-hydroxyacyl-CoA dehydrogenase, C-terminal domain
ECH_2	PF16113.5	TraesCS1A01G096200.2	1.3e-23	84.0	0.0	9.6e-23	81.2	0.0	2.0	2	0	0	2	2	1	1	Enoyl-CoA hydratase/isomerase
NdhS	PF11623.8	TraesCS1A01G097000.1	1.9e-27	94.7	0.2	3.1e-27	94.0	0.2	1.4	1	0	0	1	1	1	1	NAD(P)H dehydrogenase subunit S
Nfu_N	PF08712.11	TraesCS1A01G097200.1	5.9e-32	109.6	0.0	1.2e-31	108.6	0.0	1.5	1	0	0	1	1	1	1	Scaffold protein Nfu/NifU N terminal
NifU	PF01106.17	TraesCS1A01G097200.1	3.4e-29	100.8	0.1	5.3e-29	100.2	0.1	1.3	1	0	0	1	1	1	1	NifU-like domain
Arm	PF00514.23	TraesCS1A01G097400.1	8.9e-90	292.3	13.4	1.8e-13	50.0	0.0	9.3	9	0	0	9	9	8	8	Armadillo/beta-catenin-like repeat
HEAT_EZ	PF13513.6	TraesCS1A01G097400.1	3.9e-24	84.7	3.5	1.5e-08	34.9	0.0	6.3	5	1	1	6	6	3	3	HEAT-like repeat
IBB	PF01749.20	TraesCS1A01G097400.1	6.4e-23	81.0	0.5	2e-22	79.5	0.5	1.9	1	0	0	1	1	1	1	Importin beta binding domain
HEAT_2	PF13646.6	TraesCS1A01G097400.1	1.2e-21	76.9	0.6	3.6e-07	30.5	0.0	6.5	2	2	3	7	7	4	4	HEAT repeats
Arm_3	PF16186.5	TraesCS1A01G097400.1	2.4e-19	68.6	2.1	6.4e-19	67.3	2.1	1.7	1	0	0	1	1	1	1	Atypical Arm repeat
HEAT	PF02985.22	TraesCS1A01G097400.1	1.5e-15	56.0	2.3	2.7e-05	24.0	0.0	8.2	9	0	0	9	9	1	1	HEAT repeat
Arm_2	PF04826.13	TraesCS1A01G097400.1	6.3e-09	35.7	0.0	0.033	13.7	0.0	3.4	3	0	0	3	3	3	3	Armadillo-like
V-ATPase_H_C	PF11698.8	TraesCS1A01G097400.1	7.3e-06	26.1	0.1	2.7	8.1	0.0	4.7	5	1	0	5	5	1	1	V-ATPase subunit H
Atx10homo_assoc	PF09759.9	TraesCS1A01G097400.1	5.7e-05	23.1	0.1	1	9.5	0.0	3.6	3	0	0	3	3	2	2	Spinocerebellar ataxia type 10 protein domain
NopRA1	PF16201.5	TraesCS1A01G097400.1	0.00013	21.6	0.0	4.9	6.7	0.0	4.2	2	1	1	4	4	1	1	Nucleolar pre-ribosomal-associated protein 1
Adaptin_N	PF01602.20	TraesCS1A01G097400.1	0.00022	19.9	0.0	0.0044	15.6	0.0	2.5	1	1	1	2	2	2	2	Adaptin N terminal region
RICTOR_V	PF14668.6	TraesCS1A01G097400.1	0.0017	18.6	0.2	0.81	10.0	0.0	4.3	5	0	0	5	5	1	1	Rapamycin-insensitive companion of mTOR, domain 5
HEAT_PBS	PF03130.16	TraesCS1A01G097400.1	0.0046	17.5	0.1	6.2	7.8	0.0	4.6	4	0	0	4	4	1	1	PBS lyase HEAT-like repeat
CTNNBL	PF08216.11	TraesCS1A01G097400.1	0.0059	16.8	0.4	26	5.0	0.0	4.2	4	0	0	4	4	0	0	Catenin-beta-like, Arm-motif containing nuclear
Thioredoxin	PF00085.20	TraesCS1A01G097700.1	2.5e-68	226.6	0.3	3.3e-33	113.7	0.1	2.3	2	0	0	2	2	2	2	Thioredoxin
ERp29	PF07749.12	TraesCS1A01G097700.1	2.2e-25	89.4	2.2	5.3e-25	88.1	1.1	2.3	2	0	0	2	2	1	1	Endoplasmic reticulum protein ERp29, C-terminal domain
OST3_OST6	PF04756.13	TraesCS1A01G097700.1	2e-16	60.2	0.0	1.3e-08	34.5	0.0	2.2	1	1	1	2	2	2	2	OST3 / OST6 family, transporter family
Thioredoxin_2	PF13098.6	TraesCS1A01G097700.1	1.5e-15	57.6	0.2	9.9e-07	29.2	0.1	2.9	2	0	0	2	2	2	2	Thioredoxin-like domain
AhpC-TSA	PF00578.21	TraesCS1A01G097700.1	1.5e-09	37.8	0.2	0.00038	20.4	0.0	2.5	2	0	0	2	2	2	2	AhpC/TSA family
Thioredoxin_8	PF13905.6	TraesCS1A01G097700.1	1.9e-08	34.5	0.6	0.011	16.0	0.0	4.2	4	2	2	6	6	2	2	Thioredoxin-like
Thioredoxin_7	PF13899.6	TraesCS1A01G097700.1	1.6e-06	28.2	0.0	0.024	14.8	0.0	2.6	2	0	0	2	2	2	2	Thioredoxin-like
Redoxin	PF08534.10	TraesCS1A01G097700.1	2.6e-05	24.0	0.6	0.23	11.2	0.1	2.4	2	0	0	2	2	2	2	Redoxin
HyaE	PF07449.11	TraesCS1A01G097700.1	0.00033	20.6	0.0	0.15	12.0	0.0	2.9	3	0	0	3	3	1	1	Hydrogenase-1 expression protein HyaE
DDE_Tnp_1_2	PF13586.6	TraesCS1A01G097700.1	0.00053	20.3	0.0	1.5	9.2	0.0	2.7	2	0	0	2	2	2	2	Transposase DDE domain
TraF	PF13728.6	TraesCS1A01G097700.1	0.00094	19.1	0.3	1.7	8.4	0.0	3.1	3	1	0	3	3	2	2	F plasmid transfer operon protein
Thioredoxin_9	PF14595.6	TraesCS1A01G097700.1	0.0028	17.4	0.1	0.89	9.3	0.0	2.8	3	0	0	3	3	1	1	Thioredoxin
DnaJ_C	PF01556.18	TraesCS1A01G099300.1	1.1e-36	126.1	0.1	1.6e-36	125.6	0.1	1.3	1	0	0	1	1	1	1	DnaJ C terminal domain
DnaJ	PF00226.31	TraesCS1A01G099300.1	1.3e-28	98.9	2.7	2.2e-28	98.1	2.7	1.4	1	0	0	1	1	1	1	DnaJ domain
Tubulin	PF00091.25	TraesCS1A01G099400.1	3.7e-71	239.4	0.1	6.5e-71	238.6	0.1	1.4	1	0	0	1	1	1	1	Tubulin/FtsZ family, GTPase domain
Tubulin_C	PF03953.17	TraesCS1A01G099400.1	4.9e-47	159.2	0.4	1.1e-46	158.1	0.4	1.5	1	0	0	1	1	1	1	Tubulin C-terminal domain
Misat_Tub_SegII	PF10644.9	TraesCS1A01G099400.1	0.00011	22.5	0.1	0.00077	19.8	0.1	2.1	1	1	0	1	1	1	1	Misato Segment II tubulin-like domain
Tubulin_2	PF13809.6	TraesCS1A01G099400.1	0.0038	16.5	0.0	0.0063	15.7	0.0	1.3	1	0	0	1	1	1	1	Tubulin like
Pyr_redox_2	PF07992.14	TraesCS1A01G099500.2	6.5e-60	202.8	2.5	8.5e-60	202.5	2.5	1.1	1	0	0	1	1	1	1	Pyridine nucleotide-disulphide oxidoreductase
Pyr_redox_dim	PF02852.22	TraesCS1A01G099500.2	4.2e-34	117.1	0.4	3.8e-31	107.6	0.1	3.2	2	1	1	3	3	1	1	Pyridine nucleotide-disulphide oxidoreductase, dimerisation domain
Pyr_redox	PF00070.27	TraesCS1A01G099500.2	1.4e-16	60.8	2.8	2.4e-14	53.7	0.0	3.6	3	0	0	3	3	1	1	Pyridine nucleotide-disulphide oxidoreductase
FAD_binding_2	PF00890.24	TraesCS1A01G099500.2	2.2e-09	36.9	2.7	0.00026	20.2	0.9	2.4	2	0	0	2	2	2	2	FAD binding domain
FAD_oxidored	PF12831.7	TraesCS1A01G099500.2	1.3e-08	34.7	1.4	3.3e-06	26.7	2.3	3.0	1	1	2	3	3	2	2	FAD dependent oxidoreductase
GIDA	PF01134.22	TraesCS1A01G099500.2	4.5e-06	26.0	6.6	2.9e-05	23.3	5.4	2.4	2	1	0	2	2	1	1	Glucose inhibited division protein A
K_oxygenase	PF13434.6	TraesCS1A01G099500.2	1.5e-05	24.3	0.5	0.00016	20.9	0.0	2.5	3	0	0	3	3	1	1	L-lysine 6-monooxygenase (NADPH-requiring)
Pyr_redox_3	PF13738.6	TraesCS1A01G099500.2	0.00086	18.6	6.2	0.11	11.8	0.0	2.3	2	0	0	2	2	2	2	Pyridine nucleotide-disulphide oxidoreductase
Thi4	PF01946.17	TraesCS1A01G099500.2	0.0011	18.2	0.9	0.0032	16.8	0.9	1.8	1	0	0	1	1	1	1	Thi4 family
3HCDH_N	PF02737.18	TraesCS1A01G099500.2	0.0069	16.3	1.1	3.4	7.5	0.0	2.8	3	0	0	3	3	2	2	3-hydroxyacyl-CoA dehydrogenase, NAD binding domain
PDZ_3	PF17815.1	TraesCS1A01G100600.1	2.4e-41	141.0	0.0	3.5e-41	140.5	0.0	1.2	1	0	0	1	1	1	1	PDZ domain
Trypsin_2	PF13365.6	TraesCS1A01G100600.1	4.1e-24	86.2	0.2	7.3e-24	85.4	0.2	1.4	1	0	0	1	1	1	1	Trypsin-like peptidase domain
Trypsin	PF00089.26	TraesCS1A01G100600.1	4.7e-18	65.8	0.1	7.4e-18	65.2	0.1	1.2	1	0	0	1	1	1	1	Trypsin
PDZ_2	PF13180.6	TraesCS1A01G100600.1	2.6e-08	34.0	1.0	3.9e-07	30.3	0.0	3.0	3	0	0	3	3	1	1	PDZ domain
PDZ_6	PF17820.1	TraesCS1A01G100600.1	1.4e-05	24.8	0.1	0.023	14.6	0.0	2.5	2	0	0	2	2	2	2	PDZ domain
PDZ	PF00595.24	TraesCS1A01G100600.1	0.0022	18.3	0.3	0.059	13.7	0.0	2.7	2	0	0	2	2	1	1	PDZ domain
Peptidase_S46	PF10459.9	TraesCS1A01G100600.1	0.0041	15.8	0.1	0.0081	14.9	0.1	1.4	1	0	0	1	1	1	1	Peptidase S46
Tubulin	PF00091.25	TraesCS1A01G101000.2	2.6e-31	109.4	0.0	4.6e-31	108.6	0.0	1.3	1	1	0	1	1	1	1	Tubulin/FtsZ family, GTPase domain
DapB_C	PF05173.14	TraesCS1A01G102500.1	1.2e-20	73.7	0.1	1.9e-20	73.1	0.1	1.3	1	0	0	1	1	1	1	Dihydrodipicolinate reductase, C-terminus
DapB_N	PF01113.20	TraesCS1A01G102500.1	6.3e-13	48.9	0.0	1.2e-12	48.0	0.0	1.5	1	0	0	1	1	1	1	Dihydrodipicolinate reductase, N-terminus
GST_N	PF02798.20	TraesCS1A01G102700.1	3.8e-22	78.4	0.0	6e-22	77.8	0.0	1.3	1	0	0	1	1	1	1	Glutathione S-transferase, N-terminal domain
GST_C	PF00043.25	TraesCS1A01G102700.1	3.9e-19	68.6	0.0	6.1e-19	68.0	0.0	1.3	1	0	0	1	1	1	1	Glutathione S-transferase, C-terminal domain
GST_N_3	PF13417.6	TraesCS1A01G102700.1	6.7e-17	61.7	0.0	1.2e-16	60.8	0.0	1.4	1	0	0	1	1	1	1	Glutathione S-transferase, N-terminal domain
GST_N_2	PF13409.6	TraesCS1A01G102700.1	5.1e-11	42.7	0.0	9.2e-11	41.9	0.0	1.4	1	0	0	1	1	1	1	Glutathione S-transferase, N-terminal domain
GST_C_2	PF13410.6	TraesCS1A01G102700.1	7.3e-09	35.5	0.1	1.3e-08	34.8	0.1	1.4	1	0	0	1	1	1	1	Glutathione S-transferase, C-terminal domain
GST_C_3	PF14497.6	TraesCS1A01G102700.1	2.7e-07	30.7	0.0	4.3e-07	30.1	0.0	1.3	1	0	0	1	1	1	1	Glutathione S-transferase, C-terminal domain
GST_N	PF02798.20	TraesCS1A01G102900.1	4.5e-19	68.6	0.0	9.3e-19	67.6	0.0	1.6	1	0	0	1	1	1	1	Glutathione S-transferase, N-terminal domain
GST_C	PF00043.25	TraesCS1A01G102900.1	6.5e-17	61.5	0.0	1.2e-16	60.7	0.0	1.4	1	0	0	1	1	1	1	Glutathione S-transferase, C-terminal domain
GST_N_3	PF13417.6	TraesCS1A01G102900.1	1.9e-14	53.8	0.0	3.2e-14	53.1	0.0	1.3	1	0	0	1	1	1	1	Glutathione S-transferase, N-terminal domain
GST_N_2	PF13409.6	TraesCS1A01G102900.1	2.2e-08	34.3	0.0	3.6e-08	33.6	0.0	1.4	1	0	0	1	1	1	1	Glutathione S-transferase, N-terminal domain
GST_C_2	PF13410.6	TraesCS1A01G102900.1	1.7e-07	31.2	0.3	3.7e-07	30.0	0.3	1.6	1	0	0	1	1	1	1	Glutathione S-transferase, C-terminal domain
GST_C_3	PF14497.6	TraesCS1A01G102900.1	7.1e-05	22.9	0.0	0.00011	22.4	0.0	1.3	1	0	0	1	1	1	1	Glutathione S-transferase, C-terminal domain
Melibiase_2	PF16499.5	TraesCS1A01G103600.1	2.4e-80	269.8	4.4	3.6e-80	269.2	4.4	1.3	1	0	0	1	1	1	1	Alpha galactosidase A
Melibiase_C	PF17801.1	TraesCS1A01G103600.1	2e-20	72.6	0.6	5.2e-20	71.3	0.3	1.9	2	0	0	2	2	1	1	Alpha galactosidase C-terminal beta sandwich domain
Glyco_hydro_97	PF10566.9	TraesCS1A01G103600.1	7.6e-06	25.4	0.2	1.2e-05	24.8	0.2	1.2	1	0	0	1	1	1	1	Glycoside hydrolase 97
Melibiase_2_C	PF17450.2	TraesCS1A01G103600.1	1.2e-05	25.5	0.0	2.5e-05	24.4	0.0	1.5	1	0	0	1	1	1	1	Alpha galactosidase A C-terminal beta sandwich domain
Melibiase	PF02065.18	TraesCS1A01G103600.1	1.5e-05	24.2	0.1	4.2e-05	22.7	0.0	1.7	2	0	0	2	2	1	1	Melibiase
ubiquitin	PF00240.23	TraesCS1A01G105400.1	1.7e-34	117.4	0.4	3e-34	116.6	0.4	1.4	1	0	0	1	1	1	1	Ubiquitin family
Ribosomal_S27	PF01599.19	TraesCS1A01G105400.1	6.4e-27	93.5	2.3	1.3e-26	92.5	2.3	1.5	1	0	0	1	1	1	1	Ribosomal protein S27a
Rad60-SLD	PF11976.8	TraesCS1A01G105400.1	2.7e-16	59.2	0.6	2.7e-16	59.2	0.6	1.6	2	0	0	2	2	1	1	Ubiquitin-2 like Rad60 SUMO-like
Ubiquitin_2	PF14560.6	TraesCS1A01G105400.1	2.4e-05	24.7	0.3	0.0002	21.8	0.1	2.4	2	1	0	2	2	1	1	Ubiquitin-like domain
Rad60-SLD_2	PF13881.6	TraesCS1A01G105400.1	0.00019	21.5	1.0	0.00043	20.4	1.0	1.5	1	1	0	1	1	1	1	Ubiquitin-2 like Rad60 SUMO-like
DUF2407	PF10302.9	TraesCS1A01G105400.1	0.0029	18.1	0.9	0.0043	17.6	0.9	1.2	1	0	0	1	1	1	1	DUF2407 ubiquitin-like domain
TBK1_ULD	PF18396.1	TraesCS1A01G105400.1	0.0058	16.5	0.0	0.011	15.7	0.0	1.5	1	0	0	1	1	1	1	TANK binding kinase 1 ubiquitin-like domain
CLTH	PF10607.9	TraesCS1A01G105500.1	5.3e-38	130.2	1.0	7.6e-38	129.7	1.0	1.2	1	0	0	1	1	1	1	CTLH/CRA C-terminal to LisH motif domain
Pyr_redox_2	PF07992.14	TraesCS1A01G105600.1	3.3e-69	233.4	5.9	5.9e-69	232.5	5.9	1.4	1	0	0	1	1	1	1	Pyridine nucleotide-disulphide oxidoreductase
Pyr_redox_dim	PF02852.22	TraesCS1A01G105600.1	1.7e-39	134.5	1.2	2.9e-39	133.7	0.5	1.8	2	0	0	2	2	1	1	Pyridine nucleotide-disulphide oxidoreductase, dimerisation domain
Pyr_redox	PF00070.27	TraesCS1A01G105600.1	9.1e-26	90.2	3.3	8.6e-21	74.3	0.1	3.0	2	0	0	2	2	2	2	Pyridine nucleotide-disulphide oxidoreductase
FAD_oxidored	PF12831.7	TraesCS1A01G105600.1	3.8e-13	49.6	1.1	1.6e-10	40.9	0.3	2.2	2	0	0	2	2	2	2	FAD dependent oxidoreductase
GIDA	PF01134.22	TraesCS1A01G105600.1	8.5e-13	48.1	0.4	6e-11	42.0	0.9	2.3	2	0	0	2	2	1	1	Glucose inhibited division protein A
Pyr_redox_3	PF13738.6	TraesCS1A01G105600.1	6.6e-11	42.0	9.8	1.4e-08	34.4	0.2	2.4	3	0	0	3	3	2	2	Pyridine nucleotide-disulphide oxidoreductase
FAD_binding_2	PF00890.24	TraesCS1A01G105600.1	3.3e-08	33.0	10.0	3.8e-07	29.6	2.2	3.4	3	1	1	4	4	2	2	FAD binding domain
NAD_binding_8	PF13450.6	TraesCS1A01G105600.1	9e-08	32.2	0.7	2.5e-05	24.4	0.5	2.8	2	0	0	2	2	1	1	NAD(P)-binding Rossmann-like domain
AlaDh_PNT_C	PF01262.21	TraesCS1A01G105600.1	1.8e-06	27.4	5.9	0.0096	15.2	0.1	3.1	3	2	0	3	3	2	2	Alanine dehydrogenase/PNT, C-terminal domain
Thi4	PF01946.17	TraesCS1A01G105600.1	5.1e-05	22.6	0.2	5.1e-05	22.6	0.2	3.0	2	1	1	3	3	1	1	Thi4 family
HI0933_like	PF03486.14	TraesCS1A01G105600.1	0.0001	21.1	9.4	0.00013	20.8	1.4	3.4	4	0	0	4	4	1	1	HI0933-like protein
3HCDH_N	PF02737.18	TraesCS1A01G105600.1	0.00012	22.0	3.6	0.00024	21.0	0.1	2.9	3	0	0	3	3	1	1	3-hydroxyacyl-CoA dehydrogenase, NAD binding domain
UDPG_MGDP_dh_N	PF03721.14	TraesCS1A01G105600.1	0.00062	19.4	2.4	0.0015	18.1	0.1	2.4	2	0	0	2	2	1	1	UDP-glucose/GDP-mannose dehydrogenase family, NAD binding domain
DAO	PF01266.24	TraesCS1A01G105600.1	0.00098	18.8	9.3	0.029	13.9	0.3	3.8	4	0	0	4	4	1	1	FAD dependent oxidoreductase
FAD_binding_3	PF01494.19	TraesCS1A01G105600.1	0.0013	18.1	7.6	0.0052	16.1	0.9	3.0	2	1	1	3	3	1	1	FAD binding domain
K_oxygenase	PF13434.6	TraesCS1A01G105600.1	0.0018	17.5	2.1	0.98	8.5	0.0	2.7	2	1	1	3	3	2	2	L-lysine 6-monooxygenase (NADPH-requiring)
Lycopene_cycl	PF05834.12	TraesCS1A01G105600.1	0.0074	15.4	4.3	0.25	10.4	0.5	2.9	2	2	1	3	3	2	2	Lycopene cyclase protein
Lipase_GDSL	PF00657.22	TraesCS1A01G105800.1	5.9e-22	78.6	0.0	8.7e-22	78.1	0.0	1.2	1	0	0	1	1	1	1	GDSL-like Lipase/Acylhydrolase
Lipase_GDSL	PF00657.22	TraesCS1A01G105900.1	1.1e-17	64.7	0.0	1.7e-17	64.1	0.0	1.3	1	0	0	1	1	1	1	GDSL-like Lipase/Acylhydrolase
Usp	PF00582.26	TraesCS1A01G106600.1	1.3e-32	113.2	0.0	1.9e-32	112.7	0.0	1.2	1	0	0	1	1	1	1	Universal stress protein family
Glyco_hydro_10	PF00331.20	TraesCS1A01G107100.1	3.8e-33	115.0	0.1	5.6e-33	114.4	0.1	1.2	1	0	0	1	1	1	1	Glycosyl hydrolase family 10
CBM_4_9	PF02018.17	TraesCS1A01G107100.1	0.00044	20.5	0.2	0.00096	19.4	0.2	1.6	1	0	0	1	1	1	1	Carbohydrate binding domain
H_PPase	PF03030.16	TraesCS1A01G107200.2	4.1e-251	835.2	32.5	4.8e-251	835.0	32.5	1.0	1	0	0	1	1	1	1	Inorganic H+ pyrophosphatase
tRNA-synt_1d	PF00750.19	TraesCS1A01G107800.1	3.1e-118	394.7	0.0	4.1e-118	394.3	0.0	1.2	1	0	0	1	1	1	1	tRNA synthetases class I (R)
DALR_1	PF05746.15	TraesCS1A01G107800.1	4.7e-29	101.0	0.0	9.2e-29	100.0	0.0	1.5	1	0	0	1	1	1	1	DALR anticodon binding domain
Arg_tRNA_synt_N	PF03485.16	TraesCS1A01G107800.1	2.5e-17	63.2	0.0	1e-16	61.3	0.0	2.1	1	0	0	1	1	1	1	Arginyl tRNA synthetase N terminal domain
Sad1_UNC	PF07738.13	TraesCS1A01G109200.1	4.3e-42	143.2	0.0	6.7e-42	142.6	0.0	1.3	1	0	0	1	1	1	1	Sad1 / UNC-like C-terminal
Alfin	PF12165.8	TraesCS1A01G110200.1	1.1e-64	215.8	0.0	1.4e-64	215.4	0.0	1.2	1	0	0	1	1	1	1	Alfin
PHD	PF00628.29	TraesCS1A01G110200.1	7.8e-11	41.7	6.3	1.4e-10	40.9	6.3	1.4	1	0	0	1	1	1	1	PHD-finger
C1_1	PF00130.22	TraesCS1A01G110200.1	0.0048	16.7	1.7	0.0048	16.7	1.7	1.7	1	1	1	2	2	1	1	Phorbol esters/diacylglycerol binding domain (C1 domain)
Zf_RING	PF16744.5	TraesCS1A01G110200.1	0.0058	16.7	3.2	0.011	15.9	3.2	1.5	1	0	0	1	1	1	1	KIAA1045 RING finger
Acyl-CoA_dh_N	PF02771.16	TraesCS1A01G110300.1	3.4e-25	88.9	0.0	1e-24	87.3	0.0	1.8	2	0	0	2	2	1	1	Acyl-CoA dehydrogenase, N-terminal domain
Acyl-CoA_dh_1	PF00441.24	TraesCS1A01G110300.1	6.6e-25	88.1	0.0	9.8e-25	87.5	0.0	1.2	1	0	0	1	1	1	1	Acyl-CoA dehydrogenase, C-terminal domain
Acyl-CoA_dh_M	PF02770.19	TraesCS1A01G110300.1	6.1e-21	74.4	0.0	1.1e-20	73.7	0.0	1.4	1	0	0	1	1	1	1	Acyl-CoA dehydrogenase, middle domain
6PF2K	PF01591.18	TraesCS1A01G110900.1	8.4e-83	277.0	0.0	1.3e-82	276.4	0.0	1.3	1	0	0	1	1	1	1	6-phosphofructo-2-kinase
His_Phos_1	PF00300.22	TraesCS1A01G110900.1	6.6e-36	123.8	0.0	1.1e-35	123.1	0.0	1.4	1	0	0	1	1	1	1	Histidine phosphatase superfamily (branch 1)
CBM_20	PF00686.19	TraesCS1A01G110900.1	0.00033	20.5	0.0	0.001	18.9	0.0	1.8	2	0	0	2	2	1	1	Starch binding domain
AAA_33	PF13671.6	TraesCS1A01G110900.1	0.0013	19.0	0.0	0.0038	17.4	0.0	1.8	2	0	0	2	2	1	1	AAA domain
Ribosomal_L16	PF00252.18	TraesCS1A01G112500.1	6.4e-41	139.5	0.2	7.8e-41	139.2	0.2	1.1	1	0	0	1	1	1	1	Ribosomal protein L16p/L10e
RNA_pol_L_2	PF13656.6	TraesCS1A01G112800.1	6.6e-26	89.9	0.1	8.4e-26	89.6	0.1	1.1	1	0	0	1	1	1	1	RNA polymerase Rpb3/Rpb11 dimerisation domain
RNA_pol_L	PF01193.24	TraesCS1A01G112800.1	4.7e-08	32.3	0.0	7.5e-08	31.7	0.0	1.3	1	0	0	1	1	1	1	RNA polymerase Rpb3/Rpb11 dimerisation domain
Cytochrome_B	PF00033.19	TraesCS1A01G112900.1	9.5e-50	169.0	11.6	7e-49	166.2	11.6	2.2	1	1	0	1	1	1	1	Cytochrome b/b6/petB
Cytochrom_B_C	PF00032.17	TraesCS1A01G112900.1	5.3e-26	90.9	0.6	5.3e-26	90.9	0.6	2.8	3	0	0	3	3	1	1	Cytochrome b(C-terminal)/b6/petD
Cytochrom_B_N_2	PF13631.6	TraesCS1A01G112900.1	2.6e-19	69.9	4.4	2.6e-17	63.3	4.4	2.3	1	1	0	1	1	1	1	Cytochrome b(N-terminal)/b6/petB
ATS3	PF06232.11	TraesCS1A01G115400.1	4.7e-51	171.9	0.1	6e-51	171.6	0.1	1.1	1	0	0	1	1	1	1	Embryo-specific protein 3 (ATS3)
HSP70	PF00012.20	TraesCS1A01G120100.4	1.2e-161	538.9	11.3	4.3e-161	537.1	6.4	2.3	2	1	0	2	2	1	1	Hsp70 protein
MreB_Mbl	PF06723.13	TraesCS1A01G120100.4	4.8e-06	25.6	0.0	1.2e-05	24.4	0.0	1.6	1	0	0	1	1	1	1	MreB/Mbl protein
HSP70	PF00012.20	TraesCS1A01G120200.1	2.6e-160	534.5	5.9	2.2e-159	531.5	2.6	2.5	2	1	0	2	2	1	1	Hsp70 protein
MreB_Mbl	PF06723.13	TraesCS1A01G120200.1	4.7e-07	28.9	0.0	1.2e-06	27.6	0.0	1.6	1	0	0	1	1	1	1	MreB/Mbl protein
Pribosyltran	PF00156.27	TraesCS1A01G120900.2	2.5e-24	85.6	0.3	3.3e-24	85.2	0.3	1.2	1	0	0	1	1	1	1	Phosphoribosyl transferase domain
SSrecog	PF03531.14	TraesCS1A01G121000.1	1e-24	86.2	0.1	2.6e-24	84.9	0.1	1.8	1	0	0	1	1	1	1	Structure-specific recognition protein (SSRP1)
POB3_N	PF17292.2	TraesCS1A01G121000.1	6.8e-24	84.1	2.2	1.4e-23	83.1	0.0	2.6	3	0	0	3	3	1	1	POB3-like N-terminal PH domain
Rtt106	PF08512.12	TraesCS1A01G121000.1	1.8e-23	82.8	0.0	4.2e-22	78.4	0.0	2.8	3	0	0	3	3	1	1	Histone chaperone Rttp106-like
HMG_box	PF00505.19	TraesCS1A01G121000.1	2.7e-19	69.3	5.0	5.7e-19	68.3	5.0	1.6	1	0	0	1	1	1	1	HMG (high mobility group) box
HMG_box_2	PF09011.10	TraesCS1A01G121000.1	6.1e-12	46.0	5.0	1.5e-11	44.8	5.0	1.7	1	0	0	1	1	1	1	HMG-box domain
Glyoxalase	PF00903.25	TraesCS1A01G122000.1	1.8e-11	44.3	0.0	3.2e-11	43.5	0.0	1.4	1	0	0	1	1	1	1	Glyoxalase/Bleomycin resistance protein/Dioxygenase superfamily
Glyoxalase_4	PF13669.6	TraesCS1A01G122000.1	1.4e-06	28.5	0.0	2.2e-06	27.9	0.0	1.3	1	0	0	1	1	1	1	Glyoxalase/Bleomycin resistance protein/Dioxygenase superfamily
Glyoxalase_3	PF13468.6	TraesCS1A01G122000.1	0.003	17.7	0.0	0.0063	16.7	0.0	1.6	1	1	0	1	1	1	1	Glyoxalase-like domain
Malic_M	PF03949.15	TraesCS1A01G122500.1	7.9e-99	330.1	0.1	1e-98	329.8	0.1	1.1	1	0	0	1	1	1	1	Malic enzyme, NAD binding domain
malic	PF00390.19	TraesCS1A01G122500.1	5.7e-78	260.9	0.0	8.8e-78	260.3	0.0	1.3	1	0	0	1	1	1	1	Malic enzyme, N-terminal domain
Proteasome	PF00227.26	TraesCS1A01G122700.1	1.8e-47	161.3	0.1	2.2e-47	161.0	0.1	1.1	1	0	0	1	1	1	1	Proteasome subunit
Pkinase	PF00069.25	TraesCS1A01G123900.2	1.2e-16	60.9	0.0	2.2e-16	60.0	0.0	1.4	1	1	0	1	1	1	1	Protein kinase domain
Pkinase_fungal	PF17667.1	TraesCS1A01G123900.2	4.6e-08	32.3	0.0	6.9e-08	31.7	0.0	1.2	1	0	0	1	1	1	1	Fungal protein kinase
Pkinase_Tyr	PF07714.17	TraesCS1A01G123900.2	1.5e-07	31.0	0.0	2.1e-07	30.5	0.0	1.3	1	0	0	1	1	1	1	Protein tyrosine kinase
Kdo	PF06293.14	TraesCS1A01G123900.2	0.0057	16.0	0.0	0.01	15.2	0.0	1.3	1	0	0	1	1	1	1	Lipopolysaccharide kinase (Kdo/WaaP) family
peroxidase	PF00141.23	TraesCS1A01G124200.1	1.4e-60	204.9	0.0	1.7e-60	204.6	0.0	1.1	1	0	0	1	1	1	1	Peroxidase
Mito_carr	PF00153.27	TraesCS1A01G124600.1	8.2e-51	169.9	4.1	8.2e-19	67.3	0.0	3.1	3	0	0	3	3	3	3	Mitochondrial carrier protein
NFACT-R_1	PF05670.13	TraesCS1A01G127000.1	5.6e-43	146.0	0.1	1.1e-42	145.1	0.1	1.5	1	0	0	1	1	1	1	NFACT protein RNA binding domain
Pkinase_Tyr	PF07714.17	TraesCS1A01G127900.1	1.4e-44	152.3	0.0	2.8e-44	151.3	0.0	1.4	1	1	0	1	1	1	1	Protein tyrosine kinase
Pkinase	PF00069.25	TraesCS1A01G127900.1	5.2e-44	150.6	0.0	6.6e-44	150.2	0.0	1.1	1	0	0	1	1	1	1	Protein kinase domain
Pkinase_fungal	PF17667.1	TraesCS1A01G127900.1	0.0082	15.0	0.0	0.014	14.2	0.0	1.2	1	0	0	1	1	1	1	Fungal protein kinase
U1snRNP70_N	PF12220.8	TraesCS1A01G128600.1	1.7e-19	70.2	1.8	1.7e-19	70.2	1.8	3.2	2	1	0	2	2	1	1	U1 small nuclear ribonucleoprotein of 70kDa MW N terminal
RRM_1	PF00076.22	TraesCS1A01G128600.1	1.6e-17	63.0	0.1	2.8e-17	62.3	0.1	1.4	1	0	0	1	1	1	1	RNA recognition motif. (a.k.a. RRM, RBD, or RNP domain)
Ribosomal_S7e	PF01251.18	TraesCS1A01G129100.1	5.4e-77	257.7	0.8	6.1e-77	257.5	0.8	1.0	1	0	0	1	1	1	1	Ribosomal protein S7e
tRNA-synt_His	PF13393.6	TraesCS1A01G129100LC.1	2.2e-46	158.6	0.0	2.9e-46	158.2	0.0	1.2	1	0	0	1	1	1	1	Histidyl-tRNA synthetase
HGTP_anticodon	PF03129.20	TraesCS1A01G129100LC.1	3.3e-12	46.4	0.2	9.4e-12	44.9	0.2	1.8	1	0	0	1	1	1	1	Anticodon binding domain
HGTP_anticodon2	PF12745.7	TraesCS1A01G129100LC.1	2.6e-09	37.0	0.3	5.3e-09	36.0	0.3	1.4	1	0	0	1	1	1	1	Anticodon binding domain of tRNAs
tRNA-synt_2b	PF00587.25	TraesCS1A01G129100LC.1	2e-05	24.6	0.0	5.1e-05	23.3	0.0	1.6	1	1	0	1	1	1	1	tRNA synthetase class II core domain (G, H, P, S and T)
tRNA-synt_2	PF00152.20	TraesCS1A01G129100LC.1	0.00024	20.3	0.0	0.0027	16.9	0.0	2.1	1	1	0	1	1	1	1	tRNA synthetases class II (D, K and N)
zf-C3HC4	PF00097.25	TraesCS1A01G129200.1	0.0019	18.1	3.9	0.0019	18.1	3.9	2.2	2	1	1	3	3	1	1	Zinc finger, C3HC4 type (RING finger)
zf-RING_2	PF13639.6	TraesCS1A01G129200.1	0.0033	17.7	4.3	0.0033	17.7	4.3	2.3	1	1	1	2	2	1	1	Ring finger domain
PK	PF00224.21	TraesCS1A01G130000LC.1	1.3e-26	93.3	0.0	1.7e-26	93.0	0.0	1.1	1	0	0	1	1	1	1	Pyruvate kinase, barrel domain
RRM_1	PF00076.22	TraesCS1A01G130800.1	2.2e-38	129.9	0.0	1.5e-19	69.6	0.0	3.4	3	0	0	3	3	3	3	RNA recognition motif. (a.k.a. RRM, RBD, or RNP domain)
RBM39linker	PF15519.6	TraesCS1A01G130800.1	9.9e-23	81.0	1.2	3.3e-22	79.4	0.0	2.5	3	0	0	3	3	1	1	linker between RRM2 and RRM3 domains in RBM39 protein
RRM_7	PF16367.5	TraesCS1A01G130800.1	0.0062	16.6	0.0	0.078	13.1	0.0	2.5	2	0	0	2	2	1	1	RNA recognition motif
Ras	PF00071.22	TraesCS1A01G131500.2	1.5e-62	210.0	0.4	1.7e-62	209.8	0.4	1.0	1	0	0	1	1	1	1	Ras family
Roc	PF08477.13	TraesCS1A01G131500.2	1.9e-33	115.2	0.0	3e-33	114.6	0.0	1.3	1	0	0	1	1	1	1	Ras of Complex, Roc, domain of DAPkinase
Arf	PF00025.21	TraesCS1A01G131500.2	2.3e-14	53.2	0.1	3.1e-14	52.8	0.1	1.1	1	0	0	1	1	1	1	ADP-ribosylation factor family
MMR_HSR1	PF01926.23	TraesCS1A01G131500.2	5e-05	23.4	0.0	8.7e-05	22.6	0.0	1.3	1	1	0	1	1	1	1	50S ribosome-binding GTPase
RsgA_GTPase	PF03193.16	TraesCS1A01G131500.2	0.005	16.8	0.0	3.3	7.6	0.0	2.2	2	0	0	2	2	2	2	RsgA GTPase
GTP_EFTU	PF00009.27	TraesCS1A01G131500.2	0.0069	16.0	0.1	0.02	14.5	0.0	1.6	1	1	1	2	2	1	1	Elongation factor Tu GTP binding domain
Histone	PF00125.24	TraesCS1A01G132400.1	5.8e-20	72.0	0.1	7.4e-20	71.6	0.1	1.1	1	0	0	1	1	1	1	Core histone H2A/H2B/H3/H4
Histone_H2A_C	PF16211.5	TraesCS1A01G132400.1	1.1e-10	41.0	0.6	1.1e-10	41.0	0.6	1.9	2	0	0	2	2	1	1	C-terminus of histone H2A
CBFD_NFYB_HMF	PF00808.23	TraesCS1A01G132400.1	0.0053	17.0	0.0	0.0083	16.4	0.0	1.3	1	0	0	1	1	1	1	Histone-like transcription factor (CBF/NF-Y) and archaeal histone
HSP70	PF00012.20	TraesCS1A01G133100.2	5.4e-262	870.3	10.7	6.2e-262	870.1	10.7	1.0	1	0	0	1	1	1	1	Hsp70 protein
MreB_Mbl	PF06723.13	TraesCS1A01G133100.2	3.6e-19	68.8	0.5	4.7e-16	58.5	0.0	2.7	2	1	0	2	2	2	2	MreB/Mbl protein
FtsA	PF14450.6	TraesCS1A01G133100.2	0.0015	18.9	2.7	0.084	13.3	0.0	3.4	3	2	0	3	3	1	1	Cell division protein FtsA
BcrAD_BadFG	PF01869.20	TraesCS1A01G133100.2	0.0017	17.9	0.1	0.66	9.4	0.0	2.8	1	1	0	2	2	2	2	BadF/BadG/BcrA/BcrD ATPase family
EMC1_C	PF07774.13	TraesCS1A01G133700.4	3.6e-67	226.2	0.5	8.7e-67	224.9	0.5	1.7	1	0	0	1	1	1	1	ER membrane protein complex subunit 1 C-terminal
PQQ_2	PF13360.6	TraesCS1A01G133700.4	6.7e-13	48.8	2.3	2.3e-08	33.9	0.3	4.3	4	2	0	4	4	2	2	PQQ-like domain
PQQ	PF01011.21	TraesCS1A01G133700.4	0.00015	21.5	0.4	100	3.1	0.0	6.2	6	0	0	6	6	0	0	PQQ enzyme repeat
PGI	PF00342.19	TraesCS1A01G134600LC.1	5.4e-10	38.5	0.0	7.8e-10	37.9	0.0	1.1	1	0	0	1	1	1	1	Phosphoglucose isomerase
Ferrochelatase	PF00762.19	TraesCS1A01G135700.1	1.2e-108	363.0	0.0	1.4e-108	362.7	0.0	1.1	1	0	0	1	1	1	1	Ferrochelatase
Chloroa_b-bind	PF00504.21	TraesCS1A01G135700.1	0.00036	21.1	0.0	0.00065	20.3	0.0	1.3	1	0	0	1	1	1	1	Chlorophyll A-B binding protein
FMN_red	PF03358.15	TraesCS1A01G136100.1	1.2e-11	44.6	0.0	2.1e-11	43.8	0.0	1.3	1	0	0	1	1	1	1	NADPH-dependent FMN reductase
Flavodoxin_2	PF02525.17	TraesCS1A01G136100.1	3.9e-07	30.0	0.0	5.7e-07	29.4	0.0	1.2	1	0	0	1	1	1	1	Flavodoxin-like fold
Flavodoxin_1	PF00258.25	TraesCS1A01G136100.1	2.2e-05	24.7	0.0	6e-05	23.3	0.0	1.8	1	1	0	1	1	1	1	Flavodoxin
UCH	PF00443.29	TraesCS1A01G137800.3	2.2e-74	250.2	0.0	2.7e-73	246.6	0.0	2.1	1	1	0	1	1	1	1	Ubiquitin carboxyl-terminal hydrolase
DUSP	PF06337.12	TraesCS1A01G137800.3	9.4e-25	87.1	0.2	2.8e-24	85.5	0.2	1.9	1	0	0	1	1	1	1	DUSP domain
UCH_1	PF13423.6	TraesCS1A01G137800.3	1.8e-19	70.5	0.0	1.2e-08	35.0	0.0	2.3	2	0	0	2	2	2	2	Ubiquitin carboxyl-terminal hydrolase
Ubiquitin_3	PF14836.6	TraesCS1A01G137800.3	0.00037	20.4	0.4	0.0008	19.4	0.4	1.5	1	0	0	1	1	1	1	Ubiquitin-like domain
USP7_C2	PF14533.6	TraesCS1A01G137800.3	0.0045	16.7	0.0	0.011	15.5	0.0	1.6	2	0	0	2	2	1	1	Ubiquitin-specific protease C-terminal
Exo_endo_phos	PF03372.23	TraesCS1A01G137900.1	5.6e-29	101.3	0.0	8.3e-29	100.8	0.0	1.3	1	0	0	1	1	1	1	Endonuclease/Exonuclease/phosphatase family
zf-C6H2	PF15801.5	TraesCS1A01G137900.1	4.6e-08	33.2	6.6	9.2e-08	32.3	6.6	1.5	1	0	0	1	1	1	1	zf-MYND-like zinc finger, mRNA-binding
IF-2B	PF01008.17	TraesCS1A01G138500.3	1.5e-69	234.4	0.3	1.9e-68	230.7	0.3	2.0	1	1	0	1	1	1	1	Initiation factor 2 subunit family
ATP-synt	PF00231.19	TraesCS1A01G138800.1	1.3e-74	251.5	5.1	1.6e-74	251.2	5.1	1.1	1	0	0	1	1	1	1	ATP synthase
2OG-FeII_Oxy_3	PF13640.6	TraesCS1A01G139300.1	1.6e-20	73.8	0.1	2.7e-20	73.1	0.1	1.4	1	0	0	1	1	1	1	2OG-Fe(II) oxygenase superfamily
2OG-FeII_Oxy	PF03171.20	TraesCS1A01G139300.1	3.8e-13	49.8	0.0	6.3e-13	49.1	0.0	1.4	1	0	0	1	1	1	1	2OG-Fe(II) oxygenase superfamily
ShK	PF01549.24	TraesCS1A01G139300.1	0.0018	18.8	7.3	0.0018	18.8	7.3	2.3	3	1	0	3	3	1	1	ShK domain-like
DUF1082	PF06449.11	TraesCS1A01G140100.1	4.4e-27	93.7	3.9	9.2e-27	92.6	3.9	1.6	1	0	0	1	1	1	1	Mitochondrial domain of unknown function (DUF1082)
YMF19	PF02326.15	TraesCS1A01G140100.1	7.7e-20	71.5	0.4	1.4e-19	70.6	0.4	1.4	1	0	0	1	1	1	1	Plant ATP synthase F0
Raf1_N	PF18578.1	TraesCS1A01G142000.1	2e-30	105.4	0.2	3.5e-30	104.6	0.2	1.4	1	0	0	1	1	1	1	Rubisco accumulation factor 1 alpha helical domain
RuBisCo_chap_C	PF18087.1	TraesCS1A01G142000.1	3.1e-28	98.2	4.1	4.5e-28	97.6	4.1	1.2	1	0	0	1	1	1	1	Rubisco Assembly chaperone C-terminal domain
Raf1_HTH	PF18579.1	TraesCS1A01G142000.1	2.2e-24	84.9	0.0	4.2e-24	84.0	0.0	1.5	1	0	0	1	1	1	1	Rubisco accumulation factor 1 helix turn helix domain
Tubulin	PF00091.25	TraesCS1A01G142800.3	2.3e-36	125.9	0.0	4.1e-36	125.1	0.0	1.3	1	1	0	1	1	1	1	Tubulin/FtsZ family, GTPase domain
O-FucT	PF10250.9	TraesCS1A01G142900.1	2.5e-08	34.0	0.7	3.8e-07	30.1	0.7	2.1	1	1	0	1	1	1	1	GDP-fucose protein O-fucosyltransferase
Gln-synt_C	PF00120.24	TraesCS1A01G143000.1	1e-87	294.4	0.0	2.9e-87	292.9	0.0	1.7	2	0	0	2	2	1	1	Glutamine synthetase, catalytic domain
Amidohydro_2	PF04909.14	TraesCS1A01G143000.1	2.1e-13	50.8	0.0	3.4e-13	50.0	0.0	1.3	1	0	0	1	1	1	1	Amidohydrolase
Gln-synt_N_2	PF16952.5	TraesCS1A01G143000.1	9.5e-08	31.8	0.0	2e-07	30.8	0.0	1.6	1	0	0	1	1	1	1	Glutamine synthetase N-terminal domain
TatD_DNase	PF01026.21	TraesCS1A01G143000.1	0.00096	18.6	0.0	0.0018	17.7	0.0	1.4	1	0	0	1	1	1	1	TatD related DNase
RRM_1	PF00076.22	TraesCS1A01G143500.1	3.7e-42	142.0	0.0	4.5e-20	71.2	0.0	2.2	2	0	0	2	2	2	2	RNA recognition motif. (a.k.a. RRM, RBD, or RNP domain)
RRM_7	PF16367.5	TraesCS1A01G143500.1	0.00012	22.1	0.1	0.0093	16.1	0.0	2.4	2	0	0	2	2	1	1	RNA recognition motif
OB_RNB	PF08206.11	TraesCS1A01G143500.1	0.00017	21.2	0.0	0.16	11.7	0.0	2.4	2	0	0	2	2	2	2	Ribonuclease B OB domain
RRM_5	PF13893.6	TraesCS1A01G143500.1	0.0034	17.0	0.0	0.07	12.7	0.0	2.1	1	1	1	2	2	1	1	RNA recognition motif. (a.k.a. RRM, RBD, or RNP domain)
Limkain-b1	PF11608.8	TraesCS1A01G143500.1	0.0083	16.2	0.0	0.35	11.0	0.0	2.2	2	0	0	2	2	1	1	Limkain b1
Ham1p_like	PF01725.16	TraesCS1A01G143800.1	3.2e-53	180.4	0.0	3.7e-53	180.2	0.0	1.0	1	0	0	1	1	1	1	Ham1 family
Thiolase_N	PF00108.23	TraesCS1A01G143900.2	8.5e-79	264.6	4.6	1.2e-78	264.1	4.6	1.2	1	0	0	1	1	1	1	Thiolase, N-terminal domain
Thiolase_C	PF02803.18	TraesCS1A01G143900.2	6.4e-49	164.7	0.4	1.6e-48	163.4	0.4	1.7	1	0	0	1	1	1	1	Thiolase, C-terminal domain
Cpn60_TCP1	PF00118.24	TraesCS1A01G145000.1	1.2e-86	291.3	23.7	3.2e-86	289.9	23.7	1.6	1	1	0	1	1	1	1	TCP-1/cpn60 chaperonin family
DUF1338	PF07063.13	TraesCS1A01G145800.1	5.5e-78	262.4	0.0	2.1e-77	260.5	0.0	1.7	1	1	0	1	1	1	1	Domain of unknown function (DUF1338)
Band_7	PF01145.25	TraesCS1A01G146000.1	1.5e-29	103.2	1.2	2e-29	102.8	1.2	1.2	1	0	0	1	1	1	1	SPFH domain / Band 7 family
Band_7_1	PF13421.6	TraesCS1A01G146000.1	0.0045	16.7	0.3	0.011	15.4	0.2	1.7	2	0	0	2	2	1	1	SPFH domain-Band 7 family
WD40	PF00400.32	TraesCS1A01G146200.1	4.5e-27	93.7	4.6	4.1e-05	24.3	0.1	6.2	6	0	0	6	6	5	5	WD domain, G-beta repeat
ANAPC4_WD40	PF12894.7	TraesCS1A01G146200.1	2.4e-08	34.2	0.1	0.21	11.9	0.1	4.5	2	2	3	5	5	3	3	Anaphase-promoting complex subunit 4 WD40 domain
eIF2A	PF08662.11	TraesCS1A01G146200.1	0.00099	19.0	0.0	0.7	9.7	0.0	2.7	1	1	0	2	2	2	2	Eukaryotic translation initiation factor eIF2A
Ribosomal_L21e	PF01157.18	TraesCS1A01G147000.1	2.1e-46	155.9	3.0	3.3e-46	155.3	3.0	1.3	1	0	0	1	1	1	1	Ribosomal protein L21e
Ribosomal_L11	PF00298.19	TraesCS1A01G147700.1	1e-27	96.4	0.0	1.5e-27	95.8	0.0	1.3	1	0	0	1	1	1	1	Ribosomal protein L11, RNA binding domain
Ribosomal_L11_N	PF03946.14	TraesCS1A01G147700.1	6.3e-23	80.4	0.0	9.8e-23	79.8	0.0	1.3	1	0	0	1	1	1	1	Ribosomal protein L11, N-terminal domain
Cytochrom_B559	PF00283.19	TraesCS1A01G148600.1	1.7e-18	65.7	2.4	1.9e-18	65.6	2.4	1.1	1	0	0	1	1	1	1	Cytochrome b559, alpha (gene psbE) and beta (gene psbF)subunits
RRM_1	PF00076.22	TraesCS1A01G150600.1	5.5e-35	119.0	0.0	3.3e-16	58.8	0.0	2.3	2	0	0	2	2	2	2	RNA recognition motif. (a.k.a. RRM, RBD, or RNP domain)
RRM_7	PF16367.5	TraesCS1A01G150600.1	2.6e-15	56.3	0.0	2.4e-07	30.8	0.0	2.6	2	0	0	2	2	2	2	RNA recognition motif
tRNA-synt_1b	PF00579.25	TraesCS1A01G151500.1	2.2e-70	237.3	0.0	3.4e-70	236.7	0.0	1.2	1	0	0	1	1	1	1	tRNA synthetases class I (W and Y)
S4	PF01479.25	TraesCS1A01G151500.1	2.3e-07	30.4	0.0	4.6e-07	29.5	0.0	1.6	1	0	0	1	1	1	1	S4 domain
TyrRSs_C	PF16714.5	TraesCS1A01G151500.1	0.0023	17.7	0.4	0.11	12.3	0.0	2.5	1	1	1	2	2	2	2	Tyrosyl-tRNA synthetase C-terminal domain
Glyco_transf_24	PF18404.1	TraesCS1A01G152500.1	1.1e-146	487.4	2.6	1.7e-146	486.7	2.6	1.3	1	0	0	1	1	1	1	Glucosyltransferase 24
Thioredoxin_14	PF18402.1	TraesCS1A01G152500.1	1.3e-64	218.7	0.1	1.7e-61	208.4	0.2	2.4	2	0	0	2	2	2	2	Thioredoxin-like domain
Thioredoxin_12	PF18400.1	TraesCS1A01G152500.1	3.7e-62	209.6	0.0	6.7e-62	208.8	0.0	1.5	1	0	0	1	1	1	1	Thioredoxin-like domain
Thioredoxin_15	PF18403.1	TraesCS1A01G152500.1	1.8e-45	155.5	0.0	2.3e-42	145.3	0.0	2.7	2	0	0	2	2	2	2	Thioredoxin-like domain
Thioredoxin_13	PF18401.1	TraesCS1A01G152500.1	3.9e-34	117.5	1.1	3.9e-34	117.5	1.1	2.8	4	0	0	4	4	1	1	Thioredoxin-like domain
UDP-g_GGTase	PF06427.11	TraesCS1A01G152500.1	5.8e-27	94.0	0.0	5.4e-26	90.8	0.0	2.6	2	1	0	2	2	1	1	UDP-glucose:Glycoprotein Glucosyltransferase
Glyco_transf_8	PF01501.20	TraesCS1A01G152500.1	6e-06	26.0	0.3	1.3e-05	24.9	0.3	1.5	1	0	0	1	1	1	1	Glycosyl transferase family 8
Ribonuclease_T2	PF00445.18	TraesCS1A01G152600.1	1.1e-26	94.2	0.0	1.4e-26	93.8	0.0	1.1	1	0	0	1	1	1	1	Ribonuclease T2 family
Ribonuclease_T2	PF00445.18	TraesCS1A01G152800.1	1.8e-36	126.1	0.3	2.1e-36	125.9	0.3	1.0	1	0	0	1	1	1	1	Ribonuclease T2 family
DUF1681	PF07933.14	TraesCS1A01G153300.1	3.5e-53	179.3	0.0	4.3e-53	179.0	0.0	1.1	1	0	0	1	1	1	1	Protein of unknown function (DUF1681)
EF-hand_13	PF17958.1	TraesCS1A01G153900.1	6.4e-39	131.7	0.0	2.8e-38	129.6	0.0	2.1	2	0	0	2	2	1	1	EF-hand domain
EF-hand_7	PF13499.6	TraesCS1A01G153900.1	1.4e-24	86.3	1.9	2.5e-17	63.1	0.5	4.5	4	1	0	4	4	3	3	EF-hand domain pair
EF-hand_6	PF13405.6	TraesCS1A01G153900.1	3.5e-09	35.9	2.9	0.029	14.3	0.1	5.5	5	1	0	5	5	3	3	EF-hand domain
EF-hand_8	PF13833.6	TraesCS1A01G153900.1	1.6e-07	31.0	0.4	0.093	12.6	0.0	4.7	4	1	0	4	4	2	2	EF-hand domain pair
EF-hand_1	PF00036.32	TraesCS1A01G153900.1	3.3e-06	26.3	8.2	0.069	12.7	0.1	5.3	6	0	0	6	6	3	3	EF hand
EF-hand_5	PF13202.6	TraesCS1A01G153900.1	0.00011	21.5	0.6	0.017	14.6	0.0	4.1	4	0	0	4	4	1	1	EF hand
Methyltransf_29	PF03141.16	TraesCS1A01G154400.2	1.1e-232	773.1	0.0	1.2e-232	772.9	0.0	1.0	1	0	0	1	1	1	1	Putative S-adenosyl-L-methionine-dependent methyltransferase
Methyltransf_11	PF08241.12	TraesCS1A01G154400.2	2.9e-08	34.2	0.0	9.5e-06	26.2	0.0	2.6	2	0	0	2	2	2	2	Methyltransferase domain
Methyltransf_25	PF13649.6	TraesCS1A01G154400.2	8.7e-06	26.4	0.0	0.00038	21.1	0.0	2.6	2	0	0	2	2	1	1	Methyltransferase domain
Methyltransf_23	PF13489.6	TraesCS1A01G154400.2	0.0016	18.3	0.0	0.04	13.8	0.0	2.6	2	1	0	2	2	1	1	Methyltransferase domain
Cu-oxidase_3	PF07732.15	TraesCS1A01G154400LC.1	6.7e-37	126.1	3.5	8.8e-37	125.8	1.0	2.3	2	0	0	2	2	1	1	Multicopper oxidase
Cu-oxidase_2	PF07731.14	TraesCS1A01G154400LC.1	1.4e-27	96.1	12.4	6.4e-27	94.0	0.1	4.2	4	0	0	4	4	1	1	Multicopper oxidase
Cu-oxidase	PF00394.22	TraesCS1A01G154400LC.1	1.2e-23	84.0	0.0	5.1e-22	78.7	0.0	2.3	2	0	0	2	2	1	1	Multicopper oxidase
Xpo1	PF08389.12	TraesCS1A01G154700.2	4e-18	65.9	0.5	1e-15	58.1	0.0	3.5	4	0	0	4	4	2	2	Exportin 1-like protein
IBN_N	PF03810.19	TraesCS1A01G154700.2	4.3e-05	23.3	0.7	0.00014	21.7	0.1	2.2	2	0	0	2	2	1	1	Importin-beta N-terminal domain
Ldh_1_C	PF02866.18	TraesCS1A01G155200.1	4e-36	124.5	0.0	6e-36	123.9	0.0	1.2	1	0	0	1	1	1	1	lactate/malate dehydrogenase, alpha/beta C-terminal domain
Ldh_1_N	PF00056.23	TraesCS1A01G155200.1	3.3e-28	98.5	0.5	5.8e-28	97.8	0.5	1.4	1	0	0	1	1	1	1	lactate/malate dehydrogenase, NAD binding domain
DAP3	PF10236.9	TraesCS1A01G158500.1	1.4e-36	126.3	0.0	6.8e-32	110.9	0.0	2.1	2	0	0	2	2	2	2	Mitochondrial ribosomal death-associated protein 3
Adaptin_N	PF01602.20	TraesCS1A01G158700.1	4.2e-128	428.2	5.8	5e-128	427.9	5.8	1.1	1	0	0	1	1	1	1	Adaptin N terminal region
COP-gamma_platf	PF08752.10	TraesCS1A01G158700.1	5.9e-53	179.1	0.7	1.6e-52	177.6	0.7	1.8	1	0	0	1	1	1	1	Coatomer gamma subunit appendage platform subdomain
Coatomer_g_Cpla	PF16381.5	TraesCS1A01G158700.1	4e-36	123.6	0.0	9.9e-36	122.4	0.0	1.7	1	0	0	1	1	1	1	Coatomer subunit gamma-1 C-terminal appendage platform
HEAT_2	PF13646.6	TraesCS1A01G158700.1	1.3e-14	54.4	2.4	6e-05	23.3	0.0	5.7	3	2	2	5	5	4	4	HEAT repeats
Cnd1	PF12717.7	TraesCS1A01G158700.1	9e-11	42.1	12.9	9.3e-06	25.8	0.4	4.8	5	1	1	6	6	3	3	non-SMC mitotic condensation complex subunit 1
Creatinase_N_2	PF16189.5	TraesCS1A01G158800.1	6.9e-48	162.8	0.3	3.9e-47	160.3	0.3	2.1	1	1	0	1	1	1	1	Creatinase/Prolidase N-terminal domain
Peptidase_M24	PF00557.24	TraesCS1A01G158800.1	5.3e-44	150.4	0.0	3e-43	148.0	0.0	2.0	2	0	0	2	2	1	1	Metallopeptidase family M24
Peptidase_M24_C	PF16188.5	TraesCS1A01G158800.1	8.5e-24	83.4	0.4	2.7e-23	81.8	0.1	2.1	2	0	0	2	2	1	1	C-terminal region of peptidase_M24
Creatinase_N	PF01321.18	TraesCS1A01G158800.1	1.7e-19	70.8	0.0	1.2e-16	61.5	0.0	2.3	2	0	0	2	2	2	2	Creatinase/Prolidase N-terminal domain
Ribosomal_S17e	PF00833.18	TraesCS1A01G159100.1	1.7e-59	199.1	0.8	1.9e-59	198.9	0.8	1.0	1	0	0	1	1	1	1	Ribosomal S17
NAC	PF01849.18	TraesCS1A01G159300.1	4.9e-21	74.5	0.1	8.7e-21	73.7	0.1	1.4	1	0	0	1	1	1	1	NAC domain
SNF2_N	PF00176.23	TraesCS1A01G159300.1	0.0023	16.7	0.0	0.0032	16.2	0.0	1.2	1	0	0	1	1	1	1	SNF2 family N-terminal domain
Melibiase_2	PF16499.5	TraesCS1A01G164900.1	1.2e-80	270.7	4.1	1.9e-80	270.1	4.1	1.3	1	0	0	1	1	1	1	Alpha galactosidase A
Melibiase_C	PF17801.1	TraesCS1A01G164900.1	3e-16	59.2	3.4	4e-16	58.9	0.1	2.6	3	0	0	3	3	1	1	Alpha galactosidase C-terminal beta sandwich domain
Melibiase	PF02065.18	TraesCS1A01G164900.1	3.8e-05	22.8	0.0	7.8e-05	21.8	0.0	1.4	1	0	0	1	1	1	1	Melibiase
Melibiase_2_C	PF17450.2	TraesCS1A01G164900.1	7.5e-05	22.9	0.0	0.00014	22.1	0.0	1.5	1	0	0	1	1	1	1	Alpha galactosidase A C-terminal beta sandwich domain
Tic110	PF16940.5	TraesCS1A01G165700.1	4.1e-147	491.1	0.3	6.2e-147	490.5	0.3	1.2	1	0	0	1	1	1	1	Chloroplast envelope transporter
Tic110	PF16940.5	TraesCS1A01G165800.1	2.3e-268	891.4	18.5	1.3e-262	872.4	5.6	3.0	2	1	0	2	2	2	2	Chloroplast envelope transporter
BSP	PF04450.12	TraesCS1A01G166100.1	9.4e-73	244.4	0.1	1.1e-72	244.2	0.1	1.0	1	0	0	1	1	1	1	Peptidase of plants and bacteria
Peptidase_S10	PF00450.22	TraesCS1A01G168100.1	1.4e-73	248.8	0.0	1.7e-73	248.4	0.0	1.0	1	0	0	1	1	1	1	Serine carboxypeptidase
Glutaredoxin	PF00462.24	TraesCS1A01G168900.1	5.2e-55	183.5	0.0	6.2e-17	61.6	0.0	4.7	5	0	0	5	5	3	3	Glutaredoxin
Thioredoxin	PF00085.20	TraesCS1A01G168900.1	1.1e-13	51.1	0.0	2.7e-13	49.8	0.0	1.7	1	0	0	1	1	1	1	Thioredoxin
SH3BGR	PF04908.15	TraesCS1A01G168900.1	5.7e-08	32.8	0.0	0.8	9.9	0.0	3.6	3	0	0	3	3	3	3	SH3-binding, glutamic acid-rich protein
Thioredoxin_2	PF13098.6	TraesCS1A01G168900.1	0.0017	18.8	0.0	0.013	15.9	0.0	2.5	3	0	0	3	3	1	1	Thioredoxin-like domain
LEM	PF03020.15	TraesCS1A01G168900.1	0.0052	16.3	0.3	20	4.9	0.0	4.7	4	0	0	4	4	1	1	LEM domain
DUF974	PF06159.13	TraesCS1A01G170300.1	3.1e-62	210.6	0.0	4.2e-62	210.1	0.0	1.2	1	0	0	1	1	1	1	Protein of unknown function (DUF974)
Abhydrolase_6	PF12697.7	TraesCS1A01G170600.1	1.8e-18	67.9	0.5	2.3e-18	67.6	0.5	1.1	1	0	0	1	1	1	1	Alpha/beta hydrolase family
Abhydrolase_1	PF00561.20	TraesCS1A01G170600.1	1e-17	64.7	0.1	1.9e-17	63.8	0.1	1.5	2	0	0	2	2	1	1	alpha/beta hydrolase fold
Hydrolase_4	PF12146.8	TraesCS1A01G170600.1	4e-13	49.2	0.0	9.7e-10	38.1	0.0	2.1	2	0	0	2	2	2	2	Serine aminopeptidase, S33
adh_short	PF00106.25	TraesCS1A01G171000.1	1.5e-21	76.8	0.1	1.7e-19	70.0	0.0	2.3	2	0	0	2	2	2	2	short chain dehydrogenase
adh_short_C2	PF13561.6	TraesCS1A01G171000.1	1.9e-12	47.2	0.0	3.5e-12	46.4	0.0	1.4	1	0	0	1	1	1	1	Enoyl-(Acyl carrier protein) reductase
KR	PF08659.10	TraesCS1A01G171000.1	8.6e-09	35.5	0.7	3.8e-08	33.5	0.1	2.1	2	0	0	2	2	1	1	KR domain
NAD_binding_10	PF13460.6	TraesCS1A01G171000.1	0.0017	18.2	0.0	0.0033	17.3	0.0	1.4	1	0	0	1	1	1	1	NAD(P)H-binding
Cyt-b5	PF00173.28	TraesCS1A01G173200.3	4.3e-14	52.4	0.0	6.4e-14	51.9	0.0	1.2	1	0	0	1	1	1	1	Cytochrome b5-like Heme/Steroid binding domain
Malic_M	PF03949.15	TraesCS1A01G174000.2	2.9e-89	298.8	0.0	4e-89	298.3	0.0	1.2	1	0	0	1	1	1	1	Malic enzyme, NAD binding domain
malic	PF00390.19	TraesCS1A01G174000.2	7.1e-77	257.3	0.0	1.1e-76	256.7	0.0	1.3	1	0	0	1	1	1	1	Malic enzyme, N-terminal domain
DEAD	PF00270.29	TraesCS1A01G174600.1	6.3e-43	146.6	0.0	1.2e-42	145.7	0.0	1.4	1	0	0	1	1	1	1	DEAD/DEAH box helicase
Helicase_C	PF00271.31	TraesCS1A01G174600.1	6.9e-28	97.2	0.7	2.9e-27	95.2	0.4	2.1	2	0	0	2	2	1	1	Helicase conserved C-terminal domain
LTP_2	PF14368.6	TraesCS1A01G175200.1	7.4e-08	32.4	7.3	8e-08	32.3	7.3	1.0	1	0	0	1	1	1	1	Probable lipid transfer
DUF3395	PF11875.8	TraesCS1A01G175900.1	7.5e-43	146.1	0.2	7.5e-43	146.1	0.2	1.6	2	0	0	2	2	1	1	Domain of unknown function (DUF3395)
DnaJ	PF00226.31	TraesCS1A01G175900.1	1.6e-20	73.0	3.1	3.9e-20	71.8	3.1	1.7	1	0	0	1	1	1	1	DnaJ domain
U1snRNP70_N	PF12220.8	TraesCS1A01G176500.1	2.3e-20	73.0	2.5	2.3e-20	73.0	2.5	4.0	3	1	1	4	4	1	1	U1 small nuclear ribonucleoprotein of 70kDa MW N terminal
RRM_1	PF00076.22	TraesCS1A01G176500.1	2.9e-18	65.4	0.0	5.4e-18	64.6	0.0	1.5	1	0	0	1	1	1	1	RNA recognition motif. (a.k.a. RRM, RBD, or RNP domain)
SH3_9	PF14604.6	TraesCS1A01G177700.1	4.5e-11	42.4	0.0	7e-11	41.8	0.0	1.3	1	0	0	1	1	1	1	Variant SH3 domain
SH3_2	PF07653.17	TraesCS1A01G177700.1	6.1e-10	38.6	0.0	1.1e-09	37.8	0.0	1.5	1	0	0	1	1	1	1	Variant SH3 domain
SH3_1	PF00018.28	TraesCS1A01G177700.1	6.7e-09	35.2	0.0	1.2e-08	34.4	0.0	1.4	1	0	0	1	1	1	1	SH3 domain
AAA_32	PF13654.6	TraesCS1A01G177700.1	0.0035	16.2	1.7	0.0064	15.3	1.7	1.6	1	0	0	1	1	1	1	AAA domain
BAR	PF03114.18	TraesCS1A01G177700.1	0.005	16.5	4.0	0.0079	15.9	4.0	1.4	1	0	0	1	1	1	1	BAR domain
p450	PF00067.22	TraesCS1A01G177800.1	7.3e-90	301.9	0.0	8.9e-90	301.6	0.0	1.0	1	0	0	1	1	1	1	Cytochrome P450
Peptidase_S28	PF05577.12	TraesCS1A01G178300.1	3.8e-76	256.6	2.2	8.2e-76	255.5	2.2	1.5	1	1	0	1	1	1	1	Serine carboxypeptidase S28
Actin	PF00022.19	TraesCS1A01G179000.2	1.2e-148	495.1	0.0	4e-148	493.4	0.0	1.7	1	1	0	1	1	1	1	Actin
PAP_fibrillin	PF04755.12	TraesCS1A01G179500.1	3.8e-26	92.3	0.0	4.7e-26	92.0	0.0	1.1	1	0	0	1	1	1	1	PAP_fibrillin
Aldo_ket_red	PF00248.21	TraesCS1A01G180800.1	3.3e-65	220.2	0.0	4.2e-65	219.9	0.0	1.0	1	0	0	1	1	1	1	Aldo/keto reductase family
Cyt-b5	PF00173.28	TraesCS1A01G181500.1	3.1e-26	91.3	0.1	4.5e-26	90.8	0.1	1.2	1	0	0	1	1	1	1	Cytochrome b5-like Heme/Steroid binding domain
Pkinase	PF00069.25	TraesCS1A01G181900.1	3.9e-60	203.4	0.0	8.9e-60	202.3	0.0	1.6	1	0	0	1	1	1	1	Protein kinase domain
Pkinase_Tyr	PF07714.17	TraesCS1A01G181900.1	6.4e-45	153.4	0.0	1e-44	152.8	0.0	1.3	1	0	0	1	1	1	1	Protein tyrosine kinase
Pkinase_fungal	PF17667.1	TraesCS1A01G181900.1	8e-05	21.6	1.7	0.00014	20.8	0.0	2.1	3	0	0	3	3	1	1	Fungal protein kinase
Kinase-like	PF14531.6	TraesCS1A01G181900.1	0.00016	21.1	0.0	0.00032	20.1	0.0	1.6	1	0	0	1	1	1	1	Kinase-like
Tim17	PF02466.19	TraesCS1A01G182500.1	4.7e-23	81.7	9.5	6.2e-23	81.3	9.5	1.2	1	0	0	1	1	1	1	Tim17/Tim22/Tim23/Pmp24 family
UBX	PF00789.20	TraesCS1A01G182700.1	1e-18	67.3	0.0	1.7e-18	66.6	0.0	1.4	1	0	0	1	1	1	1	UBX domain
UBA_4	PF14555.6	TraesCS1A01G182700.1	6e-11	42.0	0.0	1.3e-10	40.9	0.0	1.6	1	0	0	1	1	1	1	UBA-like domain
Ald_Xan_dh_C2	PF02738.18	TraesCS1A01G183800.1	6.8e-194	645.4	0.0	9.4e-194	644.9	0.0	1.1	1	0	0	1	1	1	1	Molybdopterin-binding domain of aldehyde dehydrogenase
FAD_binding_5	PF00941.21	TraesCS1A01G183800.1	1.8e-48	164.5	0.0	3.4e-48	163.6	0.0	1.4	1	0	0	1	1	1	1	FAD binding domain in molybdopterin dehydrogenase
Fer2_2	PF01799.20	TraesCS1A01G183800.1	9.4e-33	112.1	0.0	2.4e-32	110.8	0.0	1.8	1	0	0	1	1	1	1	[2Fe-2S] binding domain
Ald_Xan_dh_C	PF01315.22	TraesCS1A01G183800.1	1.1e-31	109.4	0.0	2.2e-31	108.5	0.0	1.5	1	0	0	1	1	1	1	Aldehyde oxidase and xanthine dehydrogenase, a/b hammerhead domain
CO_deh_flav_C	PF03450.17	TraesCS1A01G183800.1	1.5e-30	105.4	0.0	5.7e-30	103.5	0.0	2.0	2	0	0	2	2	1	1	CO dehydrogenase flavoprotein C-terminal domain
Fer2	PF00111.27	TraesCS1A01G183800.1	5.5e-08	32.7	1.9	6.4e-08	32.4	0.3	2.1	2	0	0	2	2	1	1	2Fe-2S iron-sulfur cluster binding domain
Peptidase_C97	PF05903.14	TraesCS1A01G184300.1	2.4e-37	128.1	0.0	2.1e-36	125.0	0.0	2.0	1	1	0	1	1	1	1	PPPDE putative peptidase domain
Pkinase	PF00069.25	TraesCS1A01G184500.1	6.9e-71	238.7	0.0	9e-71	238.3	0.0	1.1	1	0	0	1	1	1	1	Protein kinase domain
Pkinase_Tyr	PF07714.17	TraesCS1A01G184500.1	5.5e-34	117.6	0.0	7.7e-34	117.1	0.0	1.1	1	0	0	1	1	1	1	Protein tyrosine kinase
Kdo	PF06293.14	TraesCS1A01G184500.1	9.9e-05	21.8	0.2	0.00015	21.2	0.2	1.2	1	0	0	1	1	1	1	Lipopolysaccharide kinase (Kdo/WaaP) family
Kinase-like	PF14531.6	TraesCS1A01G184500.1	0.00023	20.6	0.0	0.00061	19.2	0.0	1.5	1	1	0	1	1	1	1	Kinase-like
FKBP_C	PF00254.28	TraesCS1A01G184600.1	1.7e-37	127.6	0.0	3.8e-13	49.6	0.0	3.5	3	0	0	3	3	3	3	FKBP-type peptidyl-prolyl cis-trans isomerase
TPR_2	PF07719.17	TraesCS1A01G184600.1	8.6e-14	50.5	0.3	0.0019	18.2	0.0	3.5	3	0	0	3	3	3	3	Tetratricopeptide repeat
TPR_1	PF00515.28	TraesCS1A01G184600.1	2.5e-13	49.2	0.3	1.3e-05	24.8	0.0	3.3	3	0	0	3	3	2	2	Tetratricopeptide repeat
TPR_8	PF13181.6	TraesCS1A01G184600.1	1.5e-08	34.2	0.8	0.011	15.9	0.0	3.7	3	0	0	3	3	2	2	Tetratricopeptide repeat
TPR_6	PF13174.6	TraesCS1A01G184600.1	3.4e-08	33.6	0.7	0.3	11.8	0.0	3.7	3	0	0	3	3	3	3	Tetratricopeptide repeat
TPR_16	PF13432.6	TraesCS1A01G184600.1	3.6e-05	24.3	0.0	0.0074	16.9	0.0	2.4	2	0	0	2	2	1	1	Tetratricopeptide repeat
TPR_12	PF13424.6	TraesCS1A01G184600.1	0.00069	19.9	0.1	0.011	16.0	0.0	2.6	2	1	1	3	3	1	1	Tetratricopeptide repeat
TPR_19	PF14559.6	TraesCS1A01G184600.1	0.002	18.6	0.0	0.038	14.5	0.0	2.4	2	0	0	2	2	1	1	Tetratricopeptide repeat
OCD_Mu_crystall	PF02423.15	TraesCS1A01G184900.1	2.1e-60	204.3	0.0	2.6e-60	204.0	0.0	1.0	1	0	0	1	1	1	1	Ornithine cyclodeaminase/mu-crystallin family
Shikimate_DH	PF01488.20	TraesCS1A01G184900.1	2.9e-09	37.1	0.0	5.1e-09	36.3	0.0	1.3	1	0	0	1	1	1	1	Shikimate / quinate 5-dehydrogenase
GST_N	PF02798.20	TraesCS1A01G186200.1	2.5e-17	63.0	0.1	4.4e-17	62.2	0.1	1.4	1	0	0	1	1	1	1	Glutathione S-transferase, N-terminal domain
GST_N_3	PF13417.6	TraesCS1A01G186200.1	1.1e-15	57.8	0.0	2e-15	56.9	0.0	1.4	1	0	0	1	1	1	1	Glutathione S-transferase, N-terminal domain
GST_N_2	PF13409.6	TraesCS1A01G186200.1	1.3e-12	47.8	0.0	1.4e-11	44.5	0.0	2.1	2	0	0	2	2	1	1	Glutathione S-transferase, N-terminal domain
GST_C_2	PF13410.6	TraesCS1A01G186200.1	2.5e-07	30.6	0.2	4.9e-07	29.7	0.2	1.6	1	0	0	1	1	1	1	Glutathione S-transferase, C-terminal domain
GST_N_4	PF17172.4	TraesCS1A01G186200.1	3.9e-06	27.5	0.0	1.9e-05	25.3	0.0	2.0	1	1	0	1	1	1	1	Glutathione S-transferase N-terminal domain
GST_C	PF00043.25	TraesCS1A01G186200.1	0.0027	17.9	0.0	0.006	16.8	0.0	1.6	1	1	0	1	1	1	1	Glutathione S-transferase, C-terminal domain
GST_N	PF02798.20	TraesCS1A01G186600.1	4e-19	68.7	0.0	6.3e-19	68.1	0.0	1.3	1	0	0	1	1	1	1	Glutathione S-transferase, N-terminal domain
GST_N_3	PF13417.6	TraesCS1A01G186600.1	1.8e-14	53.9	0.0	3.2e-14	53.1	0.0	1.4	1	0	0	1	1	1	1	Glutathione S-transferase, N-terminal domain
GST_N_2	PF13409.6	TraesCS1A01G186600.1	3.5e-09	36.8	0.0	5.6e-09	36.2	0.0	1.3	1	0	0	1	1	1	1	Glutathione S-transferase, N-terminal domain
GST_C	PF00043.25	TraesCS1A01G186600.1	3.7e-07	30.3	0.1	9.6e-07	28.9	0.0	1.7	2	0	0	2	2	1	1	Glutathione S-transferase, C-terminal domain
GST_C_2	PF13410.6	TraesCS1A01G186600.1	2.8e-06	27.3	0.0	8.3e-06	25.7	0.0	1.9	1	1	0	1	1	1	1	Glutathione S-transferase, C-terminal domain
GST_N_4	PF17172.4	TraesCS1A01G186600.1	8.7e-06	26.4	0.0	5.4e-05	23.9	0.0	2.2	2	1	0	2	2	1	1	Glutathione S-transferase N-terminal domain
GST_C_3	PF14497.6	TraesCS1A01G186600.1	0.0015	18.7	0.0	0.0025	18.0	0.0	1.3	1	0	0	1	1	1	1	Glutathione S-transferase, C-terminal domain
GST_N	PF02798.20	TraesCS1A01G187000.1	5.8e-13	49.0	0.1	1.7e-12	47.5	0.0	1.8	2	0	0	2	2	1	1	Glutathione S-transferase, N-terminal domain
GST_N_3	PF13417.6	TraesCS1A01G187000.1	2.1e-12	47.3	0.0	7.1e-12	45.6	0.0	1.8	2	0	0	2	2	1	1	Glutathione S-transferase, N-terminal domain
GST_N_2	PF13409.6	TraesCS1A01G187000.1	5.5e-08	33.0	0.0	9e-08	32.3	0.0	1.4	1	0	0	1	1	1	1	Glutathione S-transferase, N-terminal domain
GST_C	PF00043.25	TraesCS1A01G187000.1	1.2e-06	28.7	0.0	2.2e-06	27.8	0.0	1.5	1	0	0	1	1	1	1	Glutathione S-transferase, C-terminal domain
GST_C_2	PF13410.6	TraesCS1A01G187000.1	3.8e-06	26.8	0.5	6.6e-06	26.1	0.5	1.5	1	0	0	1	1	1	1	Glutathione S-transferase, C-terminal domain
GST_C_3	PF14497.6	TraesCS1A01G187000.1	0.00038	20.6	0.0	0.00064	19.9	0.0	1.4	1	0	0	1	1	1	1	Glutathione S-transferase, C-terminal domain
ECH_2	PF16113.5	TraesCS1A01G190800.1	3.3e-121	404.9	0.0	3.8e-121	404.7	0.0	1.0	1	0	0	1	1	1	1	Enoyl-CoA hydratase/isomerase
ECH_1	PF00378.20	TraesCS1A01G190800.1	1.5e-26	93.2	0.0	4.9e-26	91.6	0.0	1.7	2	0	0	2	2	1	1	Enoyl-CoA hydratase/isomerase
DUF296	PF03479.15	TraesCS1A01G190900.1	4.2e-30	104.3	0.5	5.8e-30	103.8	0.5	1.2	1	0	0	1	1	1	1	Plants and Prokaryotes Conserved (PCC) domain
Polyketide_cyc2	PF10604.9	TraesCS1A01G191700.1	4.3e-15	56.2	0.0	5.5e-15	55.9	0.0	1.1	1	0	0	1	1	1	1	Polyketide cyclase / dehydrase and lipid transport
Polyketide_cyc	PF03364.20	TraesCS1A01G191700.1	0.00028	21.1	0.0	0.00037	20.7	0.0	1.2	1	0	0	1	1	1	1	Polyketide cyclase / dehydrase and lipid transport
Mito_carr	PF00153.27	TraesCS1A01G191800.1	1.2e-62	207.9	5.8	6.1e-21	74.2	0.0	3.5	3	1	0	3	3	3	3	Mitochondrial carrier protein
Mito_carr	PF00153.27	TraesCS1A01G191900.1	3e-65	216.2	2.4	5.2e-22	77.6	0.1	3.0	3	0	0	3	3	3	3	Mitochondrial carrier protein
NMD3	PF04981.13	TraesCS1A01G192300.1	3.3e-63	213.4	0.0	4.4e-63	213.0	0.0	1.2	1	0	0	1	1	1	1	NMD3 family
ArfGap	PF01412.18	TraesCS1A01G193000.1	3.9e-35	120.4	1.2	4.8e-35	120.2	0.1	1.7	2	0	0	2	2	1	1	Putative GTPase activating protein for Arf
GYF_2	PF14237.6	TraesCS1A01G193300.1	3.2e-14	52.5	0.2	1e-13	50.9	0.2	2.0	1	0	0	1	1	1	1	GYF domain 2
DnaJ	PF00226.31	TraesCS1A01G193300.1	1.7e-11	44.0	0.7	3.8e-11	42.9	0.7	1.5	1	0	0	1	1	1	1	DnaJ domain
PAP_fibrillin	PF04755.12	TraesCS1A01G193500.1	3.3e-62	210.0	0.0	4e-62	209.7	0.0	1.1	1	0	0	1	1	1	1	PAP_fibrillin
NDUFB10	PF10249.9	TraesCS1A01G194000.1	9.5e-05	22.9	0.0	0.00011	22.7	0.0	1.1	1	0	0	1	1	1	1	NADH-ubiquinone oxidoreductase subunit 10
Ins134_P3_kin	PF05770.11	TraesCS1A01G194100.1	1.7e-91	305.2	0.0	2.3e-91	304.7	0.0	1.2	1	0	0	1	1	1	1	Inositol 1,3,4-trisphosphate 5/6-kinase ATP-grasp domain
Ins134_P3_kin_N	PF17927.1	TraesCS1A01G194100.1	3e-33	114.0	0.0	5.4e-33	113.2	0.0	1.4	1	0	0	1	1	1	1	Inositol 1,3,4-trisphosphate 5/6-kinase pre-ATP-grasp domain
GPAT_N	PF14829.6	TraesCS1A01G195200.2	3.2e-31	107.1	0.3	7.6e-31	105.9	0.3	1.7	1	0	0	1	1	1	1	Glycerol-3-phosphate acyltransferase N-terminal
Acyltransferase	PF01553.21	TraesCS1A01G195200.2	3e-15	56.0	0.0	4.9e-15	55.3	0.0	1.2	1	0	0	1	1	1	1	Acyltransferase
tRNA_synthFbeta	PF17759.1	TraesCS1A01G195300.1	1.4e-46	158.6	0.0	2.3e-46	157.9	0.0	1.3	1	0	0	1	1	1	1	Phenylalanyl tRNA synthetase beta chain CLM domain
PhetRS_B1	PF18262.1	TraesCS1A01G195300.1	4e-34	116.7	0.1	1.5e-31	108.5	0.1	2.4	2	0	0	2	2	2	2	Phe-tRNA synthetase beta subunit B1 domain
B3_4	PF03483.17	TraesCS1A01G195300.1	7.6e-28	97.3	0.0	1.3e-27	96.5	0.0	1.4	1	0	0	1	1	1	1	B3/4 domain
B5	PF03484.15	TraesCS1A01G195300.1	5.1e-15	55.5	0.1	4.6e-14	52.5	0.0	2.3	2	0	0	2	2	1	1	tRNA synthetase B5 domain
tRNA-synt_2d	PF01409.20	TraesCS1A01G195300.1	1.8e-07	30.9	0.0	3.3e-07	30.0	0.0	1.3	1	0	0	1	1	1	1	tRNA synthetases class II core domain (F)
PSII	PF00421.19	TraesCS1A01G196100LC.1	1e-80	271.9	0.2	1.1e-80	271.8	0.2	1.0	1	0	0	1	1	1	1	Photosystem II protein
PCI	PF01399.27	TraesCS1A01G196300.1	1.3e-11	44.9	0.2	3.7e-11	43.5	0.2	1.8	1	0	0	1	1	1	1	PCI domain
NDUFA12	PF05071.16	TraesCS1A01G197300.1	2.7e-25	89.0	4.5	3.6e-25	88.6	4.5	1.1	1	0	0	1	1	1	1	NADH ubiquinone oxidoreductase subunit NDUFA12
UvsY	PF11056.8	TraesCS1A01G197300.1	0.0015	18.8	0.3	0.0021	18.4	0.3	1.3	1	0	0	1	1	1	1	Recombination, repair and ssDNA binding protein UvsY
CLP_protease	PF00574.23	TraesCS1A01G198400.1	1.3e-68	230.5	0.1	1.8e-68	230.0	0.1	1.2	1	0	0	1	1	1	1	Clp protease
NatB_MDM20	PF09797.9	TraesCS1A01G199000.2	6.9e-54	183.2	6.1	1.5e-53	182.1	6.1	1.6	1	0	0	1	1	1	1	N-acetyltransferase B complex (NatB) non catalytic subunit
TPR_19	PF14559.6	TraesCS1A01G199000.2	2.4e-08	34.3	7.2	0.0047	17.4	0.2	4.6	4	0	0	4	4	3	3	Tetratricopeptide repeat
TPR_14	PF13428.6	TraesCS1A01G199000.2	4.5e-07	30.2	0.7	3.9	8.6	0.0	5.2	4	1	1	5	5	2	2	Tetratricopeptide repeat
TPR_2	PF07719.17	TraesCS1A01G199000.2	5.7e-06	26.0	5.3	1.2	9.4	0.1	5.0	5	0	0	5	5	2	2	Tetratricopeptide repeat
TPR_17	PF13431.6	TraesCS1A01G199000.2	1e-05	25.5	2.4	0.052	13.9	0.0	3.9	3	0	0	3	3	2	2	Tetratricopeptide repeat
TPR_16	PF13432.6	TraesCS1A01G199000.2	0.00022	21.8	0.1	0.021	15.5	0.0	3.5	4	0	0	4	4	1	1	Tetratricopeptide repeat
ANAPC3	PF12895.7	TraesCS1A01G199000.2	0.00073	19.7	0.3	0.00073	19.7	0.3	4.0	4	1	0	4	4	1	1	Anaphase-promoting complex, cyclosome, subunit 3
TPR_1	PF00515.28	TraesCS1A01G199000.2	0.001	18.8	6.6	0.75	9.7	0.0	4.5	5	0	0	5	5	2	2	Tetratricopeptide repeat
TPR_12	PF13424.6	TraesCS1A01G199000.2	0.0041	17.4	2.6	2.5	8.4	0.1	3.9	3	1	1	4	4	2	2	Tetratricopeptide repeat
NAD_binding_2	PF03446.15	TraesCS1A01G199000.2	0.0095	16.1	0.0	0.019	15.1	0.0	1.4	1	0	0	1	1	1	1	NAD binding domain of 6-phosphogluconate dehydrogenase
CAAD	PF14159.6	TraesCS1A01G200000.2	1.2e-25	89.1	0.0	1.7e-25	88.7	0.0	1.2	1	0	0	1	1	1	1	CAAD domains of cyanobacterial aminoacyl-tRNA synthetase
Sugar_tr	PF00083.24	TraesCS1A01G201600.2	5.8e-92	308.9	27.5	1e-50	173.0	3.8	2.2	2	0	0	2	2	2	2	Sugar (and other) transporter
MFS_1	PF07690.16	TraesCS1A01G201600.2	3.4e-26	92.0	40.8	5.2e-18	65.1	12.6	2.5	2	0	0	2	2	2	2	Major Facilitator Superfamily
Pkinase_Tyr	PF07714.17	TraesCS1A01G203400.1	2.4e-28	99.1	0.0	3.6e-28	98.6	0.0	1.2	1	0	0	1	1	1	1	Protein tyrosine kinase
Pkinase	PF00069.25	TraesCS1A01G203400.1	5.4e-25	88.2	0.0	8.4e-25	87.6	0.0	1.2	1	0	0	1	1	1	1	Protein kinase domain
Glyco_hydro_19	PF00182.19	TraesCS1A01G203600.1	7.8e-101	336.8	4.9	2.2e-100	335.4	4.9	1.6	1	1	0	1	1	1	1	Chitinase class I
Glyco_hydro_19	PF00182.19	TraesCS1A01G203700.1	2.7e-99	331.8	4.5	5.9e-99	330.7	4.5	1.5	1	1	0	1	1	1	1	Chitinase class I
Methyltransf_11	PF08241.12	TraesCS1A01G204700.1	3e-22	79.1	0.0	6e-22	78.1	0.0	1.5	1	0	0	1	1	1	1	Methyltransferase domain
Sterol_MT_C	PF08498.10	TraesCS1A01G204700.1	5.8e-20	71.4	0.1	1.3e-19	70.2	0.1	1.6	1	0	0	1	1	1	1	Sterol methyltransferase C-terminal
Methyltransf_25	PF13649.6	TraesCS1A01G204700.1	6.4e-19	68.5	0.0	1.3e-18	67.4	0.0	1.6	1	0	0	1	1	1	1	Methyltransferase domain
Methyltransf_31	PF13847.6	TraesCS1A01G204700.1	1.6e-16	60.4	0.0	2.3e-16	60.0	0.0	1.2	1	0	0	1	1	1	1	Methyltransferase domain
CMAS	PF02353.20	TraesCS1A01G204700.1	7.5e-14	51.7	0.0	9.8e-14	51.3	0.0	1.2	1	0	0	1	1	1	1	Mycolic acid cyclopropane synthetase
Methyltransf_23	PF13489.6	TraesCS1A01G204700.1	1e-13	51.4	0.0	1.6e-13	50.8	0.0	1.3	1	0	0	1	1	1	1	Methyltransferase domain
Ubie_methyltran	PF01209.18	TraesCS1A01G204700.1	3.6e-11	42.9	0.0	6.3e-11	42.0	0.0	1.3	1	0	0	1	1	1	1	ubiE/COQ5 methyltransferase family
Methyltransf_12	PF08242.12	TraesCS1A01G204700.1	6.9e-10	39.6	0.0	1.5e-09	38.5	0.0	1.6	2	0	0	2	2	1	1	Methyltransferase domain
Methyltransf_9	PF08003.11	TraesCS1A01G204700.1	0.0051	15.8	0.0	0.0079	15.2	0.0	1.2	1	0	0	1	1	1	1	Protein of unknown function (DUF1698)
Glyoxalase	PF00903.25	TraesCS1A01G205600LC.1	1.8e-43	147.8	0.1	1.4e-23	83.5	0.0	2.1	2	0	0	2	2	2	2	Glyoxalase/Bleomycin resistance protein/Dioxygenase superfamily
Glyoxalase_4	PF13669.6	TraesCS1A01G205600LC.1	2.3e-17	63.2	0.0	6.6e-10	39.2	0.0	2.4	2	0	0	2	2	2	2	Glyoxalase/Bleomycin resistance protein/Dioxygenase superfamily
Glyoxalase_6	PF18029.1	TraesCS1A01G205600LC.1	2.4e-12	47.6	0.0	2.5e-06	28.2	0.0	2.8	2	1	0	2	2	2	2	Glyoxalase-like domain
Glyoxalase_3	PF13468.6	TraesCS1A01G205600LC.1	5.3e-06	26.7	0.0	0.77	9.8	0.0	4.0	3	1	0	3	3	2	2	Glyoxalase-like domain
CppA_N	PF14506.6	TraesCS1A01G205600LC.1	8.2e-05	22.7	0.0	0.062	13.4	0.0	2.6	2	0	0	2	2	2	2	CppA N-terminal
TPR_7	PF13176.6	TraesCS1A01G205600LC.1	0.0092	15.9	0.0	0.39	10.9	0.0	2.5	2	0	0	2	2	1	1	Tetratricopeptide repeat
p450	PF00067.22	TraesCS1A01G206900.1	4.1e-79	266.5	0.0	6.9e-79	265.7	0.0	1.2	1	0	0	1	1	1	1	Cytochrome P450
Suc_Fer-like	PF06999.12	TraesCS1A01G210200.1	5e-41	140.7	0.0	6.8e-41	140.3	0.0	1.2	1	0	0	1	1	1	1	Sucrase/ferredoxin-like
FMO-like	PF00743.19	TraesCS1A01G210600.1	2.7e-44	151.5	0.0	1.7e-24	86.2	0.0	2.0	1	1	0	2	2	2	2	Flavin-binding monooxygenase-like
Pyr_redox_3	PF13738.6	TraesCS1A01G210600.1	5.8e-18	65.2	0.0	3.2e-16	59.5	0.0	2.2	1	1	0	1	1	1	1	Pyridine nucleotide-disulphide oxidoreductase
Pyr_redox_2	PF07992.14	TraesCS1A01G210600.1	5.2e-10	39.0	0.0	1.8e-09	37.3	0.0	1.6	1	1	0	1	1	1	1	Pyridine nucleotide-disulphide oxidoreductase
K_oxygenase	PF13434.6	TraesCS1A01G210600.1	0.00014	21.2	0.1	0.00043	19.5	0.0	1.7	2	0	0	2	2	1	1	L-lysine 6-monooxygenase (NADPH-requiring)
DAO	PF01266.24	TraesCS1A01G210600.1	0.00018	21.3	0.1	0.00063	19.4	0.0	1.9	2	1	1	3	3	1	1	FAD dependent oxidoreductase
Pollen_allerg_1	PF01357.21	TraesCS1A01G212400.1	9.9e-31	105.6	0.1	1.8e-30	104.8	0.1	1.4	1	0	0	1	1	1	1	Pollen allergen
DPBB_1	PF03330.18	TraesCS1A01G212400.1	4.1e-18	65.4	0.2	1.4e-17	63.7	0.1	2.0	3	0	0	3	3	1	1	Lytic transglycolase
Pollen_allerg_1	PF01357.21	TraesCS1A01G212600.1	5.2e-29	100.1	0.0	1e-28	99.2	0.0	1.5	1	0	0	1	1	1	1	Pollen allergen
DPBB_1	PF03330.18	TraesCS1A01G212600.1	4.9e-16	58.8	0.2	1.1e-15	57.6	0.0	1.7	2	0	0	2	2	1	1	Lytic transglycolase
Not1	PF04054.15	TraesCS1A01G212800.1	1.7e-149	497.7	3.6	4.1e-149	496.5	3.6	1.6	1	0	0	1	1	1	1	CCR4-Not complex component, Not1
CNOT1_CAF1_bind	PF16415.5	TraesCS1A01G212800.1	6.3e-92	307.0	1.7	1.2e-90	302.8	1.4	2.8	3	0	0	3	3	1	1	CCR4-NOT transcription complex subunit 1 CAF1-binding domain
CNOT1_TTP_bind	PF16417.5	TraesCS1A01G212800.1	1.7e-63	213.2	0.4	4.3e-63	211.9	0.4	1.7	1	0	0	1	1	1	1	CCR4-NOT transcription complex subunit 1 TTP binding domain
DUF3819	PF12842.7	TraesCS1A01G212800.1	3.1e-47	160.2	5.6	1.8e-46	157.7	2.4	2.8	2	0	0	2	2	1	1	Domain of unknown function (DUF3819)
CNOT1_HEAT	PF16418.5	TraesCS1A01G212800.1	3.3e-32	111.6	2.7	5.5e-32	110.9	0.5	2.6	2	0	0	2	2	1	1	CCR4-NOT transcription complex subunit 1 HEAT repeat
PK	PF00224.21	TraesCS1A01G213000.1	2.5e-107	358.8	3.0	3.3e-107	358.4	3.0	1.1	1	0	0	1	1	1	1	Pyruvate kinase, barrel domain
PK_C	PF02887.16	TraesCS1A01G213000.1	2.8e-15	56.6	0.0	8.2e-15	55.1	0.0	1.8	1	0	0	1	1	1	1	Pyruvate kinase, alpha/beta domain
HpcH_HpaI	PF03328.14	TraesCS1A01G213000.1	0.0056	15.8	0.2	0.016	14.4	0.1	1.6	1	1	0	1	1	1	1	HpcH/HpaI aldolase/citrate lyase family
DUF498	PF04430.14	TraesCS1A01G213100.1	4.6e-34	116.8	0.0	5.8e-34	116.4	0.0	1.1	1	0	0	1	1	1	1	Protein of unknown function (DUF498/DUF598)
HAD_2	PF13419.6	TraesCS1A01G213600.1	2e-25	89.9	0.0	2.5e-25	89.6	0.0	1.1	1	0	0	1	1	1	1	Haloacid dehalogenase-like hydrolase
Hydrolase	PF00702.26	TraesCS1A01G213600.1	1.1e-12	48.7	0.0	3.5e-11	43.8	0.0	2.2	1	1	0	1	1	1	1	haloacid dehalogenase-like hydrolase
HAD	PF12710.7	TraesCS1A01G213600.1	1.3e-05	25.7	0.0	2.7e-05	24.6	0.0	1.5	1	0	0	1	1	1	1	haloacid dehalogenase-like hydrolase
Hydrolase_like	PF13242.6	TraesCS1A01G213600.1	4e-05	23.6	0.0	7.8e-05	22.7	0.0	1.5	1	0	0	1	1	1	1	HAD-hyrolase-like
Dynamin_M	PF01031.20	TraesCS1A01G213900.2	2.7e-58	197.4	0.0	4.3e-58	196.8	0.0	1.2	1	0	0	1	1	1	1	Dynamin central region
Dynamin_N	PF00350.23	TraesCS1A01G213900.2	8.4e-53	178.9	0.0	1.3e-52	178.2	0.0	1.3	1	0	0	1	1	1	1	Dynamin family
GED	PF02212.18	TraesCS1A01G213900.2	2.7e-22	78.7	0.1	6.5e-22	77.5	0.1	1.7	1	0	0	1	1	1	1	Dynamin GTPase effector domain
MMR_HSR1	PF01926.23	TraesCS1A01G213900.2	0.00012	22.1	0.0	0.00033	20.7	0.0	1.8	1	0	0	1	1	1	1	50S ribosome-binding GTPase
AAA_16	PF13191.6	TraesCS1A01G213900.2	0.0069	16.8	0.1	2.5	8.5	0.0	2.9	3	0	0	3	3	2	2	AAA ATPase domain
Cpn10	PF00166.21	TraesCS1A01G214600.1	7.4e-16	58.0	0.0	9.8e-16	57.6	0.0	1.2	1	0	0	1	1	1	1	Chaperonin 10 Kd subunit
Peptidase_C14	PF00656.22	TraesCS1A01G215600.1	2.7e-60	204.4	0.0	3.5e-60	204.0	0.0	1.1	1	0	0	1	1	1	1	Caspase domain
zf-LSD1	PF06943.12	TraesCS1A01G215600.1	1e-08	34.9	9.7	2.6e-08	33.5	9.7	1.8	1	0	0	1	1	1	1	LSD1 zinc finger
Pkinase	PF00069.25	TraesCS1A01G215900.1	4.1e-72	242.7	0.0	6.1e-72	242.2	0.0	1.2	1	0	0	1	1	1	1	Protein kinase domain
Pkinase_Tyr	PF07714.17	TraesCS1A01G215900.1	1.1e-35	123.2	0.0	1.4e-35	122.8	0.0	1.1	1	0	0	1	1	1	1	Protein tyrosine kinase
NDK	PF00334.19	TraesCS1A01G217200.1	3e-54	182.7	0.0	3.5e-54	182.5	0.0	1.0	1	0	0	1	1	1	1	Nucleoside diphosphate kinase
PMSR	PF01625.21	TraesCS1A01G217300.1	4.4e-60	202.3	1.7	5.9e-60	201.9	1.7	1.1	1	0	0	1	1	1	1	Peptide methionine sulfoxide reductase
Oxidored_FMN	PF00724.20	TraesCS1A01G217700.1	8.6e-85	285.0	0.0	9.9e-85	284.8	0.0	1.0	1	0	0	1	1	1	1	NADH:flavin oxidoreductase / NADH oxidase family
SHMT	PF00464.19	TraesCS1A01G218700.1	2.3e-185	615.9	0.0	2.8e-185	615.6	0.0	1.0	1	0	0	1	1	1	1	Serine hydroxymethyltransferase
tRNA-synt_1	PF00133.22	TraesCS1A01G219900.1	1e-39	136.3	0.0	6.6e-30	103.9	0.0	2.7	2	1	0	2	2	2	2	tRNA synthetases class I (I, L, M and V)
tRNA-synt_1g	PF09334.11	TraesCS1A01G219900.1	7.2e-14	51.3	0.0	9.8e-08	31.1	0.0	2.4	2	0	0	2	2	2	2	tRNA synthetases class I (M)
Anticodon_1	PF08264.13	TraesCS1A01G219900.1	1.4e-10	41.4	0.0	3.2e-10	40.2	0.0	1.6	1	0	0	1	1	1	1	Anticodon-binding domain of tRNA
tRNA-synt_1e	PF01406.19	TraesCS1A01G219900.1	1.1e-07	31.5	0.0	2.1e-07	30.6	0.0	1.3	1	0	0	1	1	1	1	tRNA synthetases class I (C) catalytic domain
Autophagy_N	PF03986.13	TraesCS1A01G220200.2	3.8e-39	133.8	0.0	5.7e-39	133.2	0.0	1.4	1	1	0	1	1	1	1	Autophagocytosis associated protein (Atg3), N-terminal domain
Autophagy_act_C	PF03987.15	TraesCS1A01G220200.2	1.5e-17	63.9	0.9	3.4e-17	62.8	0.9	1.6	1	0	0	1	1	1	1	Autophagocytosis associated protein, active-site domain
Autophagy_C	PF10381.9	TraesCS1A01G220200.2	1.4e-16	59.6	3.5	2.8e-16	58.7	3.5	1.5	1	0	0	1	1	1	1	Autophagocytosis associated protein C-terminal
Agenet	PF05641.12	TraesCS1A01G221100.3	3.1e-11	43.6	0.0	4.4e-09	36.7	0.0	2.7	2	0	0	2	2	2	2	Agenet domain
PX	PF00787.24	TraesCS1A01G221800.1	7.9e-19	67.7	0.0	2.9e-18	65.9	0.0	1.9	2	0	0	2	2	1	1	PX domain
Vps5	PF09325.10	TraesCS1A01G221800.1	4e-18	65.8	9.6	6.3e-18	65.2	9.6	1.3	1	0	0	1	1	1	1	Vps5 C terminal like
DUF538	PF04398.12	TraesCS1A01G222000.1	1.5e-27	96.2	0.0	2.1e-27	95.8	0.0	1.2	1	0	0	1	1	1	1	Protein of unknown function, DUF538
DUF640	PF04852.12	TraesCS1A01G222500.1	7.7e-66	220.0	0.0	1.2e-65	219.3	0.0	1.3	1	0	0	1	1	1	1	Protein of unknown function (DUF640)
HEAT_EZ	PF13513.6	TraesCS1A01G222800.2	1.3e-19	70.3	9.5	4.6e-09	36.6	0.0	9.1	8	3	3	11	11	3	3	HEAT-like repeat
HEAT	PF02985.22	TraesCS1A01G222800.2	2.5e-16	58.3	9.7	0.021	15.0	0.0	10.3	13	0	0	13	13	4	4	HEAT repeat
IBN_N	PF03810.19	TraesCS1A01G222800.2	2.2e-14	53.1	2.1	1.8e-13	50.2	0.7	2.7	2	0	0	2	2	1	1	Importin-beta N-terminal domain
HEAT_2	PF13646.6	TraesCS1A01G222800.2	4.1e-06	27.1	8.5	2.2	8.7	0.0	6.9	6	2	4	10	10	3	3	HEAT repeats
MMS19_N	PF14500.6	TraesCS1A01G222800.2	6.5e-05	22.6	1.0	0.00038	20.1	0.2	2.5	2	1	0	2	2	1	1	Dos2-interacting transcription regulator of RNA-Pol-II
Vac14_Fab1_bd	PF12755.7	TraesCS1A01G222800.2	0.001	19.6	1.5	0.19	12.3	0.2	4.8	5	2	2	7	7	1	1	Vacuolar 14 Fab1-binding region
Arm	PF00514.23	TraesCS1A01G222800.2	0.0065	16.5	0.7	8	6.7	0.0	4.6	4	0	0	4	4	1	1	Armadillo/beta-catenin-like repeat
Tocopherol_cycl	PF14249.6	TraesCS1A01G223300.2	1.4e-142	474.8	7.2	1.7e-142	474.5	7.2	1.0	1	0	0	1	1	1	1	Tocopherol cyclase
Ran_BP1	PF00638.18	TraesCS1A01G223800.1	5.3e-44	149.4	1.0	9.3e-44	148.6	1.0	1.4	1	0	0	1	1	1	1	RanBP1 domain
WH1	PF00568.23	TraesCS1A01G223800.1	0.00038	20.4	0.2	0.00096	19.1	0.2	1.6	1	1	0	1	1	1	1	WH1 domain
Peptidase_M24	PF00557.24	TraesCS1A01G224000.1	2.5e-26	92.7	0.8	3.2e-26	92.3	0.8	1.1	1	0	0	1	1	1	1	Metallopeptidase family M24
NUP50	PF08911.11	TraesCS1A01G224800.1	3.6e-17	62.8	3.0	3.6e-17	62.8	3.0	3.0	2	1	0	2	2	1	1	NUP50 (Nucleoporin 50 kDa)
Ran_BP1	PF00638.18	TraesCS1A01G224800.1	2.5e-15	56.8	0.0	5.4e-15	55.7	0.0	1.6	1	0	0	1	1	1	1	RanBP1 domain
A_deaminase	PF00962.22	TraesCS1A01G225000.1	2.9e-127	424.5	0.1	4.1e-127	424.1	0.1	1.2	1	0	0	1	1	1	1	Adenosine/AMP deaminase
Acyltransferase	PF01553.21	TraesCS1A01G227000.1	3.5e-17	62.3	0.0	6.2e-17	61.5	0.0	1.3	1	0	0	1	1	1	1	Acyltransferase
Pkinase_Tyr	PF07714.17	TraesCS1A01G227300.1	7.7e-49	166.3	0.0	1.1e-48	165.8	0.0	1.2	1	0	0	1	1	1	1	Protein tyrosine kinase
Pkinase	PF00069.25	TraesCS1A01G227300.1	5.1e-43	147.3	0.0	7.1e-43	146.9	0.0	1.1	1	0	0	1	1	1	1	Protein kinase domain
Malectin_like	PF12819.7	TraesCS1A01G227300.1	1e-35	123.5	0.0	1.4e-35	123.1	0.0	1.2	1	0	0	1	1	1	1	Malectin-like domain
Malectin	PF11721.8	TraesCS1A01G227300.1	2.4e-20	73.3	0.0	1.8e-11	44.4	0.0	2.4	2	0	0	2	2	2	2	Malectin domain
Adeno_E3_CR2	PF02439.15	TraesCS1A01G227300.1	0.0012	18.5	0.3	0.0023	17.7	0.3	1.4	1	0	0	1	1	1	1	Adenovirus E3 region protein CR2
Histone	PF00125.24	TraesCS1A01G229100.1	5.6e-20	72.0	2.6	6.7e-20	71.8	2.6	1.1	1	0	0	1	1	1	1	Core histone H2A/H2B/H3/H4
CBFD_NFYB_HMF	PF00808.23	TraesCS1A01G229100.1	0.0001	22.5	0.1	0.00023	21.4	0.1	1.5	1	0	0	1	1	1	1	Histone-like transcription factor (CBF/NF-Y) and archaeal histone
YscO-like	PF16789.5	TraesCS1A01G229100.1	0.0011	19.0	0.5	0.0018	18.4	0.5	1.4	1	1	0	1	1	1	1	YscO-like protein
Activator-TraM	PF11657.8	TraesCS1A01G229100.1	0.0066	16.3	0.2	0.0098	15.7	0.2	1.4	1	0	0	1	1	1	1	Transcriptional activator TraM
GDP_Man_Dehyd	PF16363.5	TraesCS1A01G230400.1	1.3e-61	208.9	0.0	5e-61	206.9	0.0	1.7	1	1	0	1	1	1	1	GDP-mannose 4,6 dehydratase
Epimerase	PF01370.21	TraesCS1A01G230400.1	1.6e-45	155.5	0.0	2.1e-45	155.1	0.0	1.1	1	0	0	1	1	1	1	NAD dependent epimerase/dehydratase family
3Beta_HSD	PF01073.19	TraesCS1A01G230400.1	6.3e-14	51.6	0.0	9.6e-14	51.0	0.0	1.2	1	0	0	1	1	1	1	3-beta hydroxysteroid dehydrogenase/isomerase family
NAD_binding_4	PF07993.12	TraesCS1A01G230400.1	3.1e-11	42.9	0.0	7.6e-07	28.5	0.0	2.3	1	1	1	2	2	2	2	Male sterility protein
RmlD_sub_bind	PF04321.17	TraesCS1A01G230400.1	3.9e-10	39.3	0.0	5.2e-10	38.9	0.0	1.1	1	0	0	1	1	1	1	RmlD substrate binding domain
Polysacc_synt_2	PF02719.15	TraesCS1A01G230400.1	3e-08	33.2	0.1	3.3e-06	26.4	0.1	2.6	2	1	0	2	2	1	1	Polysaccharide biosynthesis protein
DUF538	PF04398.12	TraesCS1A01G231000.1	8.3e-33	113.2	0.0	1e-32	112.9	0.0	1.1	1	0	0	1	1	1	1	Protein of unknown function, DUF538
3HCDH_N	PF02737.18	TraesCS1A01G231100.1	1.5e-57	194.4	0.1	2.7e-57	193.6	0.1	1.4	1	0	0	1	1	1	1	3-hydroxyacyl-CoA dehydrogenase, NAD binding domain
ECH_1	PF00378.20	TraesCS1A01G231100.1	1e-43	149.5	0.0	2e-43	148.5	0.0	1.5	1	0	0	1	1	1	1	Enoyl-CoA hydratase/isomerase
3HCDH	PF00725.22	TraesCS1A01G231100.1	2.2e-26	92.3	0.1	5.6e-20	71.8	0.1	2.7	2	0	0	2	2	2	2	3-hydroxyacyl-CoA dehydrogenase, C-terminal domain
ECH_2	PF16113.5	TraesCS1A01G231100.1	1e-24	87.7	0.0	4.7e-24	85.5	0.0	1.9	2	0	0	2	2	1	1	Enoyl-CoA hydratase/isomerase
Peptidase_S24	PF00717.23	TraesCS1A01G233200.1	1.6e-11	44.0	0.3	2.5e-11	43.4	0.3	1.3	1	0	0	1	1	1	1	Peptidase S24-like
RNA_pol_L	PF01193.24	TraesCS1A01G233400.1	1.9e-25	88.1	0.0	2.5e-25	87.7	0.0	1.2	1	0	0	1	1	1	1	RNA polymerase Rpb3/Rpb11 dimerisation domain
RNA_pol_A_bac	PF01000.26	TraesCS1A01G233400.1	1.2e-21	77.2	0.0	2.7e-21	76.0	0.0	1.6	1	0	0	1	1	1	1	RNA polymerase Rpb3/RpoA insert domain
COG5	PF10392.9	TraesCS1A01G233600.1	1e-21	77.5	9.9	4.4e-21	75.4	9.9	2.2	1	0	0	1	1	1	1	Golgi transport complex subunit 5
PP-binding	PF00550.25	TraesCS1A01G233700.1	2.3e-11	43.9	0.1	3.3e-11	43.4	0.1	1.2	1	0	0	1	1	1	1	Phosphopantetheine attachment site
PP-binding_2	PF14573.6	TraesCS1A01G233700.1	2.5e-05	24.4	0.1	3.7e-05	23.9	0.1	1.3	1	1	0	1	1	1	1	Acyl-carrier
Glyco_hydro_17	PF00332.18	TraesCS1A01G234600.1	1.3e-99	333.7	1.0	1.5e-99	333.5	1.0	1.0	1	0	0	1	1	1	1	Glycosyl hydrolases family 17
tRNA-synt_2b	PF00587.25	TraesCS1A01G235200.1	1.7e-36	125.9	0.0	6e-36	124.1	0.0	1.9	2	0	0	2	2	1	1	tRNA synthetase class II core domain (G, H, P, S and T)
HGTP_anticodon	PF03129.20	TraesCS1A01G235200.1	5.5e-16	58.5	0.4	2.7e-15	56.3	0.0	2.3	3	0	0	3	3	1	1	Anticodon binding domain
TGS	PF02824.21	TraesCS1A01G235200.1	1.7e-14	53.6	0.0	3.5e-14	52.6	0.0	1.6	1	0	0	1	1	1	1	TGS domain
tRNA_SAD	PF07973.14	TraesCS1A01G235200.1	9.3e-11	41.7	0.0	2.1e-10	40.5	0.0	1.6	1	0	0	1	1	1	1	Threonyl and Alanyl tRNA synthetase second additional domain
Copine	PF07002.16	TraesCS1A01G236100.4	4.6e-79	264.9	0.0	7.3e-79	264.2	0.0	1.3	1	0	0	1	1	1	1	Copine
C2	PF00168.30	TraesCS1A01G236100.4	1.6e-22	79.7	0.0	1.6e-10	41.1	0.0	2.4	2	0	0	2	2	2	2	C2 domain
vWA-TerF-like	PF10138.9	TraesCS1A01G236100.4	2.1e-05	24.7	0.0	4.8e-05	23.6	0.0	1.6	1	0	0	1	1	1	1	vWA found in TerF C terminus
JAB	PF01398.21	TraesCS1A01G237100.2	2.8e-27	95.1	0.0	5.9e-27	94.0	0.0	1.5	1	0	0	1	1	1	1	JAB1/Mov34/MPN/PAD-1 ubiquitin protease
MitMem_reg	PF13012.6	TraesCS1A01G237100.2	3.6e-14	53.1	0.9	6.3e-14	52.3	0.9	1.4	1	0	0	1	1	1	1	Maintenance of mitochondrial structure and function
Prok-JAB	PF14464.6	TraesCS1A01G237100.2	0.00018	21.2	0.0	0.00033	20.4	0.0	1.4	1	0	0	1	1	1	1	Prokaryotic homologs of the JAB domain
Peptidase_S8	PF00082.22	TraesCS1A01G237900.1	4.2e-49	167.4	2.7	6.5e-49	166.8	2.7	1.3	1	0	0	1	1	1	1	Subtilase family
fn3_6	PF17766.1	TraesCS1A01G237900.1	4.6e-26	90.9	0.0	1.1e-25	89.7	0.0	1.7	1	0	0	1	1	1	1	Fibronectin type-III domain
Inhibitor_I9	PF05922.16	TraesCS1A01G237900.1	3.5e-09	37.2	0.0	7.2e-09	36.2	0.0	1.5	1	0	0	1	1	1	1	Peptidase inhibitor I9
PA	PF02225.22	TraesCS1A01G237900.1	3.9e-06	26.8	0.4	1.4e-05	25.0	0.1	2.1	2	0	0	2	2	1	1	PA domain
Glyco_hydro_31	PF01055.26	TraesCS1A01G238900.1	7.8e-132	440.6	0.0	1.1e-131	440.1	0.0	1.1	1	0	0	1	1	1	1	Glycosyl hydrolases family 31
Gal_mutarotas_2	PF13802.6	TraesCS1A01G238900.1	2.7e-14	53.2	0.0	5.8e-14	52.2	0.0	1.6	1	0	0	1	1	1	1	Galactose mutarotase-like
DUF5110	PF17137.4	TraesCS1A01G238900.1	1.3e-06	28.5	0.0	3.3e-06	27.3	0.0	1.7	1	0	0	1	1	1	1	Domain of unknown function (DUF5110)
Annexin	PF00191.20	TraesCS1A01G239600.1	7e-31	106.1	0.0	6e-11	42.3	0.0	4.0	4	0	0	4	4	3	3	Annexin
Annexin	PF00191.20	TraesCS1A01G239700.2	2e-53	178.3	0.5	4.3e-18	65.1	0.0	4.2	4	0	0	4	4	4	4	Annexin
Fis1_TPR_C	PF14853.6	TraesCS1A01G239800.1	1e-23	83.1	0.1	1.6e-23	82.5	0.1	1.3	1	0	0	1	1	1	1	Fis1 C-terminal tetratricopeptide repeat
Fis1_TPR_N	PF14852.6	TraesCS1A01G239800.1	2.9e-08	33.2	0.0	6.2e-08	32.2	0.0	1.6	1	0	0	1	1	1	1	Fis1 N-terminal tetratricopeptide repeat
TPR_2	PF07719.17	TraesCS1A01G239800.1	0.00019	21.3	0.1	0.00062	19.7	0.1	1.8	1	0	0	1	1	1	1	Tetratricopeptide repeat
FrhB_FdhB_C	PF04432.13	TraesCS1A01G241000.1	8.8e-35	119.8	0.0	1.5e-34	119.0	0.0	1.3	1	0	0	1	1	1	1	Coenzyme F420 hydrogenase/dehydrogenase, beta subunit C terminus
FrhB_FdhB_N	PF04422.13	TraesCS1A01G241000.1	3.7e-26	91.1	0.0	6.8e-26	90.2	0.0	1.5	1	0	0	1	1	1	1	Coenzyme F420 hydrogenase/dehydrogenase, beta subunit N-term
Epimerase	PF01370.21	TraesCS1A01G241900.1	1.3e-21	77.2	0.1	2.8e-21	76.1	0.0	1.6	2	0	0	2	2	1	1	NAD dependent epimerase/dehydratase family
GDP_Man_Dehyd	PF16363.5	TraesCS1A01G241900.1	1.1e-19	71.0	0.0	3.5e-19	69.4	0.0	1.8	1	1	0	1	1	1	1	GDP-mannose 4,6 dehydratase
Polysacc_synt_2	PF02719.15	TraesCS1A01G241900.1	0.00062	19.0	0.0	0.015	14.5	0.0	2.2	2	0	0	2	2	1	1	Polysaccharide biosynthesis protein
Pyr_redox_2	PF07992.14	TraesCS1A01G241900.1	0.0029	16.9	0.0	0.005	16.1	0.0	1.3	1	0	0	1	1	1	1	Pyridine nucleotide-disulphide oxidoreductase
RETICULATA-like	PF11891.8	TraesCS1A01G242600.1	2.1e-68	229.6	0.5	2.8e-68	229.3	0.5	1.1	1	0	0	1	1	1	1	Protein RETICULATA-related
Ig_GlcNase	PF18368.1	TraesCS1A01G244700.1	1e-13	51.3	0.0	5e-12	45.9	0.0	2.7	2	0	0	2	2	1	1	Exo-beta-D-glucosaminidase Ig-fold domain
Glyco_hydro_2	PF00703.21	TraesCS1A01G244700.1	3.1e-12	47.2	0.0	1.4e-10	41.8	0.0	3.0	3	0	0	3	3	1	1	Glycosyl hydrolases family 2
Mannosidase_ig	PF17786.1	TraesCS1A01G244700.1	1.1e-07	32.4	0.0	3.3e-07	30.8	0.0	1.8	1	0	0	1	1	1	1	Mannosidase Ig/CBM-like domain
Glyco_hydro_2_C	PF02836.17	TraesCS1A01G244700.1	0.00011	21.4	0.0	0.00028	20.1	0.0	1.6	2	0	0	2	2	1	1	Glycosyl hydrolases family 2 TIM barrel domain
Glyco_hydro_2_N	PF02837.18	TraesCS1A01G244700.1	0.00076	19.4	0.0	0.0016	18.4	0.0	1.5	1	0	0	1	1	1	1	Glycosyl hydrolases family 2 sugar binding domain
SH3_15	PF18346.1	TraesCS1A01G245000.3	6.3e-110	359.6	36.3	8.3e-18	64.5	2.3	11.3	6	6	2	8	8	8	8	Mind bomb SH3 repeat domain
Ank_2	PF12796.7	TraesCS1A01G245000.3	4.4e-35	120.1	5.9	2.6e-12	47.2	0.8	4.2	3	1	1	4	4	3	3	Ankyrin repeats (3 copies)
Pkinase	PF00069.25	TraesCS1A01G245000.3	1e-31	110.3	0.0	1.7e-31	109.5	0.0	1.2	1	0	0	1	1	1	1	Protein kinase domain
Ank_4	PF13637.6	TraesCS1A01G245000.3	4.2e-30	103.7	10.1	1.4e-06	28.7	0.3	7.7	3	2	4	8	8	5	5	Ankyrin repeats (many copies)
Pkinase_Tyr	PF07714.17	TraesCS1A01G245000.3	1.6e-27	96.4	0.0	2.3e-27	95.9	0.0	1.2	1	0	0	1	1	1	1	Protein tyrosine kinase
Ank_5	PF13857.6	TraesCS1A01G245000.3	3.5e-27	94.1	14.3	2e-09	37.5	0.8	7.7	3	2	6	9	9	5	5	Ankyrin repeats (many copies)
Ank	PF00023.30	TraesCS1A01G245000.3	8.9e-24	82.9	19.7	9.9e-05	22.6	0.0	9.1	7	1	1	8	8	5	5	Ankyrin repeat
Ank_3	PF13606.6	TraesCS1A01G245000.3	7.5e-19	65.9	15.7	0.0014	19.0	0.0	10.1	11	1	1	12	12	4	4	Ankyrin repeat
zf-RING_5	PF14634.6	TraesCS1A01G245000.3	1.6e-05	24.7	7.9	3.8e-05	23.6	7.9	1.7	1	0	0	1	1	1	1	zinc-RING finger domain
zf-C3HC4_4	PF15227.6	TraesCS1A01G245000.3	2.4e-05	24.4	0.5	7.5e-05	22.8	0.5	1.9	1	0	0	1	1	1	1	zinc finger of C3HC4-type, RING
zf-C3HC4	PF00097.25	TraesCS1A01G245000.3	3.3e-05	23.6	3.4	0.00011	21.9	3.4	2.0	1	0	0	1	1	1	1	Zinc finger, C3HC4 type (RING finger)
zf-RING_UBOX	PF13445.6	TraesCS1A01G245000.3	0.00019	21.4	3.1	0.00052	20.0	3.1	1.8	1	0	0	1	1	1	1	RING-type zinc-finger
zf-RING_2	PF13639.6	TraesCS1A01G245000.3	0.00019	21.7	8.8	0.00019	21.7	8.8	2.3	2	0	0	2	2	1	1	Ring finger domain
zf-C3HC4_3	PF13920.6	TraesCS1A01G245000.3	0.00031	20.5	9.1	0.001	18.9	9.1	1.8	1	0	0	1	1	1	1	Zinc finger, C3HC4 type (RING finger)
BPL_C	PF02237.17	TraesCS1A01G245000.3	0.00038	20.3	1.6	0.42	10.5	0.0	4.0	4	0	0	4	4	1	1	Biotin protein ligase C terminal domain
zf-RING_4	PF14570.6	TraesCS1A01G245000.3	0.0011	18.7	4.5	0.0027	17.4	4.5	1.7	1	0	0	1	1	1	1	RING/Ubox like zinc-binding domain
DUF4314	PF14192.6	TraesCS1A01G245000.3	0.0069	16.3	2.0	2.3	8.2	0.1	4.1	4	0	0	4	4	1	1	Domain of unknown function (DUF4314)
Mito_carr	PF00153.27	TraesCS1A01G246400.1	2.4e-44	149.2	1.0	2.9e-16	59.2	0.1	3.2	3	0	0	3	3	3	3	Mitochondrial carrier protein
Arginosuc_synth	PF00764.19	TraesCS1A01G246600.1	2.7e-156	520.7	0.0	3.2e-156	520.5	0.0	1.0	1	0	0	1	1	1	1	Arginosuccinate synthase
Adap_comp_sub	PF00928.21	TraesCS1A01G246900.1	2.2e-37	128.8	0.1	3.2e-37	128.3	0.1	1.2	1	0	0	1	1	1	1	Adaptor complexes medium subunit family
Clat_adaptor_s	PF01217.20	TraesCS1A01G246900.1	0.0024	17.8	0.2	0.0044	17.0	0.2	1.5	1	0	0	1	1	1	1	Clathrin adaptor complex small chain
PNGaseA	PF12222.8	TraesCS1A01G247800.1	2.1e-102	343.2	0.0	2.9e-102	342.8	0.0	1.1	1	0	0	1	1	1	1	Peptide N-acetyl-beta-D-glucosaminyl asparaginase amidase A
DUF21	PF01595.20	TraesCS1A01G247900.1	5.6e-36	123.9	1.2	9.5e-36	123.1	1.2	1.3	1	0	0	1	1	1	1	Cyclin M transmembrane N-terminal domain
CBS	PF00571.28	TraesCS1A01G247900.1	3e-08	34.0	1.5	0.24	11.9	0.1	3.5	3	0	0	3	3	3	3	CBS domain
LETM1	PF07766.13	TraesCS1A01G248400.1	5.4e-111	370.2	5.3	5.4e-111	370.2	5.3	2.7	2	1	0	3	3	1	1	LETM1-like protein
EF-hand_7	PF13499.6	TraesCS1A01G248400.1	1.6e-06	28.5	0.0	1.6e-06	28.5	0.0	3.6	4	0	0	4	4	1	1	EF-hand domain pair
EF-hand_6	PF13405.6	TraesCS1A01G248400.1	0.00013	21.6	0.0	0.079	12.9	0.0	3.9	4	0	0	4	4	1	1	EF-hand domain
EF-hand_1	PF00036.32	TraesCS1A01G248400.1	0.00095	18.6	0.0	0.015	14.8	0.0	3.0	2	0	0	2	2	1	1	EF hand
DUF4093	PF13331.6	TraesCS1A01G248400.1	0.0066	16.9	0.1	0.38	11.2	0.0	3.9	4	0	0	4	4	1	1	Domain of unknown function (DUF4093)
DLH	PF01738.18	TraesCS1A01G249600.1	5.6e-33	114.3	0.4	6.4e-33	114.1	0.4	1.0	1	0	0	1	1	1	1	Dienelactone hydrolase family
Glyco_hydro_19	PF00182.19	TraesCS1A01G250000.1	3.4e-123	410.0	0.0	3.4e-123	410.0	0.0	1.5	2	0	0	2	2	1	1	Chitinase class I
Chitin_bind_1	PF00187.19	TraesCS1A01G250000.1	9.6e-11	42.0	26.4	9.6e-11	42.0	26.4	2.7	3	1	0	3	3	1	1	Chitin recognition protein
UCR_UQCRX_QCR9	PF05365.12	TraesCS1A01G250300.1	1.4e-20	73.0	0.6	1.6e-20	72.8	0.6	1.1	1	0	0	1	1	1	1	Ubiquinol-cytochrome C reductase, UQCRX/QCR9 like
His_biosynth	PF00977.21	TraesCS1A01G251000.1	3.3e-31	108.5	0.1	4.5e-31	108.1	0.1	1.1	1	0	0	1	1	1	1	Histidine biosynthesis protein
TPM_phosphatase	PF04536.14	TraesCS1A01G251200.1	5.8e-19	68.5	0.3	7.6e-19	68.1	0.3	1.2	1	0	0	1	1	1	1	TPM domain
TAXi_C	PF14541.6	TraesCS1A01G251900.1	1e-56	191.1	0.0	1.8e-56	190.4	0.0	1.4	1	0	0	1	1	1	1	Xylanase inhibitor C-terminal
TAXi_N	PF14543.6	TraesCS1A01G251900.1	1.5e-38	132.8	1.8	2.1e-38	132.3	1.8	1.2	1	0	0	1	1	1	1	Xylanase inhibitor N-terminal
SelR	PF01641.18	TraesCS1A01G252400.1	3.7e-47	159.4	0.0	4.6e-47	159.1	0.0	1.1	1	0	0	1	1	1	1	SelR domain
PEP-utilizers_C	PF02896.18	TraesCS1A01G253200.1	2.7e-107	358.3	0.0	3.7e-107	357.8	0.0	1.2	1	0	0	1	1	1	1	PEP-utilising enzyme, TIM barrel domain
PPDK_N	PF01326.19	TraesCS1A01G253200.1	8.6e-55	186.3	0.0	2.9e-29	102.4	0.0	3.2	1	1	2	3	3	3	3	Pyruvate phosphate dikinase, PEP/pyruvate binding domain
PEP-utilizers	PF00391.23	TraesCS1A01G253200.1	6.3e-26	89.9	1.7	1.2e-25	89.0	0.6	2.0	2	0	0	2	2	1	1	PEP-utilising enzyme, mobile domain
Abhydrolase_3	PF07859.13	TraesCS1A01G257000.1	2.2e-46	158.4	0.1	2.8e-46	158.1	0.1	1.1	1	0	0	1	1	1	1	alpha/beta hydrolase fold
COesterase	PF00135.28	TraesCS1A01G257000.1	0.00064	18.7	0.3	0.0088	15.0	0.0	2.0	2	0	0	2	2	1	1	Carboxylesterase family
Tubulin	PF00091.25	TraesCS1A01G258800.1	8.8e-70	234.9	0.0	1.4e-69	234.2	0.0	1.3	1	0	0	1	1	1	1	Tubulin/FtsZ family, GTPase domain
Tubulin_C	PF03953.17	TraesCS1A01G258800.1	1.2e-40	138.5	0.2	1.8e-40	138.0	0.2	1.3	1	0	0	1	1	1	1	Tubulin C-terminal domain
Tubulin_2	PF13809.6	TraesCS1A01G258800.1	0.00071	18.9	0.1	0.0022	17.3	0.0	1.7	2	0	0	2	2	1	1	Tubulin like
Tubulin_3	PF14881.6	TraesCS1A01G258800.1	0.0012	18.5	0.0	0.0023	17.6	0.0	1.4	1	0	0	1	1	1	1	Tubulin domain
Misat_Tub_SegII	PF10644.9	TraesCS1A01G258800.1	0.0021	18.4	0.0	0.0071	16.6	0.0	1.9	1	1	0	1	1	1	1	Misato Segment II tubulin-like domain
Glyco_hydro_20	PF00728.22	TraesCS1A01G259800.1	3.2e-82	276.8	0.8	1e-81	275.1	0.8	1.8	1	1	0	1	1	1	1	Glycosyl hydrolase family 20 catalytic domain
Glycohydro_20b2	PF14845.6	TraesCS1A01G259800.1	4.3e-17	63.0	0.0	4.9e-16	59.6	0.0	2.2	1	1	0	1	1	1	1	beta-acetyl hexosaminidase like
Glyco_hydro_20b	PF02838.15	TraesCS1A01G259800.1	9.4e-06	26.4	0.0	1.8e-05	25.5	0.0	1.4	1	0	0	1	1	1	1	Glycosyl hydrolase family 20 domain 2
PDZ_3	PF17815.1	TraesCS1A01G260200.2	7.5e-54	181.5	0.0	1.2e-53	180.9	0.0	1.3	1	0	0	1	1	1	1	PDZ domain
Trypsin_2	PF13365.6	TraesCS1A01G260200.2	1.2e-21	78.2	0.6	2.6e-21	77.1	0.6	1.6	1	0	0	1	1	1	1	Trypsin-like peptidase domain
Trypsin	PF00089.26	TraesCS1A01G260200.2	3.8e-15	56.3	0.0	5.5e-15	55.8	0.0	1.2	1	0	0	1	1	1	1	Trypsin
PDZ_2	PF13180.6	TraesCS1A01G260200.2	8.7e-08	32.4	0.0	6.6e-07	29.6	0.0	2.3	2	0	0	2	2	1	1	PDZ domain
PDZ_6	PF17820.1	TraesCS1A01G260200.2	0.00024	20.9	0.2	0.3	11.0	0.0	2.6	2	0	0	2	2	2	2	PDZ domain
PDZ	PF00595.24	TraesCS1A01G260200.2	0.0044	17.3	0.0	0.11	12.9	0.0	2.6	2	0	0	2	2	1	1	PDZ domain
CSD	PF00313.22	TraesCS1A01G262400.1	2.1e-27	94.7	0.2	2.9e-27	94.3	0.2	1.2	1	0	0	1	1	1	1	'Cold-shock' DNA-binding domain
zf-CCHC	PF00098.23	TraesCS1A01G262400.1	1.2e-16	59.9	14.9	3.6e-09	36.3	3.4	2.4	2	0	0	2	2	2	2	Zinc knuckle
OB_RNB	PF08206.11	TraesCS1A01G262400.1	1.9e-05	24.2	0.5	5.2e-05	22.8	0.5	1.7	1	1	0	1	1	1	1	Ribonuclease B OB domain
zf-CCHC_3	PF13917.6	TraesCS1A01G262400.1	0.0015	18.4	7.7	0.095	12.7	0.8	2.2	2	0	0	2	2	2	2	Zinc knuckle
S1	PF00575.23	TraesCS1A01G262400.1	0.0021	18.3	0.0	0.0031	17.8	0.0	1.2	1	0	0	1	1	1	1	S1 RNA binding domain
CSD	PF00313.22	TraesCS1A01G262500.1	3.1e-27	94.2	0.2	4.2e-27	93.8	0.2	1.2	1	0	0	1	1	1	1	'Cold-shock' DNA-binding domain
zf-CCHC	PF00098.23	TraesCS1A01G262500.1	1.7e-16	59.4	14.9	4.4e-09	36.0	3.4	2.4	2	0	0	2	2	2	2	Zinc knuckle
OB_RNB	PF08206.11	TraesCS1A01G262500.1	5.9e-05	22.7	0.4	0.00012	21.7	0.4	1.5	1	1	0	1	1	1	1	Ribonuclease B OB domain
zf-CCHC_3	PF13917.6	TraesCS1A01G262500.1	0.0018	18.2	7.2	0.13	12.3	0.9	2.2	2	0	0	2	2	2	2	Zinc knuckle
Cytochrom_C	PF00034.21	TraesCS1A01G263300.1	1.2e-13	51.9	0.1	1.8e-13	51.4	0.1	1.2	1	0	0	1	1	1	1	Cytochrome c
Cytochrome_CBB3	PF13442.6	TraesCS1A01G263300.1	1.5e-07	31.6	3.7	8.6e-07	29.2	3.7	1.9	1	1	0	1	1	1	1	Cytochrome C oxidase, cbb3-type, subunit III
MCM	PF00493.23	TraesCS1A01G264000.2	7.6e-102	339.1	0.1	1.2e-101	338.4	0.1	1.3	1	0	0	1	1	1	1	MCM P-loop domain
MCM_OB	PF17207.3	TraesCS1A01G264000.2	4.1e-36	123.6	0.3	8.8e-36	122.5	0.3	1.6	1	0	0	1	1	1	1	MCM OB domain
MCM2_N	PF12619.8	TraesCS1A01G264000.2	1.5e-30	106.5	26.2	1.5e-30	106.5	26.2	2.2	3	0	0	3	3	1	1	Mini-chromosome maintenance protein 2
MCM_lid	PF17855.1	TraesCS1A01G264000.2	9.7e-28	96.4	0.2	3.7e-27	94.6	0.2	2.1	1	0	0	1	1	1	1	MCM AAA-lid domain
MCM_N	PF14551.6	TraesCS1A01G264000.2	2.2e-13	50.7	0.6	2.2e-13	50.7	0.6	2.1	2	0	0	2	2	1	1	MCM N-terminal domain
Mg_chelatase	PF01078.21	TraesCS1A01G264000.2	1.2e-07	31.3	0.0	1.4e-06	27.9	0.0	2.4	2	0	0	2	2	1	1	Magnesium chelatase, subunit ChlI
AAA_5	PF07728.14	TraesCS1A01G264000.2	1.6e-05	24.9	0.0	3.6e-05	23.8	0.0	1.7	1	0	0	1	1	1	1	AAA domain (dynein-related subfamily)
AAA_3	PF07726.11	TraesCS1A01G264000.2	0.0011	18.8	0.0	0.0043	16.9	0.0	2.0	1	0	0	1	1	1	1	ATPase family associated with various cellular activities (AAA)
Lipase_3	PF01764.25	TraesCS1A01G266000.1	8e-33	113.3	0.0	1.1e-32	112.9	0.0	1.2	1	0	0	1	1	1	1	Lipase (class 3)
DUF676	PF05057.14	TraesCS1A01G266000.1	3.8e-06	26.6	0.1	6.8e-06	25.8	0.1	1.4	1	0	0	1	1	1	1	Putative serine esterase (DUF676)
CRAL_TRIO	PF00650.20	TraesCS1A01G268500.1	1.9e-30	105.7	0.0	3.2e-30	105.0	0.0	1.3	1	0	0	1	1	1	1	CRAL/TRIO domain
CRAL_TRIO_N	PF03765.15	TraesCS1A01G268500.1	6.1e-08	32.7	0.0	6.1e-08	32.7	0.0	2.7	3	0	0	3	3	1	1	CRAL/TRIO, N-terminal domain
CRAL_TRIO_2	PF13716.6	TraesCS1A01G268500.1	0.0042	17.2	0.0	0.0071	16.5	0.0	1.3	1	0	0	1	1	1	1	Divergent CRAL/TRIO domain
GATase_7	PF13537.6	TraesCS1A01G269300.1	7.2e-24	84.1	0.0	1.1e-23	83.4	0.0	1.3	1	0	0	1	1	1	1	Glutamine amidotransferase domain
GATase_6	PF13522.6	TraesCS1A01G269300.1	4.4e-21	75.5	1.6	1.1e-20	74.2	0.0	2.2	2	0	0	2	2	1	1	Glutamine amidotransferase domain
Pribosyltran	PF00156.27	TraesCS1A01G269300.1	1.1e-06	28.3	0.0	1.9e-06	27.5	0.0	1.3	1	0	0	1	1	1	1	Phosphoribosyl transferase domain
GATase_4	PF13230.6	TraesCS1A01G269300.1	0.00014	20.8	0.0	0.00014	20.8	0.0	1.8	2	1	0	2	2	1	1	Glutamine amidotransferases class-II
GASA	PF02704.14	TraesCS1A01G270100.1	2.3e-23	82.1	26.5	3.2e-23	81.6	26.5	1.2	1	0	0	1	1	1	1	Gibberellin regulated protein
Aminotran_1_2	PF00155.21	TraesCS1A01G270300.1	1.9e-71	241.1	0.0	2.3e-71	240.9	0.0	1.1	1	0	0	1	1	1	1	Aminotransferase class I and II
DegT_DnrJ_EryC1	PF01041.17	TraesCS1A01G270300.1	0.00014	21.3	0.0	0.00022	20.6	0.0	1.3	1	0	0	1	1	1	1	DegT/DnrJ/EryC1/StrS aminotransferase family
Aminotran_5	PF00266.19	TraesCS1A01G270300.1	0.0037	16.3	0.0	0.0092	15.0	0.0	1.6	2	0	0	2	2	1	1	Aminotransferase class-V
Pyrophosphatase	PF00719.19	TraesCS1A01G273500.1	2.2e-54	183.6	0.1	2.7e-54	183.3	0.1	1.1	1	0	0	1	1	1	1	Inorganic pyrophosphatase
FBPase	PF00316.20	TraesCS1A01G273900.1	3.2e-80	268.1	0.0	4.6e-80	267.6	0.0	1.2	1	0	0	1	1	1	1	Fructose-1-6-bisphosphatase, N-terminal domain
Actin	PF00022.19	TraesCS1A01G274400.1	2.2e-146	487.6	0.0	7.5e-146	485.9	0.0	1.7	1	1	0	1	1	1	1	Actin
Tubulin	PF00091.25	TraesCS1A01G276500.1	6.7e-39	134.1	0.3	1.1e-38	133.5	0.3	1.3	1	0	0	1	1	1	1	Tubulin/FtsZ family, GTPase domain
FtsZ_C	PF12327.8	TraesCS1A01G276500.1	4.7e-30	103.7	1.5	7.8e-30	103.0	0.2	2.0	2	0	0	2	2	1	1	FtsZ family, C-terminal domain
Ribosomal_60s	PF00428.19	TraesCS1A01G277500.1	3.1e-23	82.2	12.5	3.7e-23	81.9	12.5	1.1	1	0	0	1	1	1	1	60s Acidic ribosomal protein
G10	PF01125.17	TraesCS1A01G277600.1	9.4e-64	213.6	9.3	1.1e-63	213.4	9.3	1.0	1	0	0	1	1	1	1	G10 protein
PH	PF00169.29	TraesCS1A01G278300.1	8.6e-19	68.0	0.1	1.5e-18	67.2	0.0	1.4	2	0	0	2	2	1	1	PH domain
PH_11	PF15413.6	TraesCS1A01G278300.1	7.9e-08	32.7	1.6	3.8e-07	30.5	1.6	1.9	1	1	0	1	1	1	1	Pleckstrin homology domain
PH_3	PF14593.6	TraesCS1A01G278300.1	7.1e-05	22.9	0.0	0.00011	22.3	0.0	1.2	1	0	0	1	1	1	1	PH domain
PH_9	PF15410.6	TraesCS1A01G278300.1	0.00015	22.1	0.0	0.00036	20.9	0.0	1.6	1	1	0	1	1	1	1	Pleckstrin homology domain
PH_8	PF15409.6	TraesCS1A01G278300.1	0.00048	20.3	0.1	0.0008	19.6	0.1	1.3	1	0	0	1	1	1	1	Pleckstrin homology domain
Transferase	PF02458.15	TraesCS1A01G278800.1	2.5e-90	303.2	0.0	2.9e-90	303.0	0.0	1.0	1	0	0	1	1	1	1	Transferase family
Glyco_hydro_3	PF00933.21	TraesCS1A01G279000.4	7e-77	258.9	0.0	8.6e-77	258.6	0.0	1.1	1	0	0	1	1	1	1	Glycosyl hydrolase family 3 N terminal domain
Glyco_hydro_3_C	PF01915.22	TraesCS1A01G279000.4	9.4e-36	123.7	0.0	1.4e-35	123.1	0.0	1.3	1	0	0	1	1	1	1	Glycosyl hydrolase family 3 C-terminal domain
Usp	PF00582.26	TraesCS1A01G280700.1	9.9e-35	120.1	0.4	1.3e-34	119.7	0.4	1.1	1	0	0	1	1	1	1	Universal stress protein family
AA_kinase	PF00696.28	TraesCS1A01G281400.1	2.7e-39	135.2	0.0	4.8e-39	134.4	0.0	1.4	1	0	0	1	1	1	1	Amino acid kinase family
Aldedh	PF00171.22	TraesCS1A01G281400.1	4.3e-12	45.3	1.5	1.9e-09	36.5	0.4	2.5	2	1	0	2	2	2	2	Aldehyde dehydrogenase family
UPRTase	PF14681.6	TraesCS1A01G281700.1	6.7e-69	231.5	0.0	8.1e-69	231.2	0.0	1.1	1	0	0	1	1	1	1	Uracil phosphoribosyltransferase
Pribosyltran	PF00156.27	TraesCS1A01G281700.1	1.8e-13	50.3	0.1	2.8e-13	49.7	0.1	1.2	1	0	0	1	1	1	1	Phosphoribosyl transferase domain
Aldo_ket_red	PF00248.21	TraesCS1A01G282000.1	2.7e-49	167.9	0.0	9.1e-49	166.2	0.0	1.7	1	1	0	1	1	1	1	Aldo/keto reductase family
Aldo_ket_red	PF00248.21	TraesCS1A01G282600.1	6.1e-48	163.5	0.0	6.9e-47	160.0	0.0	1.9	1	1	0	1	1	1	1	Aldo/keto reductase family
Glyco_hydro_18	PF00704.28	TraesCS1A01G284900.1	4.4e-16	59.5	0.0	3.3e-14	53.4	0.0	2.0	1	1	1	2	2	2	2	Glycosyl hydrolases family 18
GHL10	PF02638.15	TraesCS1A01G284900.1	0.0061	15.7	0.1	0.061	12.4	0.0	2.1	1	1	1	2	2	1	1	Glycosyl hydrolase-like 10
Ras	PF00071.22	TraesCS1A01G286200.1	4.7e-66	221.4	0.3	5.6e-66	221.1	0.3	1.0	1	0	0	1	1	1	1	Ras family
Roc	PF08477.13	TraesCS1A01G286200.1	2.9e-35	121.1	0.1	4.6e-35	120.4	0.1	1.3	1	0	0	1	1	1	1	Ras of Complex, Roc, domain of DAPkinase
Arf	PF00025.21	TraesCS1A01G286200.1	3e-15	56.1	0.1	3.7e-15	55.8	0.1	1.1	1	0	0	1	1	1	1	ADP-ribosylation factor family
GTP_EFTU	PF00009.27	TraesCS1A01G286200.1	1.4e-05	24.7	0.2	3.8e-05	23.3	0.1	1.8	2	1	0	2	2	1	1	Elongation factor Tu GTP binding domain
Gtr1_RagA	PF04670.12	TraesCS1A01G286200.1	2e-05	24.1	0.1	2.4e-05	23.8	0.1	1.3	1	0	0	1	1	1	1	Gtr1/RagA G protein conserved region
MMR_HSR1	PF01926.23	TraesCS1A01G286200.1	2.9e-05	24.1	0.2	5.8e-05	23.1	0.1	1.5	2	0	0	2	2	1	1	50S ribosome-binding GTPase
RsgA_GTPase	PF03193.16	TraesCS1A01G286200.1	0.00014	21.8	0.2	0.28	11.1	0.0	2.3	2	0	0	2	2	2	2	RsgA GTPase
SRPRB	PF09439.10	TraesCS1A01G286200.1	0.0066	15.9	0.1	0.008	15.6	0.1	1.2	1	0	0	1	1	1	1	Signal recognition particle receptor beta subunit
Ribosomal_S8	PF00410.19	TraesCS1A01G286300.1	2.9e-22	79.0	0.1	5.4e-22	78.1	0.1	1.4	1	1	0	1	1	1	1	Ribosomal protein S8
Histone_H2A_C	PF16211.5	TraesCS1A01G286900.1	2e-18	65.8	0.2	6.7e-18	64.1	0.2	2.0	1	0	0	1	1	1	1	C-terminus of histone H2A
Histone	PF00125.24	TraesCS1A01G286900.1	2e-13	50.8	0.0	5.4e-13	49.4	0.0	1.6	2	0	0	2	2	1	1	Core histone H2A/H2B/H3/H4
CBFD_NFYB_HMF	PF00808.23	TraesCS1A01G286900.1	0.00053	20.2	0.0	0.00088	19.5	0.0	1.4	1	0	0	1	1	1	1	Histone-like transcription factor (CBF/NF-Y) and archaeal histone
Ribosom_S12_S23	PF00164.25	TraesCS1A01G288800.1	4.6e-50	168.0	0.6	5.5e-50	167.8	0.6	1.1	1	0	0	1	1	1	1	Ribosomal protein S12/S23
RabGAP-TBC	PF00566.18	TraesCS1A01G290500.2	1.7e-48	165.1	0.0	6e-48	163.3	0.0	2.0	2	0	0	2	2	1	1	Rab-GTPase-TBC domain
HSP70	PF00012.20	TraesCS1A01G295600.1	4.8e-270	896.9	9.9	5.4e-270	896.7	9.9	1.0	1	0	0	1	1	1	1	Hsp70 protein
MreB_Mbl	PF06723.13	TraesCS1A01G295600.1	9.3e-13	47.7	0.6	3.4e-10	39.3	0.1	2.8	2	1	0	2	2	2	2	MreB/Mbl protein
FGGY_C	PF02782.16	TraesCS1A01G295600.1	8.3e-05	22.4	0.0	0.00018	21.3	0.0	1.6	1	0	0	1	1	1	1	FGGY family of carbohydrate kinases, C-terminal domain
FtsA	PF14450.6	TraesCS1A01G295600.1	0.0022	18.4	3.1	1.5	9.3	0.1	3.9	3	1	0	3	3	2	2	Cell division protein FtsA
Bac_surface_Ag	PF01103.23	TraesCS1A01G296200.1	7.3e-26	91.4	0.6	1e-25	90.9	0.6	1.2	1	0	0	1	1	1	1	Surface antigen
POTRA	PF07244.15	TraesCS1A01G296200.1	0.00034	21.1	0.0	0.00059	20.4	0.0	1.4	1	0	0	1	1	1	1	Surface antigen variable number repeat
PRA1	PF03208.19	TraesCS1A01G297900.1	8.3e-46	155.2	1.4	1e-45	154.9	1.4	1.1	1	0	0	1	1	1	1	PRA1 family protein
SUR7	PF06687.12	TraesCS1A01G297900.1	0.0049	16.5	0.8	0.0059	16.3	0.8	1.1	1	0	0	1	1	1	1	SUR7/PalI family
Aminotran_3	PF00202.21	TraesCS1A01G299100.1	2e-95	319.9	0.3	2.5e-95	319.5	0.3	1.1	1	0	0	1	1	1	1	Aminotransferase class-III
MCM	PF00493.23	TraesCS1A01G299500.2	1.1e-95	318.9	0.2	1.8e-95	318.3	0.2	1.3	1	0	0	1	1	1	1	MCM P-loop domain
MCM_OB	PF17207.3	TraesCS1A01G299500.2	2.1e-31	108.4	0.1	3.9e-31	107.5	0.1	1.4	1	0	0	1	1	1	1	MCM OB domain
MCM_lid	PF17855.1	TraesCS1A01G299500.2	1.9e-25	89.1	0.1	4.7e-25	87.8	0.1	1.7	1	0	0	1	1	1	1	MCM AAA-lid domain
MCM_N	PF14551.6	TraesCS1A01G299500.2	4.3e-13	49.8	0.0	1.6e-12	47.9	0.0	2.0	1	0	0	1	1	1	1	MCM N-terminal domain
Mg_chelatase	PF01078.21	TraesCS1A01G299500.2	6.3e-09	35.5	0.2	3.7e-07	29.7	0.0	2.3	2	0	0	2	2	1	1	Magnesium chelatase, subunit ChlI
AAA_3	PF07726.11	TraesCS1A01G299500.2	0.00055	19.8	0.0	0.0014	18.5	0.0	1.7	1	0	0	1	1	1	1	ATPase family associated with various cellular activities (AAA)
AAA_5	PF07728.14	TraesCS1A01G299500.2	0.005	16.9	0.0	0.015	15.3	0.0	1.8	1	0	0	1	1	1	1	AAA domain (dynein-related subfamily)
Sigma54_activat	PF00158.26	TraesCS1A01G299500.2	0.0057	16.4	0.0	0.014	15.1	0.0	1.6	1	0	0	1	1	1	1	Sigma-54 interaction domain
Pollen_allerg_1	PF01357.21	TraesCS1A01G300200.1	1.6e-26	92.1	0.3	2.3e-26	91.6	0.3	1.3	1	0	0	1	1	1	1	Pollen allergen
DPBB_1	PF03330.18	TraesCS1A01G300200.1	5.1e-23	81.2	0.9	7.4e-23	80.6	0.0	1.8	2	0	0	2	2	1	1	Lytic transglycolase
Pkinase	PF00069.25	TraesCS1A01G301400.1	1.4e-25	90.1	0.0	1.3e-22	80.5	0.0	3.0	2	1	0	2	2	2	2	Protein kinase domain
Pkinase_Tyr	PF07714.17	TraesCS1A01G301400.1	1.6e-07	30.9	0.0	2.8e-06	26.8	0.0	2.3	1	1	0	1	1	1	1	Protein tyrosine kinase
APH	PF01636.23	TraesCS1A01G301400.1	0.0001	22.3	0.0	0.00019	21.5	0.0	1.4	1	0	0	1	1	1	1	Phosphotransferase enzyme family
Kinase-like	PF14531.6	TraesCS1A01G301400.1	0.002	17.5	0.0	0.0033	16.8	0.0	1.2	1	0	0	1	1	1	1	Kinase-like
YrbL-PhoP_reg	PF10707.9	TraesCS1A01G301400.1	0.0026	17.3	0.0	0.0044	16.6	0.0	1.3	1	0	0	1	1	1	1	PhoP regulatory network protein YrbL
Pkinase_fungal	PF17667.1	TraesCS1A01G301400.1	0.0088	14.9	0.0	0.014	14.2	0.0	1.2	1	0	0	1	1	1	1	Fungal protein kinase
UQ_con	PF00179.26	TraesCS1A01G301600.1	5.5e-54	181.6	0.0	6.2e-54	181.4	0.0	1.0	1	0	0	1	1	1	1	Ubiquitin-conjugating enzyme
RWD	PF05773.22	TraesCS1A01G301600.1	0.00041	20.6	0.0	0.00049	20.4	0.0	1.2	1	0	0	1	1	1	1	RWD domain
Prok-E2_B	PF14461.6	TraesCS1A01G301600.1	0.00089	19.0	0.0	0.0011	18.7	0.0	1.2	1	0	0	1	1	1	1	Prokaryotic E2 family B
vATP-synt_E	PF01991.18	TraesCS1A01G302200.2	8.7e-57	191.7	12.0	2.1e-53	180.7	6.6	2.0	2	0	0	2	2	2	2	ATP synthase (E/31 kDa) subunit
UDPGT	PF00201.18	TraesCS1A01G302300.1	2.3e-15	56.4	0.1	3.4e-15	55.8	0.1	1.2	1	0	0	1	1	1	1	UDP-glucoronosyl and UDP-glucosyl transferase
Cu-oxidase_3	PF07732.15	TraesCS1A01G304100.1	8.6e-36	122.5	0.5	2.4e-35	121.1	0.5	1.8	1	0	0	1	1	1	1	Multicopper oxidase
Cu-oxidase	PF00394.22	TraesCS1A01G304100.1	4.4e-34	117.9	0.0	1.1e-33	116.6	0.0	1.7	2	0	0	2	2	1	1	Multicopper oxidase
Cu-oxidase_2	PF07731.14	TraesCS1A01G304100.1	9.6e-26	90.2	0.3	2.4e-25	88.9	0.3	1.7	2	0	0	2	2	1	1	Multicopper oxidase
FAD_binding_6	PF00970.24	TraesCS1A01G305700.1	1.1e-33	115.5	0.0	1.7e-33	114.9	0.0	1.3	1	0	0	1	1	1	1	Oxidoreductase FAD-binding domain
NAD_binding_1	PF00175.21	TraesCS1A01G305700.1	1.6e-30	105.9	0.0	2.6e-30	105.3	0.0	1.3	1	0	0	1	1	1	1	Oxidoreductase NAD-binding domain
NAD_binding_6	PF08030.12	TraesCS1A01G305700.1	1.1e-05	25.6	0.0	0.0014	18.8	0.0	2.4	2	0	0	2	2	2	2	Ferric reductase NAD binding domain
Histone	PF00125.24	TraesCS1A01G306400.1	5.2e-37	127.1	2.4	4e-36	124.3	2.4	1.9	1	1	0	1	1	1	1	Core histone H2A/H2B/H3/H4
CBFD_NFYB_HMF	PF00808.23	TraesCS1A01G306400.1	0.00046	20.4	0.3	0.00091	19.5	0.3	1.5	1	1	0	1	1	1	1	Histone-like transcription factor (CBF/NF-Y) and archaeal histone
Ribosomal_L7Ae	PF01248.26	TraesCS1A01G307400.1	3.7e-25	87.5	0.0	4.4e-25	87.3	0.0	1.1	1	0	0	1	1	1	1	Ribosomal protein L7Ae/L30e/S12e/Gadd45 family
COPIIcoated_ERV	PF07970.12	TraesCS1A01G307700.1	1.5e-79	267.0	0.0	2.2e-79	266.4	0.0	1.3	1	0	0	1	1	1	1	Endoplasmic reticulum vesicle transporter
ERGIC_N	PF13850.6	TraesCS1A01G307700.1	1.5e-30	105.3	0.0	3.2e-30	104.3	0.0	1.6	1	0	0	1	1	1	1	Endoplasmic Reticulum-Golgi Intermediate Compartment (ERGIC)
Tubulin	PF00091.25	TraesCS1A01G309700.1	8.1e-70	235.0	0.0	1.4e-69	234.2	0.0	1.4	1	0	0	1	1	1	1	Tubulin/FtsZ family, GTPase domain
Tubulin_C	PF03953.17	TraesCS1A01G309700.1	4.2e-40	136.8	0.3	6.3e-40	136.2	0.3	1.3	1	0	0	1	1	1	1	Tubulin C-terminal domain
Tubulin_2	PF13809.6	TraesCS1A01G309700.1	0.00068	18.9	0.1	0.0022	17.2	0.0	1.8	2	0	0	2	2	1	1	Tubulin like
Tubulin_3	PF14881.6	TraesCS1A01G309700.1	0.0012	18.5	0.0	0.0024	17.6	0.0	1.4	1	0	0	1	1	1	1	Tubulin domain
Misat_Tub_SegII	PF10644.9	TraesCS1A01G309700.1	0.0022	18.3	0.0	0.0072	16.6	0.0	1.9	1	1	0	1	1	1	1	Misato Segment II tubulin-like domain
p450	PF00067.22	TraesCS1A01G310500.1	8.2e-105	351.2	0.0	1e-104	350.9	0.0	1.0	1	0	0	1	1	1	1	Cytochrome P450
Peptidase_C14	PF00656.22	TraesCS1A01G313900.1	6.5e-71	239.2	0.0	1e-70	238.6	0.0	1.3	1	1	0	1	1	1	1	Caspase domain
SMC_N	PF02463.19	TraesCS1A01G314100.1	2.9e-60	203.4	59.6	4.8e-59	199.5	59.6	2.5	1	1	0	1	1	1	1	RecF/RecN/SMC N terminal domain
SMC_hinge	PF06470.13	TraesCS1A01G314100.1	3.3e-23	82.2	2.0	1.4e-22	80.2	0.1	2.7	2	0	0	2	2	1	1	SMC proteins Flexible Hinge Domain
AAA_15	PF13175.6	TraesCS1A01G314100.1	1.4e-09	38.2	12.4	1.4e-09	38.2	12.4	4.4	2	2	2	4	4	1	1	AAA ATPase domain
AAA_21	PF13304.6	TraesCS1A01G314100.1	3.1e-09	37.1	14.6	1.3e-05	25.2	0.1	4.2	3	2	1	4	4	2	2	AAA domain, putative AbiEii toxin, Type IV TA system
AAA_29	PF13555.6	TraesCS1A01G314100.1	1.6e-06	27.7	0.0	3e-06	26.9	0.0	1.5	1	0	0	1	1	1	1	P-loop containing region of AAA domain
AAA_23	PF13476.6	TraesCS1A01G314100.1	1.9e-06	28.5	32.3	1.9e-06	28.5	32.3	8.1	2	2	3	6	6	1	1	AAA domain
Spc7	PF08317.11	TraesCS1A01G314100.1	7.9e-05	21.7	33.0	7.9e-05	21.7	33.0	6.8	2	2	4	7	7	4	4	Spc7 kinetochore protein
TPR_MLP1_2	PF07926.12	TraesCS1A01G314100.1	0.0023	18.0	21.0	0.0023	18.0	21.0	8.5	4	2	7	11	11	5	5	TPR/MLP1/MLP2-like protein
FliJ	PF02050.16	TraesCS1A01G314100.1	0.0099	16.1	5.3	0.0099	16.1	5.3	9.1	5	2	2	9	9	4	4	Flagellar FliJ protein
SUI1	PF01253.22	TraesCS1A01G316900.1	2.6e-26	92.0	1.3	3.4e-26	91.6	1.3	1.2	1	0	0	1	1	1	1	Translation initiation factor SUI1
peroxidase	PF00141.23	TraesCS1A01G317900.1	2.9e-74	249.6	0.0	3.8e-74	249.2	0.0	1.1	1	0	0	1	1	1	1	Peroxidase
peroxidase	PF00141.23	TraesCS1A01G318900.1	2.1e-71	240.2	0.0	2.8e-71	239.9	0.0	1.1	1	0	0	1	1	1	1	Peroxidase
UDPGT	PF00201.18	TraesCS1A01G319300.1	4.8e-20	71.8	0.1	7.2e-20	71.2	0.1	1.1	1	0	0	1	1	1	1	UDP-glucoronosyl and UDP-glucosyl transferase
DUF1995	PF09353.10	TraesCS1A01G319400.1	1.1e-37	130.1	0.0	1.3e-37	129.8	0.0	1.1	1	0	0	1	1	1	1	Domain of unknown function (DUF1995)
Usp	PF00582.26	TraesCS1A01G321000.1	2.7e-28	99.2	0.3	1.7e-27	96.6	0.3	2.1	1	1	0	1	1	1	1	Universal stress protein family
Peptidase_S9	PF00326.21	TraesCS1A01G322300.1	3.1e-38	131.4	0.0	5e-38	130.7	0.0	1.3	1	0	0	1	1	1	1	Prolyl oligopeptidase family
Hydrolase_4	PF12146.8	TraesCS1A01G322300.1	2e-08	33.8	0.1	1.3e-05	24.6	0.1	2.3	1	1	0	2	2	2	2	Serine aminopeptidase, S33
Abhydrolase_1	PF00561.20	TraesCS1A01G322300.1	2.4e-08	33.9	0.3	1.8e-05	24.5	0.4	2.4	1	1	1	2	2	2	2	alpha/beta hydrolase fold
DLH	PF01738.18	TraesCS1A01G322300.1	2.1e-07	30.8	0.0	5.8e-05	22.8	0.0	2.3	2	0	0	2	2	2	2	Dienelactone hydrolase family
Abhydrolase_6	PF12697.7	TraesCS1A01G322300.1	2.2e-07	31.7	0.1	4.5e-07	30.7	0.1	1.6	1	0	0	1	1	1	1	Alpha/beta hydrolase family
Abhydrolase_3	PF07859.13	TraesCS1A01G322300.1	3.2e-06	27.2	0.0	2.4e-05	24.3	0.0	2.4	1	1	0	1	1	1	1	alpha/beta hydrolase fold
COesterase	PF00135.28	TraesCS1A01G322300.1	5.3e-06	25.6	0.1	8.5e-06	24.9	0.1	1.2	1	0	0	1	1	1	1	Carboxylesterase family
PD40	PF07676.12	TraesCS1A01G322300.1	0.00011	22.1	0.0	0.00033	20.5	0.0	1.9	1	0	0	1	1	1	1	WD40-like Beta Propeller Repeat
Peptidase_S15	PF02129.18	TraesCS1A01G322300.1	0.0016	18.1	0.0	0.23	11.0	0.0	2.5	2	0	0	2	2	1	1	X-Pro dipeptidyl-peptidase (S15 family)
NIR_SIR	PF01077.22	TraesCS1A01G323400.1	3e-61	205.6	0.0	4.9e-50	169.1	0.0	2.4	2	0	0	2	2	2	2	Nitrite and sulphite reductase 4Fe-4S domain
NIR_SIR_ferr	PF03460.17	TraesCS1A01G323400.1	2e-30	104.4	0.1	2.2e-14	53.1	0.0	2.5	2	0	0	2	2	2	2	Nitrite/Sulfite reductase ferredoxin-like half domain
Thioredoxin	PF00085.20	TraesCS1A01G325600.1	4e-26	91.0	0.1	4.9e-26	90.7	0.1	1.1	1	0	0	1	1	1	1	Thioredoxin
Thioredoxin_2	PF13098.6	TraesCS1A01G325600.1	5.5e-06	26.8	0.1	6.1e-05	23.4	0.1	2.0	1	1	0	1	1	1	1	Thioredoxin-like domain
Thioredoxin_9	PF14595.6	TraesCS1A01G325600.1	9.7e-06	25.4	0.1	1.2e-05	25.1	0.1	1.1	1	0	0	1	1	1	1	Thioredoxin
Thioredoxin_7	PF13899.6	TraesCS1A01G325600.1	5.1e-05	23.4	0.1	0.0001	22.4	0.1	1.5	1	1	0	1	1	1	1	Thioredoxin-like
AhpC-TSA	PF00578.21	TraesCS1A01G325600.1	0.00026	20.9	0.0	0.00037	20.4	0.0	1.3	1	0	0	1	1	1	1	AhpC/TSA family
Thioredoxin_8	PF13905.6	TraesCS1A01G325600.1	0.00079	19.7	0.0	0.0034	17.7	0.0	1.9	1	1	0	1	1	1	1	Thioredoxin-like
OST3_OST6	PF04756.13	TraesCS1A01G325600.1	0.0023	17.4	0.0	0.0024	17.3	0.0	1.1	1	0	0	1	1	1	1	OST3 / OST6 family, transporter family
TraF	PF13728.6	TraesCS1A01G325600.1	0.0029	17.4	0.1	0.0045	16.9	0.1	1.3	1	0	0	1	1	1	1	F plasmid transfer operon protein
Redoxin	PF08534.10	TraesCS1A01G325600.1	0.004	16.9	0.1	0.011	15.5	0.0	1.6	1	1	1	2	2	1	1	Redoxin
Phosducin	PF02114.16	TraesCS1A01G325600.1	0.0074	15.3	0.0	0.0088	15.0	0.0	1.0	1	0	0	1	1	1	1	Phosducin
HyaE	PF07449.11	TraesCS1A01G325600.1	0.0081	16.1	0.0	0.01	15.8	0.0	1.3	1	0	0	1	1	1	1	Hydrogenase-1 expression protein HyaE
Ins134_P3_kin	PF05770.11	TraesCS1A01G330900.1	4.7e-62	209.1	0.0	6.5e-62	208.6	0.0	1.1	1	0	0	1	1	1	1	Inositol 1,3,4-trisphosphate 5/6-kinase ATP-grasp domain
Ins134_P3_kin_N	PF17927.1	TraesCS1A01G330900.1	3.1e-26	91.6	0.0	4.9e-26	90.9	0.0	1.3	1	0	0	1	1	1	1	Inositol 1,3,4-trisphosphate 5/6-kinase pre-ATP-grasp domain
DIOX_N	PF14226.6	TraesCS1A01G331300.1	4.1e-25	88.8	0.0	6.7e-25	88.1	0.0	1.3	1	0	0	1	1	1	1	non-haem dioxygenase in morphine synthesis N-terminal
2OG-FeII_Oxy	PF03171.20	TraesCS1A01G331300.1	1.1e-21	77.2	0.0	2.2e-21	76.2	0.0	1.5	1	0	0	1	1	1	1	2OG-Fe(II) oxygenase superfamily
Abhydrolase_1	PF00561.20	TraesCS1A01G333700.1	4.1e-31	108.6	0.1	1.5e-30	106.7	0.1	1.8	1	1	0	1	1	1	1	alpha/beta hydrolase fold
Hydrolase_4	PF12146.8	TraesCS1A01G333700.1	2.7e-12	46.5	0.0	8e-12	44.9	0.0	1.7	1	1	0	1	1	1	1	Serine aminopeptidase, S33
Ras	PF00071.22	TraesCS1A01G337800.1	2.4e-57	193.0	0.1	2.8e-57	192.8	0.1	1.0	1	0	0	1	1	1	1	Ras family
Roc	PF08477.13	TraesCS1A01G337800.1	4.7e-33	114.0	0.0	6.5e-33	113.5	0.0	1.2	1	0	0	1	1	1	1	Ras of Complex, Roc, domain of DAPkinase
Arf	PF00025.21	TraesCS1A01G337800.1	5.2e-13	48.8	0.0	5.9e-13	48.6	0.0	1.0	1	0	0	1	1	1	1	ADP-ribosylation factor family
MMR_HSR1	PF01926.23	TraesCS1A01G337800.1	1.5e-07	31.4	0.0	2.2e-07	31.0	0.0	1.3	1	0	0	1	1	1	1	50S ribosome-binding GTPase
Gtr1_RagA	PF04670.12	TraesCS1A01G337800.1	7.3e-07	28.8	0.0	9.4e-07	28.4	0.0	1.1	1	0	0	1	1	1	1	Gtr1/RagA G protein conserved region
GTP_EFTU	PF00009.27	TraesCS1A01G337800.1	1.3e-06	28.1	0.0	3.5e-05	23.4	0.0	2.1	1	1	0	1	1	1	1	Elongation factor Tu GTP binding domain
RsgA_GTPase	PF03193.16	TraesCS1A01G337800.1	0.00075	19.4	0.1	0.003	17.5	0.1	1.9	1	1	2	3	3	1	1	RsgA GTPase
AAA_16	PF13191.6	TraesCS1A01G337800.1	0.0017	18.8	0.0	0.0025	18.2	0.0	1.3	1	1	0	1	1	1	1	AAA ATPase domain
ATP_bind_1	PF03029.17	TraesCS1A01G337800.1	0.0067	16.2	0.1	0.19	11.5	0.0	2.0	1	1	1	2	2	1	1	Conserved hypothetical ATP binding protein
AAA_22	PF13401.6	TraesCS1A01G337800.1	0.0071	16.6	0.0	0.017	15.4	0.0	1.8	1	1	0	1	1	1	1	AAA domain
SRPRB	PF09439.10	TraesCS1A01G337800.1	0.0085	15.5	0.0	0.011	15.2	0.0	1.2	1	0	0	1	1	1	1	Signal recognition particle receptor beta subunit
Glyco_transf_20	PF00982.21	TraesCS1A01G338200.1	1.8e-174	580.9	0.0	2.4e-174	580.5	0.0	1.1	1	0	0	1	1	1	1	Glycosyltransferase family 20
Trehalose_PPase	PF02358.16	TraesCS1A01G338200.1	1.1e-73	247.2	0.0	1.8e-73	246.5	0.0	1.3	1	0	0	1	1	1	1	Trehalose-phosphatase
Hydrolase_3	PF08282.12	TraesCS1A01G338200.1	9.6e-10	38.6	0.1	3.9e-05	23.5	0.1	2.3	1	1	1	2	2	2	2	haloacid dehalogenase-like hydrolase
Peptidase_C26	PF07722.13	TraesCS1A01G338300.1	6.6e-13	48.9	0.0	3.9e-12	46.4	0.0	2.1	1	1	0	1	1	1	1	Peptidase C26
GATase	PF00117.28	TraesCS1A01G338300.1	7.6e-09	35.6	0.0	1.1e-08	35.1	0.0	1.1	1	0	0	1	1	1	1	Glutamine amidotransferase class-I
Glyco_transf_20	PF00982.21	TraesCS1A01G339300.1	1.4e-186	620.8	0.0	1.8e-186	620.5	0.0	1.1	1	0	0	1	1	1	1	Glycosyltransferase family 20
Trehalose_PPase	PF02358.16	TraesCS1A01G339300.1	1.2e-54	184.9	0.0	2.6e-54	183.8	0.0	1.4	1	0	0	1	1	1	1	Trehalose-phosphatase
AAA	PF00004.29	TraesCS1A01G339900.1	1.9e-49	167.5	0.1	2.3e-38	131.6	0.0	2.5	2	0	0	2	2	2	2	ATPase family associated with various cellular activities (AAA)
AAA_lid_3	PF17862.1	TraesCS1A01G339900.1	7.1e-12	44.9	0.0	1.8e-11	43.6	0.0	1.7	1	0	0	1	1	1	1	AAA+ lid domain
CDC48_N	PF02359.18	TraesCS1A01G339900.1	3.8e-09	36.6	0.0	1.2e-08	35.1	0.0	1.8	1	0	0	1	1	1	1	Cell division protein 48 (CDC48), N-terminal domain
AAA_16	PF13191.6	TraesCS1A01G339900.1	5.1e-08	33.5	1.1	0.016	15.6	0.0	3.5	2	1	1	3	3	2	2	AAA ATPase domain
AAA_2	PF07724.14	TraesCS1A01G339900.1	1.6e-06	28.3	0.0	1.9e-05	24.9	0.0	2.4	2	0	0	2	2	1	1	AAA domain (Cdc48 subfamily)
AAA_5	PF07728.14	TraesCS1A01G339900.1	3.1e-06	27.2	0.2	0.00061	19.8	0.0	3.3	3	0	0	3	3	1	1	AAA domain (dynein-related subfamily)
CDC48_2	PF02933.17	TraesCS1A01G339900.1	1.3e-05	24.9	1.0	8.4e-05	22.3	0.1	2.7	3	0	0	3	3	1	1	Cell division protein 48 (CDC48), domain 2
RuvB_N	PF05496.12	TraesCS1A01G339900.1	3e-05	23.8	0.7	0.067	12.9	0.1	3.4	3	1	0	3	3	2	2	Holliday junction DNA helicase RuvB P-loop domain
Mg_chelatase	PF01078.21	TraesCS1A01G339900.1	4.3e-05	23.0	0.4	0.0049	16.3	0.1	2.4	2	0	0	2	2	1	1	Magnesium chelatase, subunit ChlI
AAA_24	PF13479.6	TraesCS1A01G339900.1	5.7e-05	22.9	0.6	0.013	15.2	0.0	2.8	2	1	0	2	2	1	1	AAA domain
NACHT	PF05729.12	TraesCS1A01G339900.1	9.3e-05	22.4	2.2	0.39	10.6	0.1	3.5	3	1	0	3	3	2	2	NACHT domain
TIP49	PF06068.13	TraesCS1A01G339900.1	0.00012	21.5	0.1	0.076	12.2	0.0	2.2	2	0	0	2	2	2	2	TIP49 P-loop domain
AAA_7	PF12775.7	TraesCS1A01G339900.1	0.00025	20.6	0.3	0.037	13.6	0.0	2.8	3	0	0	3	3	1	1	P-loop containing dynein motor region
AAA_22	PF13401.6	TraesCS1A01G339900.1	0.00035	20.8	9.2	0.027	14.7	0.8	4.7	3	2	0	4	4	1	1	AAA domain
RNA_helicase	PF00910.22	TraesCS1A01G339900.1	0.00041	20.7	0.0	0.11	12.9	0.0	2.8	2	0	0	2	2	1	1	RNA helicase
IstB_IS21	PF01695.17	TraesCS1A01G339900.1	0.00072	19.3	0.1	0.33	10.7	0.0	2.7	2	0	0	2	2	1	1	IstB-like ATP binding protein
AAA_30	PF13604.6	TraesCS1A01G339900.1	0.00076	19.2	0.0	0.94	9.2	0.0	3.2	3	0	0	3	3	1	1	AAA domain
ATPase_2	PF01637.18	TraesCS1A01G339900.1	0.00091	19.2	1.1	1.9	8.4	0.0	3.5	2	2	1	4	4	1	1	ATPase domain predominantly from Archaea
ATPase	PF06745.13	TraesCS1A01G339900.1	0.001	18.5	0.7	0.028	13.8	0.1	2.9	3	0	0	3	3	1	1	KaiC
Sigma54_activat	PF00158.26	TraesCS1A01G339900.1	0.0012	18.6	0.1	1.3	8.7	0.0	2.6	2	0	0	2	2	2	2	Sigma-54 interaction domain
PhoH	PF02562.16	TraesCS1A01G339900.1	0.0025	17.3	0.3	2.3	7.6	0.0	2.4	2	0	0	2	2	2	2	PhoH-like protein
TsaE	PF02367.17	TraesCS1A01G339900.1	0.0033	17.4	0.0	1.1	9.3	0.0	3.2	3	0	0	3	3	1	1	Threonylcarbamoyl adenosine biosynthesis protein TsaE
AAA_2	PF07724.14	TraesCS1A01G340100.1	5.8e-56	189.3	0.1	2.5e-53	180.7	0.0	3.0	3	0	0	3	3	1	1	AAA domain (Cdc48 subfamily)
AAA_lid_9	PF17871.1	TraesCS1A01G340100.1	2.9e-35	120.3	1.4	2.9e-35	120.3	1.4	2.3	2	0	0	2	2	1	1	AAA lid domain
AAA	PF00004.29	TraesCS1A01G340100.1	9.2e-27	94.1	0.6	1.4e-13	51.4	0.0	3.5	4	0	0	4	4	2	2	ATPase family associated with various cellular activities (AAA)
ClpB_D2-small	PF10431.9	TraesCS1A01G340100.1	1.2e-22	79.7	2.4	1.8e-22	79.2	0.3	2.5	2	0	0	2	2	1	1	C-terminal, D2-small domain, of ClpB protein
Clp_N	PF02861.20	TraesCS1A01G340100.1	4.5e-17	61.9	9.6	1.3e-08	34.9	0.9	3.9	3	0	0	3	3	2	2	Clp amino terminal domain, pathogenicity island component
AAA_5	PF07728.14	TraesCS1A01G340100.1	7e-17	61.7	0.5	2.6e-11	43.7	0.0	3.4	2	1	0	2	2	2	2	AAA domain (dynein-related subfamily)
AAA_22	PF13401.6	TraesCS1A01G340100.1	1.1e-11	45.2	1.8	2.4e-05	24.6	0.0	4.5	2	1	2	4	4	2	2	AAA domain
AAA_16	PF13191.6	TraesCS1A01G340100.1	1.2e-11	45.3	13.6	2.4e-06	28.1	0.3	5.0	4	2	0	4	4	2	2	AAA ATPase domain
Sigma54_activat	PF00158.26	TraesCS1A01G340100.1	1.6e-10	41.0	0.1	2.2e-06	27.5	0.1	2.7	2	0	0	2	2	2	2	Sigma-54 interaction domain
IstB_IS21	PF01695.17	TraesCS1A01G340100.1	4.7e-08	33.0	0.0	0.01	15.6	0.0	2.7	2	0	0	2	2	2	2	IstB-like ATP binding protein
AAA_18	PF13238.6	TraesCS1A01G340100.1	4.5e-07	30.5	0.0	0.045	14.3	0.0	4.0	3	0	0	3	3	2	2	AAA domain
AAA_14	PF13173.6	TraesCS1A01G340100.1	5e-07	29.8	0.7	0.088	12.9	0.0	3.9	4	0	0	4	4	2	2	AAA domain
AAA_7	PF12775.7	TraesCS1A01G340100.1	1.6e-06	27.8	0.0	0.0024	17.4	0.0	2.5	2	1	0	2	2	2	2	P-loop containing dynein motor region
TniB	PF05621.11	TraesCS1A01G340100.1	1.2e-05	24.8	0.0	0.0096	15.3	0.0	3.5	2	1	0	2	2	1	1	Bacterial TniB protein
ATPase_2	PF01637.18	TraesCS1A01G340100.1	1.4e-05	25.2	6.2	0.12	12.2	0.1	4.3	4	1	0	4	4	2	2	ATPase domain predominantly from Archaea
RuvB_N	PF05496.12	TraesCS1A01G340100.1	3.2e-05	23.7	4.4	0.81	9.4	0.0	5.5	7	0	0	7	7	1	1	Holliday junction DNA helicase RuvB P-loop domain
AAA_33	PF13671.6	TraesCS1A01G340100.1	0.00016	21.9	0.0	0.23	11.6	0.0	3.0	2	0	0	2	2	1	1	AAA domain
TsaE	PF02367.17	TraesCS1A01G340100.1	0.0002	21.4	0.0	1.2	9.1	0.0	2.8	2	0	0	2	2	2	2	Threonylcarbamoyl adenosine biosynthesis protein TsaE
RNA_helicase	PF00910.22	TraesCS1A01G340100.1	0.00021	21.7	0.0	0.36	11.2	0.0	2.9	3	0	0	3	3	1	1	RNA helicase
AAA_28	PF13521.6	TraesCS1A01G340100.1	0.00022	21.5	0.1	1.2	9.3	0.0	3.6	3	0	0	3	3	2	2	AAA domain
NACHT	PF05729.12	TraesCS1A01G340100.1	0.00024	21.1	0.0	0.25	11.2	0.0	2.6	2	0	0	2	2	2	2	NACHT domain
AAA_25	PF13481.6	TraesCS1A01G340100.1	0.00039	20.1	0.1	0.039	13.5	0.1	3.1	3	0	0	3	3	1	1	AAA domain
Roc	PF08477.13	TraesCS1A01G340100.1	0.00044	20.5	0.0	0.42	10.8	0.0	2.6	2	0	0	2	2	1	1	Ras of Complex, Roc, domain of DAPkinase
DUF815	PF05673.13	TraesCS1A01G340100.1	0.00045	19.5	0.3	0.39	9.8	0.1	3.1	3	1	0	3	3	1	1	Protein of unknown function (DUF815)
Mg_chelatase	PF01078.21	TraesCS1A01G340100.1	0.0013	18.2	0.0	0.52	9.7	0.0	3.2	2	1	0	2	2	1	1	Magnesium chelatase, subunit ChlI
ResIII	PF04851.15	TraesCS1A01G340100.1	0.0015	18.6	0.0	0.078	13.0	0.0	3.3	4	0	0	4	4	1	1	Type III restriction enzyme, res subunit
RsgA_GTPase	PF03193.16	TraesCS1A01G340100.1	0.0026	17.7	0.0	3	7.7	0.0	2.7	2	0	0	2	2	2	2	RsgA GTPase
Zeta_toxin	PF06414.12	TraesCS1A01G340100.1	0.0027	17.0	0.0	0.26	10.5	0.0	2.8	2	0	0	2	2	1	1	Zeta toxin
AAA_3	PF07726.11	TraesCS1A01G340100.1	0.0036	17.2	0.1	1.3	8.9	0.0	3.1	2	1	0	2	2	1	1	ATPase family associated with various cellular activities (AAA)
DNA_pol3_delta2	PF13177.6	TraesCS1A01G340100.1	0.004	17.0	0.0	0.34	10.7	0.0	2.7	2	0	0	2	2	1	1	DNA polymerase III, delta subunit
ABC_tran	PF00005.27	TraesCS1A01G340100.1	0.0062	17.1	0.3	0.79	10.2	0.0	3.2	3	0	0	3	3	1	1	ABC transporter
STT3	PF02516.14	TraesCS1A01G340400.1	6.3e-109	365.1	33.2	6.5e-105	351.9	28.7	2.1	2	0	0	2	2	2	2	Oligosaccharyl transferase STT3 subunit
PMT_2	PF13231.6	TraesCS1A01G340400.1	0.0018	18.5	16.4	0.0018	18.5	16.4	3.8	3	1	1	4	4	1	1	Dolichyl-phosphate-mannose-protein mannosyltransferase
Transferase	PF02458.15	TraesCS1A01G341300.1	1.3e-69	235.0	0.0	1.6e-69	234.7	0.0	1.1	1	0	0	1	1	1	1	Transferase family
Hexokinase_2	PF03727.16	TraesCS1A01G342500.1	1e-76	257.5	0.0	1.6e-76	257.0	0.0	1.3	1	0	0	1	1	1	1	Hexokinase
Hexokinase_1	PF00349.21	TraesCS1A01G342500.1	2.1e-65	220.4	0.0	3.1e-65	219.8	0.0	1.3	1	0	0	1	1	1	1	Hexokinase
Pyrophosphatase	PF00719.19	TraesCS1A01G342700.1	2.7e-54	183.3	0.1	3.2e-54	183.1	0.1	1.1	1	0	0	1	1	1	1	Inorganic pyrophosphatase
SecE	PF00584.20	TraesCS1A01G343100.1	2.9e-12	46.3	0.3	3.5e-12	46.1	0.3	1.1	1	0	0	1	1	1	1	SecE/Sec61-gamma subunits of protein translocation complex
Profilin	PF00235.19	TraesCS1A01G343400.1	2.8e-41	140.8	0.0	3.2e-41	140.6	0.0	1.0	1	0	0	1	1	1	1	Profilin
PFK	PF00365.20	TraesCS1A01G344000.1	1.8e-63	214.5	1.2	2.4e-63	214.1	1.2	1.1	1	0	0	1	1	1	1	Phosphofructokinase
DAGK_cat	PF00781.24	TraesCS1A01G344000.1	0.00011	21.9	0.2	0.00076	19.1	0.2	2.2	2	0	0	2	2	1	1	Diacylglycerol kinase catalytic domain
Reticulon	PF02453.17	TraesCS1A01G346800.3	1.1e-45	155.5	1.6	1.5e-45	155.0	1.6	1.2	1	0	0	1	1	1	1	Reticulon
Cu_bind_like	PF02298.17	TraesCS1A01G348000.1	1.6e-20	72.9	0.0	2e-20	72.6	0.0	1.1	1	0	0	1	1	1	1	Plastocyanin-like domain
Ldh_1_N	PF00056.23	TraesCS1A01G348500.1	1.3e-48	164.7	0.1	2.4e-48	163.8	0.1	1.5	1	0	0	1	1	1	1	lactate/malate dehydrogenase, NAD binding domain
Ldh_1_C	PF02866.18	TraesCS1A01G348500.1	2.2e-46	157.9	0.0	3.6e-46	157.1	0.0	1.4	1	0	0	1	1	1	1	lactate/malate dehydrogenase, alpha/beta C-terminal domain
3Beta_HSD	PF01073.19	TraesCS1A01G348500.1	4.1e-06	26.0	0.0	6.4e-06	25.4	0.0	1.3	1	0	0	1	1	1	1	3-beta hydroxysteroid dehydrogenase/isomerase family
ECH_1	PF00378.20	TraesCS1A01G349200.1	3e-22	79.2	0.1	3.8e-22	78.8	0.1	1.1	1	0	0	1	1	1	1	Enoyl-CoA hydratase/isomerase
DAHP_synth_2	PF01474.16	TraesCS1A01G349400LC.1	1e-186	620.7	0.0	1.2e-186	620.5	0.0	1.0	1	0	0	1	1	1	1	Class-II DAHP synthetase family
Tubulin	PF00091.25	TraesCS1A01G350200.1	3.2e-67	226.6	0.0	4.4e-67	226.1	0.0	1.2	1	0	0	1	1	1	1	Tubulin/FtsZ family, GTPase domain
Tubulin_C	PF03953.17	TraesCS1A01G350200.1	3e-50	169.6	0.0	4.6e-50	169.0	0.0	1.3	1	0	0	1	1	1	1	Tubulin C-terminal domain
Pkinase	PF00069.25	TraesCS1A01G350500.1	1.3e-78	264.0	0.0	2e-78	263.4	0.0	1.3	1	0	0	1	1	1	1	Protein kinase domain
Pkinase_Tyr	PF07714.17	TraesCS1A01G350500.1	5.4e-42	143.9	0.0	8.2e-42	143.3	0.0	1.2	1	0	0	1	1	1	1	Protein tyrosine kinase
KA1	PF02149.19	TraesCS1A01G350500.1	2.3e-14	52.9	0.1	5.6e-14	51.7	0.1	1.7	1	0	0	1	1	1	1	Kinase associated domain 1
Kinase-like	PF14531.6	TraesCS1A01G350500.1	9.2e-08	31.7	0.0	1.4e-07	31.2	0.0	1.3	1	0	0	1	1	1	1	Kinase-like
AdenylateSensor	PF16579.5	TraesCS1A01G350500.1	2.6e-06	27.9	0.8	5.7e-05	23.6	0.4	2.8	2	1	0	2	2	1	1	Adenylate sensor of SNF1-like protein kinase
RIO1	PF01163.22	TraesCS1A01G350500.1	6.9e-05	22.5	0.9	0.00014	21.5	0.9	1.5	1	0	0	1	1	1	1	RIO1 family
UBA	PF00627.31	TraesCS1A01G350500.1	0.0019	18.1	0.0	0.004	17.0	0.0	1.6	1	0	0	1	1	1	1	UBA/TS-N domain
UBA_2	PF08587.11	TraesCS1A01G350500.1	0.0083	16.2	0.1	0.02	15.0	0.1	1.6	1	0	0	1	1	1	1	Ubiquitin associated domain (UBA)
LRR_8	PF13855.6	TraesCS1A01G350800.1	2e-32	110.7	22.6	2.2e-11	43.3	2.4	5.9	6	0	0	6	6	5	5	Leucine rich repeat
LRR_4	PF12799.7	TraesCS1A01G350800.1	9.1e-24	83.2	15.8	6.2e-05	23.3	0.3	7.5	6	1	2	8	8	5	5	Leucine Rich repeats (2 copies)
LRR_1	PF00560.33	TraesCS1A01G350800.1	1.3e-14	52.5	20.1	0.074	13.6	0.1	11.1	12	0	0	12	12	4	4	Leucine Rich Repeat
LRR_6	PF13516.6	TraesCS1A01G350800.1	1.6e-06	27.6	21.1	1.5	9.1	0.2	8.9	9	0	0	9	9	3	3	Leucine Rich repeat
Oxidored_q6	PF01058.22	TraesCS1A01G353000.1	7.3e-22	77.6	0.1	9.4e-22	77.2	0.1	1.1	1	0	0	1	1	1	1	NADH ubiquinone oxidoreductase, 20 Kd subunit
Glyco_transf_5	PF08323.11	TraesCS1A01G353300.1	9.8e-65	218.6	0.1	2e-64	217.7	0.1	1.5	1	0	0	1	1	1	1	Starch synthase catalytic domain
Glycos_transf_1	PF00534.20	TraesCS1A01G353300.1	1.5e-10	40.9	0.0	3.3e-10	39.8	0.0	1.6	1	0	0	1	1	1	1	Glycosyl transferases group 1
Glyco_transf_4	PF13439.6	TraesCS1A01G353300.1	2.1e-07	31.1	0.0	9.2e-07	29.0	0.0	2.1	1	1	0	1	1	1	1	Glycosyltransferase Family 4
Glyco_trans_4_4	PF13579.6	TraesCS1A01G353300.1	0.00033	21.1	0.0	0.00095	19.6	0.0	1.8	1	1	0	1	1	1	1	Glycosyl transferase 4-like domain
SATase_N	PF06426.14	TraesCS1A01G353800.1	2.4e-36	124.3	0.3	3.7e-36	123.7	0.3	1.3	1	0	0	1	1	1	1	Serine acetyltransferase, N-terminal
Hexapep	PF00132.24	TraesCS1A01G353800.1	4.2e-14	51.6	11.8	9.4e-11	41.0	2.9	2.4	2	0	0	2	2	2	2	Bacterial transferase hexapeptide (six repeats)
Hexapep_2	PF14602.6	TraesCS1A01G353800.1	6.6e-06	25.8	12.6	5.1e-05	22.9	6.2	2.4	2	0	0	2	2	2	2	Hexapeptide repeat of succinyl-transferase
Ribosomal_L4	PF00573.22	TraesCS1A01G354400.1	1.1e-40	139.4	1.4	1.1e-40	139.4	0.1	1.6	2	0	0	2	2	1	1	Ribosomal protein L4/L1 family
Ribos_L4_asso_C	PF14374.6	TraesCS1A01G354400.1	3.6e-27	94.2	2.3	3.7e-27	94.2	0.9	1.8	2	0	0	2	2	1	1	60S ribosomal protein L4 C-terminal domain
HABP4_PAI-RBP1	PF04774.15	TraesCS1A01G354700.1	8.8e-27	94.3	13.4	8.8e-27	94.3	13.4	2.6	3	0	0	3	3	1	1	Hyaluronan / mRNA binding family
Stm1_N	PF09598.10	TraesCS1A01G354700.1	1e-14	55.1	6.3	1e-14	55.1	6.3	4.4	5	1	0	5	5	1	1	Stm1
Hexokinase_2	PF03727.16	TraesCS1A01G355200.1	1e-82	277.2	0.0	1.5e-82	276.6	0.0	1.3	1	0	0	1	1	1	1	Hexokinase
Hexokinase_1	PF00349.21	TraesCS1A01G355200.1	8.8e-65	218.3	0.0	1.5e-64	217.6	0.0	1.3	1	0	0	1	1	1	1	Hexokinase
Barwin	PF00967.17	TraesCS1A01G355300.1	3.8e-59	197.7	4.4	4.5e-59	197.5	4.4	1.0	1	0	0	1	1	1	1	Barwin family
LacAB_rpiB	PF02502.18	TraesCS1A01G356500.1	7.1e-25	87.6	0.0	1.1e-24	87.1	0.0	1.2	1	0	0	1	1	1	1	Ribose/Galactose Isomerase
Cupin_2	PF07883.11	TraesCS1A01G356500.1	3.5e-06	26.6	0.1	7.7e-06	25.5	0.1	1.6	1	0	0	1	1	1	1	Cupin domain
Cupin_7	PF12973.7	TraesCS1A01G356500.1	0.0007	19.5	0.1	0.0012	18.8	0.1	1.3	1	0	0	1	1	1	1	ChrR Cupin-like domain
DUF4437	PF14499.6	TraesCS1A01G356500.1	0.0043	16.2	0.1	0.0077	15.4	0.1	1.4	1	0	0	1	1	1	1	Domain of unknown function (DUF4437)
NAD_binding_6	PF08030.12	TraesCS1A01G357100.1	6.8e-43	146.5	0.0	1.1e-42	145.9	0.0	1.3	1	0	0	1	1	1	1	Ferric reductase NAD binding domain
NADPH_Ox	PF08414.10	TraesCS1A01G357100.1	1.3e-28	99.3	0.1	2.5e-28	98.4	0.1	1.5	1	0	0	1	1	1	1	Respiratory burst NADPH oxidase
FAD_binding_8	PF08022.12	TraesCS1A01G357100.1	4.7e-25	87.8	0.1	9.7e-25	86.8	0.1	1.5	1	0	0	1	1	1	1	FAD-binding domain
6PGD	PF00393.19	TraesCS1A01G357200.1	6.4e-125	416.3	0.0	8.1e-125	416.0	0.0	1.1	1	0	0	1	1	1	1	6-phosphogluconate dehydrogenase, C-terminal domain
NAD_binding_2	PF03446.15	TraesCS1A01G357200.1	2.4e-44	151.3	0.0	3.9e-44	150.6	0.0	1.3	1	0	0	1	1	1	1	NAD binding domain of 6-phosphogluconate dehydrogenase
Hydrophob_seed	PF14547.6	TraesCS1A01G357700.1	5e-05	23.4	4.8	7.2e-05	22.9	4.8	1.2	1	0	0	1	1	1	1	Hydrophobic seed protein
Tryp_alpha_amyl	PF00234.22	TraesCS1A01G357700.1	0.00097	19.5	1.2	0.0013	19.1	1.2	1.3	1	0	0	1	1	1	1	Protease inhibitor/seed storage/LTP family
Aldedh	PF00171.22	TraesCS1A01G357900.1	1.3e-38	132.8	0.0	1.6e-38	132.4	0.0	1.1	1	0	0	1	1	1	1	Aldehyde dehydrogenase family
Histone	PF00125.24	TraesCS1A01G360000.1	2.8e-53	179.7	2.1	3.2e-53	179.6	2.1	1.0	1	0	0	1	1	1	1	Core histone H2A/H2B/H3/H4
CENP-T_C	PF15511.6	TraesCS1A01G360000.1	0.00012	22.1	0.5	0.00019	21.5	0.1	1.5	2	0	0	2	2	1	1	Centromere kinetochore component CENP-T histone fold
CENP-S	PF15630.6	TraesCS1A01G360000.1	0.00026	21.3	0.0	0.0004	20.7	0.0	1.2	1	0	0	1	1	1	1	CENP-S protein
PAF	PF15715.5	TraesCS1A01G360000.1	0.00031	21.3	1.1	0.00034	21.2	1.1	1.2	1	0	0	1	1	1	1	PCNA-associated factor histone like domain
CBFD_NFYB_HMF	PF00808.23	TraesCS1A01G360000.1	0.0023	18.2	0.0	0.0044	17.3	0.0	1.5	1	0	0	1	1	1	1	Histone-like transcription factor (CBF/NF-Y) and archaeal histone
NAP	PF00956.18	TraesCS1A01G360500.1	4.5e-84	281.8	11.2	4.5e-84	281.8	11.2	1.8	2	0	0	2	2	1	1	Nucleosome assembly protein (NAP)
OmpH	PF03938.14	TraesCS1A01G360500.1	5.8e-05	23.4	0.7	5.8e-05	23.4	0.7	2.3	3	0	0	3	3	1	1	Outer membrane protein (OmpH-like)
Lant_dehydr_C	PF14028.6	TraesCS1A01G360500.1	0.00057	19.5	0.1	0.00084	19.0	0.1	1.2	1	0	0	1	1	1	1	Lantibiotic biosynthesis dehydratase C-term
DUF2408	PF10303.9	TraesCS1A01G360500.1	0.0061	17.1	0.7	0.011	16.3	0.2	1.7	2	0	0	2	2	1	1	Protein of unknown function (DUF2408)
Glyco_hydro_9	PF00759.19	TraesCS1A01G360700.3	3.1e-140	468.2	0.7	3.5e-140	468.1	0.7	1.0	1	0	0	1	1	1	1	Glycosyl hydrolase family 9
XPG_I	PF00867.18	TraesCS1A01G361200.1	1.9e-30	105.0	0.1	5.1e-30	103.7	0.1	1.8	1	0	0	1	1	1	1	XPG I-region
XPG_N	PF00752.17	TraesCS1A01G361200.1	4.1e-30	104.2	0.0	1.2e-29	102.7	0.0	1.8	2	0	0	2	2	1	1	XPG N-terminal domain
5_3_exonuc	PF01367.20	TraesCS1A01G361200.1	2.1e-06	28.3	0.0	7.1e-06	26.5	0.0	1.9	1	0	0	1	1	1	1	5'-3' exonuclease, C-terminal SAM fold
5_3_exonuc_N	PF02739.16	TraesCS1A01G361200.1	0.00068	19.6	0.0	0.0028	17.6	0.0	2.0	1	1	0	1	1	1	1	5'-3' exonuclease, N-terminal resolvase-like domain
SAD_SRA	PF02182.17	TraesCS1A01G362000.1	4e-47	159.8	0.1	6.9e-47	159.0	0.1	1.4	1	0	0	1	1	1	1	SAD/SRA domain
SET	PF00856.28	TraesCS1A01G362000.1	5.7e-22	78.9	0.1	2.7e-21	76.7	0.1	2.1	1	1	0	1	1	1	1	SET domain
Pre-SET	PF05033.16	TraesCS1A01G362000.1	3.3e-19	69.5	5.6	3.3e-19	69.5	5.6	1.7	2	0	0	2	2	1	1	Pre-SET motif
BRCC36_C	PF18110.1	TraesCS1A01G364600.1	2.4e-21	75.7	2.5	4e-21	75.0	2.5	1.4	1	0	0	1	1	1	1	BRCC36 C-terminal helical domain
JAB	PF01398.21	TraesCS1A01G364600.1	2.2e-14	53.4	0.0	1.1e-13	51.2	0.0	2.0	2	0	0	2	2	1	1	JAB1/Mov34/MPN/PAD-1 ubiquitin protease
Prok-JAB	PF14464.6	TraesCS1A01G364600.1	0.00041	20.1	0.0	0.00087	19.1	0.0	1.5	1	0	0	1	1	1	1	Prokaryotic homologs of the JAB domain
Adap_comp_sub	PF00928.21	TraesCS1A01G365600.1	2.5e-91	305.7	0.0	3.1e-91	305.4	0.0	1.1	1	0	0	1	1	1	1	Adaptor complexes medium subunit family
Clat_adaptor_s	PF01217.20	TraesCS1A01G365600.1	2.8e-05	24.1	0.2	4.5e-05	23.4	0.2	1.4	1	0	0	1	1	1	1	Clathrin adaptor complex small chain
muHD	PF10291.9	TraesCS1A01G365600.1	0.00057	19.4	0.0	0.0011	18.5	0.0	1.4	1	0	0	1	1	1	1	Muniscin C-terminal mu homology domain
polyprenyl_synt	PF00348.17	TraesCS1A01G365800.1	4.6e-88	294.6	0.0	5.7e-88	294.3	0.0	1.1	1	0	0	1	1	1	1	Polyprenyl synthetase
PMEI	PF04043.15	TraesCS1A01G366600.1	1.5e-10	41.6	0.0	1.9e-10	41.3	0.0	1.3	1	0	0	1	1	1	1	Plant invertase/pectin methylesterase inhibitor
tRNA-synt_1c	PF00749.21	TraesCS1A01G369400.1	1.4e-102	342.8	0.2	2.1e-102	342.3	0.2	1.2	1	0	0	1	1	1	1	tRNA synthetases class I (E and Q), catalytic domain
tRNA-synt_1c_C	PF03950.18	TraesCS1A01G369400.1	2.2e-32	112.3	0.0	3.6e-32	111.6	0.0	1.4	1	0	0	1	1	1	1	tRNA synthetases class I (E and Q), anti-codon binding domain
GST_C	PF00043.25	TraesCS1A01G369400.1	5.8e-05	23.2	0.0	0.00014	22.1	0.0	1.6	1	0	0	1	1	1	1	Glutathione S-transferase, C-terminal domain
GST_C_2	PF13410.6	TraesCS1A01G369400.1	0.00046	20.1	0.1	0.0011	19.0	0.1	1.7	1	0	0	1	1	1	1	Glutathione S-transferase, C-terminal domain
GST_C_3	PF14497.6	TraesCS1A01G369400.1	0.00049	20.2	0.0	0.0038	17.4	0.0	2.5	2	0	0	2	2	1	1	Glutathione S-transferase, C-terminal domain
tRNA-synt_1e	PF01406.19	TraesCS1A01G369400.1	0.0016	17.9	0.0	0.0029	17.0	0.0	1.4	1	0	0	1	1	1	1	tRNA synthetases class I (C) catalytic domain
Methyltransf_11	PF08241.12	TraesCS1A01G369600.1	1.8e-38	131.0	0.0	1.4e-17	64.1	0.0	3.0	3	0	0	3	3	2	2	Methyltransferase domain
Methyltransf_25	PF13649.6	TraesCS1A01G369600.1	2.4e-38	130.8	0.1	9.1e-19	68.0	0.0	3.2	3	0	0	3	3	2	2	Methyltransferase domain
Methyltransf_31	PF13847.6	TraesCS1A01G369600.1	2e-35	121.8	0.2	1.1e-18	67.5	0.0	2.4	3	0	0	3	3	2	2	Methyltransferase domain
Methyltransf_23	PF13489.6	TraesCS1A01G369600.1	3.8e-30	104.9	0.0	2.2e-19	69.9	0.0	2.2	2	0	0	2	2	2	2	Methyltransferase domain
Methyltransf_12	PF08242.12	TraesCS1A01G369600.1	1.9e-24	86.3	0.0	1.7e-11	44.8	0.0	2.6	2	0	0	2	2	2	2	Methyltransferase domain
Ubie_methyltran	PF01209.18	TraesCS1A01G369600.1	2.4e-19	69.6	0.5	1.3e-09	37.7	0.1	3.1	2	1	1	3	3	2	2	ubiE/COQ5 methyltransferase family
CMAS	PF02353.20	TraesCS1A01G369600.1	2.5e-15	56.5	0.0	5.3e-14	52.2	0.0	2.2	2	0	0	2	2	1	1	Mycolic acid cyclopropane synthetase
CheR	PF01739.18	TraesCS1A01G369600.1	4.1e-13	49.3	0.0	1.6e-06	27.8	0.0	3.0	2	1	1	3	3	2	2	CheR methyltransferase, SAM binding domain
Methyltransf_PK	PF05891.12	TraesCS1A01G369600.1	9.8e-13	48.1	0.1	1.9e-10	40.6	0.0	2.7	3	0	0	3	3	1	1	AdoMet dependent proline di-methyltransferase
TehB	PF03848.14	TraesCS1A01G369600.1	2.9e-11	43.2	0.0	1.4e-05	24.6	0.0	2.6	3	0	0	3	3	2	2	Tellurite resistance protein TehB
MTS	PF05175.14	TraesCS1A01G369600.1	2.6e-08	33.6	0.0	0.00052	19.6	0.0	2.4	2	0	0	2	2	2	2	Methyltransferase small domain
NodS	PF05401.11	TraesCS1A01G369600.1	3.6e-07	30.0	0.0	0.0007	19.3	0.0	2.2	2	0	0	2	2	2	2	Nodulation protein S (NodS)
PCMT	PF01135.19	TraesCS1A01G369600.1	3.8e-07	30.1	0.1	0.00092	19.0	0.0	2.3	2	0	0	2	2	2	2	Protein-L-isoaspartate(D-aspartate) O-methyltransferase (PCMT)
MetW	PF07021.12	TraesCS1A01G369600.1	1.6e-06	27.9	0.1	2e-05	24.3	0.0	2.2	2	0	0	2	2	1	1	Methionine biosynthesis protein MetW
Methyltransf_2	PF00891.18	TraesCS1A01G369600.1	2.9e-06	26.8	0.0	0.0022	17.3	0.0	2.4	2	1	0	2	2	2	2	O-methyltransferase domain
Methyltransf_32	PF13679.6	TraesCS1A01G369600.1	2.2e-05	24.5	0.0	0.044	13.8	0.0	2.3	2	0	0	2	2	2	2	Methyltransferase domain
Methyltransf_9	PF08003.11	TraesCS1A01G369600.1	2.7e-05	23.3	0.0	0.00058	18.9	0.0	2.1	2	0	0	2	2	1	1	Protein of unknown function (DUF1698)
FtsJ	PF01728.19	TraesCS1A01G369600.1	3.2e-05	24.1	0.0	0.021	14.9	0.0	2.8	2	1	0	2	2	1	1	FtsJ-like methyltransferase
Methyltransf_4	PF02390.17	TraesCS1A01G369600.1	6.7e-05	22.4	0.5	0.05	13.1	0.0	2.6	2	0	0	2	2	2	2	Putative methyltransferase
PrmA	PF06325.13	TraesCS1A01G369600.1	0.0001	21.8	0.0	0.02	14.3	0.0	2.6	3	0	0	3	3	1	1	Ribosomal protein L11 methyltransferase (PrmA)
RrnaAD	PF00398.20	TraesCS1A01G369600.1	0.00031	19.9	0.0	0.12	11.4	0.0	2.2	2	0	0	2	2	2	2	Ribosomal RNA adenine dimethylase
TPMT	PF05724.11	TraesCS1A01G369600.1	0.0025	17.5	0.0	0.16	11.6	0.0	2.6	2	1	0	2	2	1	1	Thiopurine S-methyltransferase (TPMT)
DOT1	PF08123.13	TraesCS1A01G369600.1	0.0038	16.8	1.5	0.047	13.2	0.1	2.8	2	1	0	2	2	1	1	Histone methylation protein DOT1
ANTH	PF07651.16	TraesCS1A01G369700.1	6.1e-94	314.1	0.0	7.9e-94	313.7	0.0	1.1	1	0	0	1	1	1	1	ANTH domain
ENTH	PF01417.20	TraesCS1A01G369700.1	9.4e-08	32.2	0.0	1.9e-07	31.1	0.0	1.5	1	0	0	1	1	1	1	ENTH domain
Pkinase	PF00069.25	TraesCS1A01G369800.1	4.3e-24	85.3	0.0	1.5e-22	80.2	0.0	2.6	1	1	0	1	1	1	1	Protein kinase domain
Pkinase_Tyr	PF07714.17	TraesCS1A01G369800.1	2.5e-10	40.1	0.0	5.6e-10	38.9	0.0	1.6	1	1	0	1	1	1	1	Protein tyrosine kinase
APH	PF01636.23	TraesCS1A01G369800.1	0.00064	19.7	0.0	0.0014	18.6	0.0	1.6	1	0	0	1	1	1	1	Phosphotransferase enzyme family
Pkinase_fungal	PF17667.1	TraesCS1A01G369800.1	0.0044	15.8	0.0	0.0074	15.1	0.0	1.2	1	0	0	1	1	1	1	Fungal protein kinase
FTA2	PF13095.6	TraesCS1A01G369800.1	0.0056	16.3	0.0	0.0093	15.6	0.0	1.3	1	0	0	1	1	1	1	Kinetochore Sim4 complex subunit FTA2
PALP	PF00291.25	TraesCS1A01G371900.1	5.4e-53	180.3	0.1	7.1e-53	179.9	0.1	1.2	1	0	0	1	1	1	1	Pyridoxal-phosphate dependent enzyme
AFG1_ATPase	PF03969.16	TraesCS1A01G372400.2	3e-101	338.9	0.0	4.6e-98	328.4	0.0	2.1	1	1	1	2	2	2	2	AFG1-like ATPase
AAA_16	PF13191.6	TraesCS1A01G372400.2	0.00096	19.6	1.5	0.055	13.9	0.0	3.1	2	2	1	3	3	1	1	AAA ATPase domain
Bac_DnaA	PF00308.18	TraesCS1A01G372400.2	0.0032	17.4	0.0	0.02	14.8	0.0	2.1	2	0	0	2	2	1	1	Bacterial dnaA protein
AAA	PF00004.29	TraesCS1A01G372400.2	0.0035	17.8	0.0	0.0097	16.3	0.0	1.8	1	0	0	1	1	1	1	ATPase family associated with various cellular activities (AAA)
WD40	PF00400.32	TraesCS1A01G378000.1	8e-50	165.8	20.8	3.4e-07	30.8	0.2	7.3	7	0	0	7	7	7	7	WD domain, G-beta repeat
ANAPC4_WD40	PF12894.7	TraesCS1A01G378000.1	2.2e-13	50.3	0.7	0.014	15.7	0.0	5.0	1	1	3	5	5	4	4	Anaphase-promoting complex subunit 4 WD40 domain
Nup160	PF11715.8	TraesCS1A01G378000.1	6.4e-06	25.1	6.6	0.94	8.0	0.0	4.5	3	2	1	5	5	3	3	Nucleoporin Nup120/160
eIF2A	PF08662.11	TraesCS1A01G378000.1	1.2e-05	25.2	0.5	0.0091	15.9	0.0	3.1	2	1	1	3	3	2	2	Eukaryotic translation initiation factor eIF2A
Ge1_WD40	PF16529.5	TraesCS1A01G378000.1	3e-05	23.1	0.0	0.22	10.4	0.0	4.0	3	1	1	4	4	1	1	WD40 region of Ge1, enhancer of mRNA-decapping protein
Cytochrom_D1	PF02239.16	TraesCS1A01G378000.1	0.0018	16.9	0.1	0.14	10.7	0.2	2.3	2	1	0	2	2	2	2	Cytochrome D1 heme domain
ATP-synt_ab	PF00006.25	TraesCS1A01G379000.1	3.8e-61	206.4	0.0	5.6e-61	205.9	0.0	1.3	1	0	0	1	1	1	1	ATP synthase alpha/beta family, nucleotide-binding domain
ATP-synt_ab_N	PF02874.23	TraesCS1A01G379000.1	2.6e-20	72.7	2.0	5.1e-20	71.8	2.0	1.5	1	0	0	1	1	1	1	ATP synthase alpha/beta family, beta-barrel domain
Synthase_beta	PF11421.8	TraesCS1A01G379000.1	1.7e-06	28.6	15.6	4.1e-06	27.4	15.6	1.7	1	0	0	1	1	1	1	ATP synthase F1 beta subunit
AAA	PF00004.29	TraesCS1A01G379000.1	0.0062	17.0	0.1	0.076	13.4	0.0	2.3	2	0	0	2	2	1	1	ATPase family associated with various cellular activities (AAA)
CSD2	PF17876.1	TraesCS1A01G379000.1	0.0083	16.3	1.0	0.36	11.0	0.3	2.7	2	0	0	2	2	1	1	Cold shock domain
Nop	PF01798.18	TraesCS1A01G379300.1	9e-88	293.6	0.0	9e-88	293.6	0.0	2.0	2	0	0	2	2	1	1	snoRNA binding domain, fibrillarin
NOP5NT	PF08156.13	TraesCS1A01G379300.1	4.2e-18	65.5	1.4	2.4e-17	63.1	0.1	2.8	2	0	0	2	2	1	1	NOP5NT (NUC127) domain
SNARE	PF05739.19	TraesCS1A01G379800.1	3.3e-10	39.8	0.5	3.3e-10	39.8	0.5	1.7	2	0	0	2	2	1	1	SNARE domain
FliJ	PF02050.16	TraesCS1A01G379800.1	0.00029	21.0	3.3	0.028	14.6	0.3	2.3	2	0	0	2	2	2	2	Flagellar FliJ protein
Ribosomal_L1	PF00687.21	TraesCS1A01G381700LC.1	1.2e-49	168.8	0.0	2e-49	168.1	0.0	1.3	1	0	0	1	1	1	1	Ribosomal protein L1p/L10e family
GCIP	PF13324.6	TraesCS1A01G381800.1	1.1e-71	241.5	0.2	1.7e-71	240.9	0.2	1.2	1	0	0	1	1	1	1	Grap2 and cyclin-D-interacting
Asn_synthase	PF00733.21	TraesCS1A01G382800.1	6e-99	332.1	0.2	1.6e-58	199.1	0.1	2.1	1	1	1	2	2	2	2	Asparagine synthase
GATase_7	PF13537.6	TraesCS1A01G382800.1	1.5e-43	147.6	0.0	2.5e-43	146.9	0.0	1.3	1	0	0	1	1	1	1	Glutamine amidotransferase domain
GATase_6	PF13522.6	TraesCS1A01G382800.1	2.2e-33	115.3	0.0	4e-33	114.5	0.0	1.4	1	0	0	1	1	1	1	Glutamine amidotransferase domain
DUF3700	PF12481.8	TraesCS1A01G382800.1	3.6e-12	46.2	0.3	8e-12	45.1	0.0	1.7	2	0	0	2	2	1	1	Aluminium induced protein
Ribosomal_L35Ae	PF01247.18	TraesCS1A01G383500.1	2e-43	146.5	0.9	2.4e-43	146.2	0.9	1.0	1	0	0	1	1	1	1	Ribosomal protein L35Ae
RimM	PF01782.18	TraesCS1A01G383500.1	0.003	17.7	0.0	1.2	9.4	0.0	2.2	2	0	0	2	2	2	2	RimM N-terminal domain
Dynamin_M	PF01031.20	TraesCS1A01G385400.2	7.4e-63	212.4	0.0	5.5e-62	209.6	0.0	2.0	2	0	0	2	2	1	1	Dynamin central region
Dynamin_N	PF00350.23	TraesCS1A01G385400.2	5.1e-53	179.6	0.1	1.1e-52	178.4	0.0	1.6	2	0	0	2	2	1	1	Dynamin family
GED	PF02212.18	TraesCS1A01G385400.2	1.1e-22	80.0	0.1	2.9e-22	78.6	0.1	1.8	1	0	0	1	1	1	1	Dynamin GTPase effector domain
MMR_HSR1	PF01926.23	TraesCS1A01G385400.2	0.00013	22.0	0.0	0.00056	20.0	0.0	2.1	2	0	0	2	2	1	1	50S ribosome-binding GTPase
Ribosomal_L37ae	PF01780.19	TraesCS1A01G386300.1	1.2e-39	134.3	8.8	1.3e-39	134.1	8.8	1.0	1	0	0	1	1	1	1	Ribosomal L37ae protein family
A2L_zn_ribbon	PF08792.10	TraesCS1A01G386300.1	0.0059	16.3	1.1	0.13	12.0	0.1	2.1	2	0	0	2	2	1	1	A2L zinc ribbon domain
zf-RING_13	PF17977.1	TraesCS1A01G386300.1	0.0066	16.6	0.6	0.0092	16.1	0.6	1.2	1	0	0	1	1	1	1	RING/Ubox like zinc-binding domain
Proteasom_PSMB	PF10508.9	TraesCS1A01G387700.1	4.6e-16	58.4	0.2	1.3e-14	53.6	0.2	3.0	1	1	0	1	1	1	1	Proteasome non-ATPase 26S subunit
Ribosomal_L21p	PF00829.21	TraesCS1A01G388500.1	2.1e-33	114.6	1.2	2.7e-33	114.2	1.2	1.1	1	0	0	1	1	1	1	Ribosomal prokaryotic L21 protein
GFO_IDH_MocA	PF01408.22	TraesCS1A01G388800.1	1.2e-18	68.1	0.0	2.1e-18	67.3	0.0	1.4	1	0	0	1	1	1	1	Oxidoreductase family, NAD-binding Rossmann fold
Ribosomal_L1	PF00687.21	TraesCS1A01G389100.1	6.8e-54	182.7	0.1	6.4e-53	179.5	0.0	2.2	2	0	0	2	2	1	1	Ribosomal protein L1p/L10e family
RNase_PH	PF01138.21	TraesCS1A01G389600.1	1.3e-38	132.5	0.1	1.8e-38	132.1	0.1	1.2	1	0	0	1	1	1	1	3' exoribonuclease family, domain 1
RNase_PH_C	PF03725.15	TraesCS1A01G389600.1	4.5e-08	33.0	0.2	9.5e-08	32.0	0.2	1.6	1	0	0	1	1	1	1	3' exoribonuclease family, domain 2
PSI_PsaH	PF03244.14	TraesCS1A01G392000.1	1.7e-68	228.5	0.2	1.9e-68	228.3	0.2	1.0	1	0	0	1	1	1	1	Photosystem I reaction centre subunit VI
UQ_con	PF00179.26	TraesCS1A01G392400.1	2e-48	163.6	0.0	2.2e-48	163.4	0.0	1.0	1	0	0	1	1	1	1	Ubiquitin-conjugating enzyme
Prok-E2_B	PF14461.6	TraesCS1A01G392400.1	0.0013	18.4	0.0	0.0017	18.0	0.0	1.2	1	0	0	1	1	1	1	Prokaryotic E2 family B
DnaJ_C	PF01556.18	TraesCS1A01G395300.1	3.9e-42	143.8	0.1	5.2e-42	143.4	0.1	1.2	1	0	0	1	1	1	1	DnaJ C terminal domain
DnaJ	PF00226.31	TraesCS1A01G395300.1	2.3e-28	98.1	3.6	3.9e-28	97.3	3.6	1.4	1	0	0	1	1	1	1	DnaJ domain
GBP	PF02263.19	TraesCS1A01G396000.1	5.7e-65	219.1	0.0	5.7e-65	219.1	0.0	2.9	3	1	2	5	5	1	1	Guanylate-binding protein, N-terminal domain
GBP_C	PF02841.14	TraesCS1A01G396000.1	5.6e-63	213.1	35.9	9.6e-54	182.8	7.3	4.2	2	2	1	4	4	2	2	Guanylate-binding protein, C-terminal domain
Fasciclin	PF02469.22	TraesCS1A01G396800.1	7.6e-11	42.3	0.0	1.1e-10	41.8	0.0	1.2	1	0	0	1	1	1	1	Fasciclin domain
DUF2868	PF11067.8	TraesCS1A01G396800.1	0.00016	21.3	1.7	0.0071	15.9	0.0	2.1	2	0	0	2	2	2	2	Protein of unknown function (DUF2868)
CCDC53	PF10152.9	TraesCS1A01G396800.1	0.0088	16.5	4.3	0.35	11.3	2.0	2.1	2	0	0	2	2	2	2	Subunit CCDC53 of WASH complex
zf-CCCH	PF00642.24	TraesCS1A01G397300.1	1e-12	47.6	13.5	2.7e-07	30.3	3.0	2.5	2	0	0	2	2	2	2	Zinc finger C-x8-C-x5-C-x3-H type (and similar)
RRM_1	PF00076.22	TraesCS1A01G397300.1	6e-06	26.0	0.0	1.2e-05	25.1	0.0	1.4	1	0	0	1	1	1	1	RNA recognition motif. (a.k.a. RRM, RBD, or RNP domain)
zf_CCCH_4	PF18345.1	TraesCS1A01G397300.1	2.4e-05	24.2	14.9	0.0073	16.3	2.3	2.4	2	0	0	2	2	2	2	Zinc finger domain
Torus	PF16131.5	TraesCS1A01G397300.1	0.00016	22.4	1.6	0.051	14.3	0.1	2.4	2	0	0	2	2	2	2	Torus domain
ubiquitin	PF00240.23	TraesCS1A01G397400.1	1.7e-34	117.4	0.4	3e-34	116.6	0.4	1.4	1	0	0	1	1	1	1	Ubiquitin family
Ribosomal_S27	PF01599.19	TraesCS1A01G397400.1	5.9e-27	93.6	2.2	1.2e-26	92.6	2.2	1.5	1	0	0	1	1	1	1	Ribosomal protein S27a
Rad60-SLD	PF11976.8	TraesCS1A01G397400.1	2.7e-16	59.2	0.6	2.7e-16	59.2	0.6	1.6	2	0	0	2	2	1	1	Ubiquitin-2 like Rad60 SUMO-like
Ubiquitin_2	PF14560.6	TraesCS1A01G397400.1	2.4e-05	24.7	0.3	0.0002	21.8	0.1	2.4	2	1	0	2	2	1	1	Ubiquitin-like domain
Rad60-SLD_2	PF13881.6	TraesCS1A01G397400.1	0.00019	21.5	1.0	0.00043	20.4	1.0	1.5	1	1	0	1	1	1	1	Ubiquitin-2 like Rad60 SUMO-like
DUF2407	PF10302.9	TraesCS1A01G397400.1	0.0029	18.1	0.9	0.0043	17.6	0.9	1.2	1	0	0	1	1	1	1	DUF2407 ubiquitin-like domain
TBK1_ULD	PF18396.1	TraesCS1A01G397400.1	0.0058	16.5	0.0	0.011	15.7	0.0	1.5	1	0	0	1	1	1	1	TANK binding kinase 1 ubiquitin-like domain
Syja_N	PF02383.18	TraesCS1A01G400300.1	4.9e-84	282.4	0.0	7.5e-84	281.8	0.0	1.3	1	0	0	1	1	1	1	SacI homology domain
Epimerase	PF01370.21	TraesCS1A01G402500.1	4.8e-46	157.2	0.0	6.3e-46	156.8	0.0	1.1	1	0	0	1	1	1	1	NAD dependent epimerase/dehydratase family
GDP_Man_Dehyd	PF16363.5	TraesCS1A01G402500.1	2.2e-29	102.9	0.0	7.5e-28	97.9	0.0	2.3	1	1	0	1	1	1	1	GDP-mannose 4,6 dehydratase
3Beta_HSD	PF01073.19	TraesCS1A01G402500.1	1.7e-10	40.4	0.0	2.6e-10	39.8	0.0	1.2	1	0	0	1	1	1	1	3-beta hydroxysteroid dehydrogenase/isomerase family
NAD_binding_4	PF07993.12	TraesCS1A01G402500.1	1.5e-05	24.4	0.0	0.0025	17.0	0.0	2.2	2	0	0	2	2	2	2	Male sterility protein
NAD_binding_10	PF13460.6	TraesCS1A01G402500.1	4.5e-05	23.4	0.0	6.6e-05	22.9	0.0	1.2	1	0	0	1	1	1	1	NAD(P)H-binding
Polysacc_synt_2	PF02719.15	TraesCS1A01G402500.1	5.6e-05	22.4	0.0	0.00093	18.4	0.1	2.2	2	0	0	2	2	1	1	Polysaccharide biosynthesis protein
RmlD_sub_bind	PF04321.17	TraesCS1A01G402500.1	0.003	16.7	0.0	0.012	14.7	0.0	1.9	1	1	0	1	1	1	1	RmlD substrate binding domain
Frigida	PF07899.11	TraesCS1A01G403200.1	6.6e-98	327.5	0.9	9e-98	327.1	0.0	1.6	2	0	0	2	2	1	1	Frigida-like protein
PMEI	PF04043.15	TraesCS1A01G403700.1	9.2e-08	32.6	0.1	1.1e-07	32.3	0.1	1.1	1	0	0	1	1	1	1	Plant invertase/pectin methylesterase inhibitor
Chloroa_b-bind	PF00504.21	TraesCS1A01G403800.1	1.9e-50	171.5	0.0	2.6e-50	171.1	0.0	1.2	1	0	0	1	1	1	1	Chlorophyll A-B binding protein
B12D	PF06522.11	TraesCS1A01G404200.1	1.5e-22	79.1	0.0	1.9e-22	78.9	0.0	1.1	1	0	0	1	1	1	1	NADH-ubiquinone reductase complex 1 MLRQ subunit
Asp	PF00026.23	TraesCS1A01G404500.1	1.3e-132	442.0	0.1	1.6e-132	441.7	0.1	1.1	1	0	0	1	1	1	1	Eukaryotic aspartyl protease
SapB_1	PF05184.15	TraesCS1A01G404500.1	1.5e-14	53.7	0.3	1.5e-14	53.7	0.3	1.9	3	0	0	3	3	1	1	Saposin-like type B, region 1
TAXi_N	PF14543.6	TraesCS1A01G404500.1	3.4e-14	53.5	0.0	3.4e-12	47.0	0.0	2.4	1	1	0	1	1	1	1	Xylanase inhibitor N-terminal
SapB_2	PF03489.17	TraesCS1A01G404500.1	7.3e-14	51.6	2.7	1.7e-13	50.4	2.7	1.7	1	0	0	1	1	1	1	Saposin-like type B, region 2
TAXi_C	PF14541.6	TraesCS1A01G404500.1	0.0011	18.8	0.0	0.0019	18.0	0.0	1.4	1	0	0	1	1	1	1	Xylanase inhibitor C-terminal
Ribosomal_L12	PF00542.19	TraesCS1A01G406500.1	2.8e-24	85.3	8.2	4.7e-22	78.1	6.8	2.3	2	0	0	2	2	2	2	Ribosomal protein L7/L12 C-terminal domain
Ribosomal_L12_N	PF16320.5	TraesCS1A01G406500.1	5.4e-12	45.2	6.3	5.4e-12	45.2	6.3	2.9	3	0	0	3	3	2	2	Ribosomal protein L7/L12 dimerisation domain
Band_7	PF01145.25	TraesCS1A01G407100.1	1.7e-26	93.3	1.1	2.7e-26	92.7	1.1	1.3	1	0	0	1	1	1	1	SPFH domain / Band 7 family
Amino_oxidase	PF01593.24	TraesCS1A01G407600.1	1.3e-24	87.3	0.0	1.6e-24	87.0	0.0	1.1	1	0	0	1	1	1	1	Flavin containing amine oxidoreductase
NAD_binding_8	PF13450.6	TraesCS1A01G407600.1	2.6e-16	59.6	0.2	5.3e-16	58.6	0.2	1.6	1	0	0	1	1	1	1	NAD(P)-binding Rossmann-like domain
DAO	PF01266.24	TraesCS1A01G407600.1	1.1e-09	38.3	1.5	1.8e-08	34.4	1.5	2.1	1	1	0	1	1	1	1	FAD dependent oxidoreductase
FAD_binding_2	PF00890.24	TraesCS1A01G407600.1	2.3e-09	36.9	0.4	2.1e-06	27.1	0.5	2.5	3	0	0	3	3	2	2	FAD binding domain
GDI	PF00996.18	TraesCS1A01G407600.1	2.5e-07	29.6	0.0	0.003	16.2	0.0	2.1	2	0	0	2	2	2	2	GDP dissociation inhibitor
HI0933_like	PF03486.14	TraesCS1A01G407600.1	3.9e-07	29.1	0.2	0.006	15.3	0.3	2.1	2	0	0	2	2	2	2	HI0933-like protein
FAD_binding_3	PF01494.19	TraesCS1A01G407600.1	1.3e-05	24.6	0.5	2.2e-05	23.9	0.5	1.3	1	0	0	1	1	1	1	FAD binding domain
FAD_oxidored	PF12831.7	TraesCS1A01G407600.1	3.8e-05	23.2	0.5	5.8e-05	22.6	0.5	1.2	1	0	0	1	1	1	1	FAD dependent oxidoreductase
Pyr_redox_2	PF07992.14	TraesCS1A01G407600.1	0.00014	21.2	0.1	0.00092	18.5	0.1	2.0	2	0	0	2	2	1	1	Pyridine nucleotide-disulphide oxidoreductase
Thi4	PF01946.17	TraesCS1A01G407600.1	0.00014	21.2	0.1	0.00026	20.3	0.1	1.3	1	0	0	1	1	1	1	Thi4 family
Pyr_redox	PF00070.27	TraesCS1A01G407600.1	0.00025	21.5	0.4	0.0011	19.5	0.1	2.1	2	0	0	2	2	1	1	Pyridine nucleotide-disulphide oxidoreductase
GIDA	PF01134.22	TraesCS1A01G407600.1	0.0088	15.2	0.8	0.26	10.3	0.2	2.2	2	0	0	2	2	1	1	Glucose inhibited division protein A
Trypsin_2	PF13365.6	TraesCS1A01G408900.1	1.5e-35	123.3	0.9	2.6e-35	122.5	0.9	1.4	1	0	0	1	1	1	1	Trypsin-like peptidase domain
Trypsin	PF00089.26	TraesCS1A01G408900.1	7e-14	52.2	0.0	1.2e-13	51.4	0.0	1.3	1	0	0	1	1	1	1	Trypsin
Peptidase_S29	PF02907.15	TraesCS1A01G408900.1	0.0076	16.0	0.1	0.022	14.5	0.1	1.7	1	0	0	1	1	1	1	Hepatitis C virus NS3 protease
Cu_bind_like	PF02298.17	TraesCS1A01G410200.1	6.6e-19	67.7	0.0	9.6e-19	67.2	0.0	1.2	1	0	0	1	1	1	1	Plastocyanin-like domain
CTP_synth_N	PF06418.14	TraesCS1A01G411600.2	1.1e-124	415.1	0.0	1.5e-124	414.6	0.0	1.2	1	0	0	1	1	1	1	CTP synthase N-terminus
GATase	PF00117.28	TraesCS1A01G411600.2	1.6e-57	194.4	0.0	2.3e-57	193.8	0.0	1.3	1	0	0	1	1	1	1	Glutamine amidotransferase class-I
Peptidase_C26	PF07722.13	TraesCS1A01G411600.2	5.9e-06	26.2	0.1	3.4e-05	23.7	0.1	2.0	1	1	0	1	1	1	1	Peptidase C26
CbiA	PF01656.23	TraesCS1A01G411600.2	0.0024	17.9	0.0	0.0053	16.8	0.0	1.7	1	1	0	1	1	1	1	CobQ/CobB/MinD/ParA nucleotide binding domain
IlvC	PF01450.19	TraesCS1A01G411900.1	3.4e-45	153.9	0.1	2e-34	119.0	0.1	2.2	2	0	0	2	2	2	2	Acetohydroxy acid isomeroreductase, catalytic domain
IlvN	PF07991.12	TraesCS1A01G411900.1	4.5e-32	110.9	0.0	9e-32	109.9	0.0	1.4	1	0	0	1	1	1	1	Acetohydroxy acid isomeroreductase, NADPH-binding domain
Ldh_1_N	PF00056.23	TraesCS1A01G412900.1	2.2e-48	163.9	0.1	3.1e-48	163.5	0.1	1.2	1	0	0	1	1	1	1	lactate/malate dehydrogenase, NAD binding domain
Ldh_1_C	PF02866.18	TraesCS1A01G412900.1	6.3e-45	153.1	0.0	1e-44	152.5	0.0	1.3	1	0	0	1	1	1	1	lactate/malate dehydrogenase, alpha/beta C-terminal domain
3Beta_HSD	PF01073.19	TraesCS1A01G412900.1	8.9e-06	24.9	0.0	1.3e-05	24.4	0.0	1.2	1	0	0	1	1	1	1	3-beta hydroxysteroid dehydrogenase/isomerase family
Ras	PF00071.22	TraesCS1A01G413000.1	1.1e-50	171.4	0.0	1.4e-50	171.1	0.0	1.1	1	0	0	1	1	1	1	Ras family
Roc	PF08477.13	TraesCS1A01G413000.1	3e-30	104.9	0.0	5.5e-30	104.1	0.0	1.4	1	0	0	1	1	1	1	Ras of Complex, Roc, domain of DAPkinase
Arf	PF00025.21	TraesCS1A01G413000.1	2e-11	43.6	0.0	3e-11	43.1	0.0	1.2	1	0	0	1	1	1	1	ADP-ribosylation factor family
RNA_helicase	PF00910.22	TraesCS1A01G413000.1	1.3e-05	25.6	0.1	4.8e-05	23.7	0.1	1.9	1	1	0	1	1	1	1	RNA helicase
MMR_HSR1	PF01926.23	TraesCS1A01G413000.1	0.00012	22.1	0.0	0.00018	21.6	0.0	1.4	1	0	0	1	1	1	1	50S ribosome-binding GTPase
Amidase	PF01425.21	TraesCS1A01G413700.1	3.6e-82	276.7	0.1	6.3e-82	275.9	0.1	1.3	1	1	0	1	1	1	1	Amidase
Proteasome	PF00227.26	TraesCS1A01G413900.1	2.3e-47	160.9	0.7	2.7e-47	160.7	0.7	1.0	1	0	0	1	1	1	1	Proteasome subunit
Pollen_Ole_e_I	PF01190.17	TraesCS1A01G415000.1	1.8e-16	60.3	0.3	2.7e-16	59.8	0.3	1.2	1	0	0	1	1	1	1	Pollen proteins Ole e I like
Porin_3	PF01459.22	TraesCS1A01G416500.1	2.3e-06	27.3	0.1	0.00026	20.6	0.0	2.1	2	0	0	2	2	2	2	Eukaryotic porin
Formyl_trans_N	PF00551.19	TraesCS1A01G417500.1	1.2e-54	184.8	0.0	1.6e-54	184.4	0.0	1.1	1	0	0	1	1	1	1	Formyl transferase
NTP_transferase	PF00483.23	TraesCS1A01G419600.2	3e-79	266.1	0.0	4e-79	265.7	0.0	1.2	1	0	0	1	1	1	1	Nucleotidyl transferase
DnaJ	PF00226.31	TraesCS1A01G420500.1	3.8e-18	65.4	3.1	7.3e-18	64.5	0.8	2.8	3	0	0	3	3	1	1	DnaJ domain
Myb_DNA-binding	PF00249.31	TraesCS1A01G420500.1	9.5e-13	48.1	1.0	2.2e-05	24.5	0.5	2.9	2	0	0	2	2	2	2	Myb-like DNA-binding domain
Myb_DNA-bind_6	PF13921.6	TraesCS1A01G420500.1	0.0014	18.9	0.2	0.29	11.4	0.0	2.9	2	0	0	2	2	2	2	Myb-like DNA-binding domain
LEA_2	PF03168.13	TraesCS1A01G423800.1	3.3e-15	56.4	0.0	4.4e-15	56.1	0.0	1.2	1	0	0	1	1	1	1	Late embryogenesis abundant protein
Pkinase	PF00069.25	TraesCS1A01G424200.1	5.1e-73	245.7	0.0	3.3e-72	243.0	0.0	2.2	3	0	0	3	3	1	1	Protein kinase domain
EF-hand_1	PF00036.32	TraesCS1A01G424200.1	9.5e-35	115.6	4.7	1e-08	34.1	0.2	4.6	4	0	0	4	4	4	4	EF hand
EF-hand_7	PF13499.6	TraesCS1A01G424200.1	3.5e-28	97.9	4.7	4.4e-14	52.7	2.8	2.6	2	0	0	2	2	2	2	EF-hand domain pair
Pkinase_Tyr	PF07714.17	TraesCS1A01G424200.1	1.6e-27	96.5	0.0	4.9e-27	94.8	0.0	1.7	2	0	0	2	2	1	1	Protein tyrosine kinase
EF-hand_6	PF13405.6	TraesCS1A01G424200.1	6.4e-26	88.0	5.4	5e-07	29.1	0.4	5.0	4	1	1	5	5	4	4	EF-hand domain
EF-hand_8	PF13833.6	TraesCS1A01G424200.1	2.5e-21	75.3	9.9	1.9e-09	37.2	0.6	4.2	2	1	3	5	5	4	4	EF-hand domain pair
EF-hand_5	PF13202.6	TraesCS1A01G424200.1	3.1e-21	73.8	3.9	0.00017	20.9	0.1	4.6	4	0	0	4	4	4	4	EF hand
EF-hand_4	PF12763.7	TraesCS1A01G424200.1	2.8e-07	30.4	0.6	0.02	14.8	0.0	2.3	1	1	1	2	2	2	2	Cytoskeletal-regulatory complex EF hand
SPARC_Ca_bdg	PF10591.9	TraesCS1A01G424200.1	7.5e-07	29.5	0.1	0.027	14.8	0.2	2.3	1	1	1	2	2	2	2	Secreted protein acidic and rich in cysteine Ca binding region
EF-hand_9	PF14658.6	TraesCS1A01G424200.1	8.3e-07	29.2	0.6	0.024	15.0	0.2	2.4	2	0	0	2	2	2	2	EF-hand domain
Kdo	PF06293.14	TraesCS1A01G424200.1	0.00012	21.5	0.1	0.00025	20.5	0.1	1.5	1	0	0	1	1	1	1	Lipopolysaccharide kinase (Kdo/WaaP) family
EFhand_Ca_insen	PF08726.10	TraesCS1A01G424200.1	0.00041	20.4	0.3	1.5	8.9	0.0	3.1	3	0	0	3	3	2	2	Ca2+ insensitive EF hand
Kinase-like	PF14531.6	TraesCS1A01G424200.1	0.00053	19.4	0.0	0.0041	16.5	0.0	2.1	2	0	0	2	2	1	1	Kinase-like
APH	PF01636.23	TraesCS1A01G424200.1	0.0011	18.9	1.5	0.4	10.6	0.4	2.3	1	1	1	2	2	2	2	Phosphotransferase enzyme family
Gp-FAR-1	PF05823.12	TraesCS1A01G424200.1	0.0013	19.1	1.0	0.19	12.1	0.0	3.1	2	1	0	3	3	1	1	Nematode fatty acid retinoid binding protein (Gp-FAR-1)
EF-hand_11	PF08976.11	TraesCS1A01G424200.1	0.0044	17.9	0.0	1.6	9.7	0.0	2.5	1	1	1	2	2	1	1	EF-hand domain
Mito_carr	PF00153.27	TraesCS1A01G425000.1	6.3e-79	260.0	2.3	1.5e-26	92.1	0.0	3.1	3	0	0	3	3	3	3	Mitochondrial carrier protein
GH3	PF03321.13	TraesCS1A01G425100.1	5.4e-183	609.6	0.0	6.8e-183	609.3	0.0	1.0	1	0	0	1	1	1	1	GH3 auxin-responsive promoter
WD40	PF00400.32	TraesCS1A01G425700.1	2.8e-25	88.1	5.3	1.2e-05	26.0	0.0	5.7	5	0	0	5	5	5	5	WD domain, G-beta repeat
ANAPC4_WD40	PF12894.7	TraesCS1A01G425700.1	1.1e-09	38.5	0.8	0.0019	18.4	0.6	5.9	3	1	4	7	7	3	3	Anaphase-promoting complex subunit 4 WD40 domain
Nup160	PF11715.8	TraesCS1A01G425700.1	1.4e-05	24.0	2.8	0.011	14.4	0.4	2.8	1	1	1	3	3	2	2	Nucleoporin Nup120/160
Ge1_WD40	PF16529.5	TraesCS1A01G425700.1	0.0068	15.4	0.6	1.7	7.5	0.0	2.6	1	1	0	2	2	2	2	WD40 region of Ge1, enhancer of mRNA-decapping protein
PP2C	PF00481.21	TraesCS1A01G427000.1	1e-67	228.5	0.0	1.7e-67	227.8	0.0	1.4	1	0	0	1	1	1	1	Protein phosphatase 2C
PP2C_2	PF13672.6	TraesCS1A01G427000.1	0.005	16.5	0.0	0.023	14.3	0.0	2.1	1	1	1	2	2	1	1	Protein phosphatase 2C
CTP_synth_N	PF06418.14	TraesCS1A01G427100.1	5.7e-124	412.7	0.0	7.3e-124	412.3	0.0	1.1	1	0	0	1	1	1	1	CTP synthase N-terminus
GATase	PF00117.28	TraesCS1A01G427100.1	6.7e-61	205.4	0.0	1e-60	204.8	0.0	1.3	1	0	0	1	1	1	1	Glutamine amidotransferase class-I
Peptidase_C26	PF07722.13	TraesCS1A01G427100.1	1.6e-07	31.3	0.2	1.1e-06	28.6	0.1	2.3	1	1	0	1	1	1	1	Peptidase C26
Trp_syntA	PF00290.20	TraesCS1A01G428400.1	9.6e-95	316.3	0.5	1.1e-94	316.1	0.5	1.0	1	0	0	1	1	1	1	Tryptophan synthase alpha chain
His_biosynth	PF00977.21	TraesCS1A01G428400.1	3.6e-05	23.4	0.1	6e-05	22.6	0.1	1.3	1	0	0	1	1	1	1	Histidine biosynthesis protein
FMN_dh	PF01070.18	TraesCS1A01G428400.1	0.0014	17.8	0.0	0.002	17.2	0.0	1.2	1	0	0	1	1	1	1	FMN-dependent dehydrogenase
NanE	PF04131.14	TraesCS1A01G428400.1	0.0018	17.5	0.2	0.0039	16.4	0.2	1.5	1	0	0	1	1	1	1	Putative N-acetylmannosamine-6-phosphate epimerase
PcrB	PF01884.17	TraesCS1A01G428400.1	0.0026	17.2	0.2	0.0048	16.4	0.2	1.4	1	0	0	1	1	1	1	PcrB family
TMP-TENI	PF02581.17	TraesCS1A01G428400.1	0.009	15.4	0.1	0.13	11.6	0.0	2.2	2	0	0	2	2	1	1	Thiamine monophosphate synthase
UPF0121	PF03661.13	TraesCS1A01G429400.1	5.9e-14	52.1	3.2	7.9e-14	51.6	3.2	1.1	1	0	0	1	1	1	1	Uncharacterised protein family (UPF0121)
HABP4_PAI-RBP1	PF04774.15	TraesCS1A01G433000.1	1.5e-26	93.5	15.9	1.5e-26	93.5	15.9	2.4	2	0	0	2	2	1	1	Hyaluronan / mRNA binding family
Stm1_N	PF09598.10	TraesCS1A01G433000.1	2.5e-11	44.3	10.1	2.5e-11	44.3	10.1	3.9	3	1	1	4	4	1	1	Stm1
DYW_deaminase	PF14432.6	TraesCS1A01G433400.1	8e-32	109.8	0.1	1.3e-31	109.1	0.1	1.3	1	0	0	1	1	1	1	DYW family of nucleic acid deaminases
PPR	PF01535.20	TraesCS1A01G433400.1	1.2e-16	59.7	2.7	6e-07	29.3	0.2	5.2	5	0	0	5	5	4	4	PPR repeat
PPR_2	PF13041.6	TraesCS1A01G433400.1	4.6e-14	52.3	0.0	5.1e-10	39.4	0.0	4.2	2	1	2	4	4	2	2	PPR repeat family
PPR_1	PF12854.7	TraesCS1A01G433400.1	9.8e-07	28.4	1.2	0.083	12.6	0.0	4.8	6	0	0	6	6	2	2	PPR repeat
PPR_3	PF13812.6	TraesCS1A01G433400.1	1.4e-06	28.3	0.0	0.00082	19.4	0.0	2.7	3	0	0	3	3	2	2	Pentatricopeptide repeat domain
PPR_long	PF17177.4	TraesCS1A01G433400.1	0.0002	20.8	0.0	0.00077	18.9	0.0	1.8	1	1	1	2	2	1	1	Pentacotripeptide-repeat region of PRORP
CLP_protease	PF00574.23	TraesCS1A01G437500.2	1.7e-31	109.5	0.0	3.2e-31	108.6	0.0	1.3	1	1	0	1	1	1	1	Clp protease
GTP_EFTU	PF00009.27	TraesCS1A01G438600.2	1.6e-33	115.9	0.0	1.6e-33	115.9	0.0	3.1	4	0	0	4	4	1	1	Elongation factor Tu GTP binding domain
IF-2	PF11987.8	TraesCS1A01G438600.2	7e-22	77.5	0.0	2.4e-21	75.8	0.0	2.0	1	0	0	1	1	1	1	Translation-initiation factor 2
GTP_EFTU_D4	PF14578.6	TraesCS1A01G438600.2	6.2e-15	54.9	0.2	1.5e-14	53.7	0.2	1.7	1	0	0	1	1	1	1	Elongation factor Tu domain 4
GTP_EFTU_D2	PF03144.25	TraesCS1A01G438600.2	2.1e-11	44.1	15.0	2.9e-10	40.4	0.3	5.1	5	0	0	5	5	2	2	Elongation factor Tu domain 2
MMR_HSR1	PF01926.23	TraesCS1A01G438600.2	4.1e-06	26.8	0.6	3.4e-05	23.9	0.0	3.0	3	0	0	3	3	1	1	50S ribosome-binding GTPase
Roc	PF08477.13	TraesCS1A01G438600.2	0.0025	18.0	0.0	0.0076	16.5	0.0	1.9	1	0	0	1	1	1	1	Ras of Complex, Roc, domain of DAPkinase
V-ATPase_C	PF03223.15	TraesCS1A01G440200.1	2.7e-119	398.9	0.0	3e-119	398.7	0.0	1.0	1	0	0	1	1	1	1	V-ATPase subunit C
Peptidase_M41	PF01434.18	TraesCS1A01G442500.1	3.6e-68	229.2	3.8	5.9e-68	228.5	3.8	1.4	1	0	0	1	1	1	1	Peptidase family M41
AAA	PF00004.29	TraesCS1A01G442500.1	4e-45	153.5	0.1	5.8e-44	149.7	0.0	2.7	3	0	0	3	3	1	1	ATPase family associated with various cellular activities (AAA)
AAA_lid_3	PF17862.1	TraesCS1A01G442500.1	3.7e-12	45.9	0.0	2e-11	43.5	0.1	2.3	2	0	0	2	2	1	1	AAA+ lid domain
AAA_5	PF07728.14	TraesCS1A01G442500.1	3.3e-06	27.1	0.0	1.2e-05	25.3	0.0	2.0	1	1	0	1	1	1	1	AAA domain (dynein-related subfamily)
TIP49	PF06068.13	TraesCS1A01G442500.1	1.3e-05	24.6	0.0	2.4e-05	23.7	0.0	1.3	1	0	0	1	1	1	1	TIP49 P-loop domain
RuvB_N	PF05496.12	TraesCS1A01G442500.1	1.7e-05	24.6	0.0	9.7e-05	22.2	0.0	2.2	2	0	0	2	2	1	1	Holliday junction DNA helicase RuvB P-loop domain
AAA_16	PF13191.6	TraesCS1A01G442500.1	0.00013	22.4	5.1	0.0024	18.3	0.1	3.7	3	1	1	4	4	1	1	AAA ATPase domain
IstB_IS21	PF01695.17	TraesCS1A01G442500.1	0.00033	20.4	0.2	0.0073	16.1	0.0	2.6	3	0	0	3	3	1	1	IstB-like ATP binding protein
AAA_22	PF13401.6	TraesCS1A01G442500.1	0.00047	20.4	1.4	0.046	14.0	0.1	3.5	4	0	0	4	4	1	1	AAA domain
AAA_18	PF13238.6	TraesCS1A01G442500.1	0.0023	18.5	0.0	0.0077	16.8	0.0	1.9	1	0	0	1	1	1	1	AAA domain
Mg_chelatase	PF01078.21	TraesCS1A01G442500.1	0.0072	15.7	0.4	0.0072	15.7	0.4	1.9	2	0	0	2	2	1	1	Magnesium chelatase, subunit ChlI
AAA_33	PF13671.6	TraesCS1A01G442500.1	0.0082	16.3	0.0	0.022	14.9	0.0	1.9	1	0	0	1	1	1	1	AAA domain
Pkinase	PF00069.25	TraesCS1A01G442600.1	2.1e-27	96.2	0.0	2.7e-27	95.8	0.0	1.1	1	0	0	1	1	1	1	Protein kinase domain
Pkinase_Tyr	PF07714.17	TraesCS1A01G442600.1	2.1e-15	56.7	0.0	2.6e-15	56.4	0.0	1.1	1	0	0	1	1	1	1	Protein tyrosine kinase
Pkinase_fungal	PF17667.1	TraesCS1A01G442600.1	4.9e-09	35.5	0.1	4.9e-09	35.5	0.1	1.6	2	0	0	2	2	1	1	Fungal protein kinase
APH	PF01636.23	TraesCS1A01G442600.1	0.00015	21.8	0.0	0.00034	20.6	0.0	1.6	1	0	0	1	1	1	1	Phosphotransferase enzyme family
DEAD	PF00270.29	TraesCS1A01G443400.1	7e-39	133.4	0.0	1.5e-38	132.3	0.0	1.6	1	0	0	1	1	1	1	DEAD/DEAH box helicase
Helicase_C	PF00271.31	TraesCS1A01G443400.1	1.4e-29	102.6	0.2	4.6e-28	97.8	0.1	2.7	3	0	0	3	3	1	1	Helicase conserved C-terminal domain
ResIII	PF04851.15	TraesCS1A01G443400.1	4.9e-07	29.9	0.0	1.1e-06	28.8	0.0	1.6	1	0	0	1	1	1	1	Type III restriction enzyme, res subunit
CMS1	PF14617.6	TraesCS1A01G443400.1	0.00017	21.0	0.2	0.00051	19.5	0.0	1.9	2	1	0	2	2	1	1	U3-containing 90S pre-ribosomal complex subunit
Carb_anhydrase	PF00194.21	TraesCS1A01G443500.1	1.1e-42	146.4	0.0	1.8e-42	145.6	0.0	1.4	1	1	0	1	1	1	1	Eukaryotic-type carbonic anhydrase
WD40	PF00400.32	TraesCS1A01G443600.1	1e-65	216.0	32.9	7.8e-09	36.0	0.0	9.3	9	1	0	9	9	8	8	WD domain, G-beta repeat
ANAPC4_WD40	PF12894.7	TraesCS1A01G443600.1	1.2e-22	80.0	4.1	0.0014	18.9	0.1	6.0	2	2	4	6	6	5	5	Anaphase-promoting complex subunit 4 WD40 domain
NLE	PF08154.12	TraesCS1A01G443600.1	1.7e-11	44.5	0.0	3e-11	43.7	0.0	1.4	1	0	0	1	1	1	1	NLE (NUC135) domain
eIF2A	PF08662.11	TraesCS1A01G443600.1	4.3e-08	33.3	0.1	0.021	14.7	0.0	4.1	3	1	1	4	4	3	3	Eukaryotic translation initiation factor eIF2A
PD40	PF07676.12	TraesCS1A01G443600.1	5e-08	32.7	0.5	0.93	9.5	0.0	5.4	5	0	0	5	5	2	2	WD40-like Beta Propeller Repeat
Ge1_WD40	PF16529.5	TraesCS1A01G443600.1	1.3e-07	30.9	0.1	0.0092	15.0	0.0	3.9	3	2	2	5	5	2	2	WD40 region of Ge1, enhancer of mRNA-decapping protein
WD40_like	PF17005.5	TraesCS1A01G443600.1	0.0001	21.8	0.0	5.3	6.3	0.0	3.9	4	0	0	4	4	2	2	WD40-like domain
Nup160	PF11715.8	TraesCS1A01G443600.1	0.0011	17.7	4.7	4.1	5.9	0.1	4.4	2	2	2	5	5	2	2	Nucleoporin Nup120/160
Nbas_N	PF15492.6	TraesCS1A01G443600.1	0.0011	18.4	0.6	19	4.4	0.0	4.1	2	2	2	4	4	0	0	Neuroblastoma-amplified sequence, N terminal
IKI3	PF04762.12	TraesCS1A01G443600.1	0.0012	16.9	0.1	0.068	11.2	0.0	2.1	2	0	0	2	2	2	2	IKI3 family
Linker_histone	PF00538.19	TraesCS1A01G445900.1	0.00041	20.7	0.0	0.00099	19.4	0.0	1.7	1	0	0	1	1	1	1	linker histone H1 and H5 family
Peptidase_M16	PF00675.20	TraesCS1A01G499000LC.1	8.8e-41	139.4	0.0	1.6e-40	138.5	0.0	1.5	1	0	0	1	1	1	1	Insulinase (Peptidase family M16)
Peptidase_M16_C	PF05193.21	TraesCS1A01G499000LC.1	5e-30	104.9	0.0	9.4e-30	104.0	0.0	1.5	1	0	0	1	1	1	1	Peptidase M16 inactive domain
Porin_3	PF01459.22	TraesCS1A01G512200LC.1	7.4e-69	232.2	6.4	8.3e-69	232.0	6.4	1.0	1	0	0	1	1	1	1	Eukaryotic porin
DUF543	PF04418.12	TraesCS1A01G538600LC.1	3.8e-27	94.1	0.0	4.8e-27	93.7	0.0	1.1	1	0	0	1	1	1	1	Domain of unknown function (DUF543)
Photo_RC	PF00124.19	TraesCS1A01G540700LC.1	2.9e-74	249.6	18.2	3.4e-74	249.4	18.2	1.0	1	0	0	1	1	1	1	Photosynthetic reaction centre protein
Ribosomal_L23	PF00276.20	TraesCS1A01G541900LC.1	3.5e-23	81.8	0.0	3.8e-23	81.7	0.0	1.0	1	0	0	1	1	1	1	Ribosomal protein L23
RuBisCO_large	PF00016.20	TraesCS1A01G542100LC.1	4.9e-24	85.0	0.2	5.6e-24	84.9	0.2	1.0	1	0	0	1	1	1	1	Ribulose bisphosphate carboxylase large chain, catalytic domain
RuBisCO_large_N	PF02788.16	TraesCS1A01G542300LC.1	4.2e-44	149.6	0.0	5.6e-44	149.1	0.0	1.2	1	0	0	1	1	1	1	Ribulose bisphosphate carboxylase large chain, N-terminal domain
RuBisCO_large	PF00016.20	TraesCS1A01G542300LC.1	4.9e-32	111.3	0.0	6.7e-32	110.9	0.0	1.2	1	0	0	1	1	1	1	Ribulose bisphosphate carboxylase large chain, catalytic domain
Ribosomal_S2	PF00318.20	TraesCS1A01G542900LC.1	4e-76	255.0	0.0	4.5e-76	254.9	0.0	1.0	1	0	0	1	1	1	1	Ribosomal protein S2
Ribosomal_S14	PF00253.21	TraesCS1A01G543400LC.1	1.4e-20	72.8	2.8	2e-20	72.3	0.5	2.0	2	0	0	2	2	1	1	Ribosomal protein S14p/S29e
RseA_N	PF03872.13	TraesCS1A01G543400LC.1	0.0022	18.4	0.2	0.011	16.1	0.1	1.8	1	1	1	2	2	1	1	Anti sigma-E protein RseA, N-terminal domain
PsaA_PsaB	PF00223.19	TraesCS1A01G543600LC.1	0	1288.5	36.7	0	1288.3	36.7	1.0	1	0	0	1	1	1	1	Photosystem I psaA/psaB protein
Photo_RC	PF00124.19	TraesCS1A01G543700LC.1	2e-66	223.9	6.6	2.4e-66	223.6	6.6	1.0	1	0	0	1	1	1	1	Photosynthetic reaction centre protein
Ribosomal_L2_C	PF03947.18	TraesCS1A01G544000LC.1	1.4e-49	167.5	3.0	1.8e-49	167.1	3.0	1.1	1	0	0	1	1	1	1	Ribosomal Proteins L2, C-terminal domain
Ribosomal_L44	PF00935.19	TraesCS1A01G564700LC.1	3.4e-14	53.1	3.4	3.4e-14	53.1	3.4	1.5	2	0	0	2	2	1	1	Ribosomal protein L44
Ribosomal_S3_C	PF00189.20	TraesCS1A01G611800LC.1	4.3e-22	78.4	0.9	4.7e-22	78.3	0.9	1.0	1	0	0	1	1	1	1	Ribosomal protein S3, C-terminal domain
Gliadin	PF13016.6	TraesCS1B01G011000.1	7.9e-31	106.3	27.0	7.9e-31	106.3	27.0	4.5	4	1	0	4	4	1	1	Cys-rich Gliadin N-terminal
Tryp_alpha_amyl	PF00234.22	TraesCS1B01G011000.1	1.3e-19	70.4	26.0	1.3e-19	70.4	26.0	4.8	2	2	0	2	2	1	1	Protease inhibitor/seed storage/LTP family
Pro_isomerase	PF00160.21	TraesCS1B01G011100.1	8e-51	172.4	0.1	1e-50	172.1	0.1	1.1	1	0	0	1	1	1	1	Cyclophilin type peptidyl-prolyl cis-trans isomerase/CLD
Gliadin	PF13016.6	TraesCS1B01G011600.1	2e-27	95.4	26.2	2e-27	95.4	26.2	4.7	2	2	1	3	3	1	1	Cys-rich Gliadin N-terminal
Tryp_alpha_amyl	PF00234.22	TraesCS1B01G011600.1	1.1e-14	54.6	42.9	1.1e-14	54.6	42.9	4.4	2	2	0	2	2	1	1	Protease inhibitor/seed storage/LTP family
Gliadin	PF13016.6	TraesCS1B01G011700.1	4.4e-27	94.3	26.1	4.4e-27	94.3	26.1	6.4	2	2	2	5	5	1	1	Cys-rich Gliadin N-terminal
Tryp_alpha_amyl	PF00234.22	TraesCS1B01G011700.1	2e-13	50.6	43.9	2e-13	50.6	43.9	5.1	2	2	0	2	2	1	1	Protease inhibitor/seed storage/LTP family
Gliadin	PF13016.6	TraesCS1B01G013500.1	1.2e-26	93.0	21.6	1.2e-26	93.0	21.6	5.3	2	2	1	3	3	1	1	Cys-rich Gliadin N-terminal
Tryp_alpha_amyl	PF00234.22	TraesCS1B01G013500.1	6.8e-12	45.6	43.8	6.8e-12	45.6	43.8	4.8	2	2	0	2	2	1	1	Protease inhibitor/seed storage/LTP family
Aminotran_1_2	PF00155.21	TraesCS1B01G017800.1	3.3e-17	62.7	0.0	1.6e-14	53.9	0.0	2.3	2	0	0	2	2	2	2	Aminotransferase class I and II
Methyltransf_31	PF13847.6	TraesCS1B01G017800.1	1.9e-07	31.0	0.0	7.7e-07	29.0	0.0	2.1	2	0	0	2	2	1	1	Methyltransferase domain
MTS	PF05175.14	TraesCS1B01G017800.1	2e-06	27.5	0.0	4.8e-06	26.2	0.0	1.6	1	0	0	1	1	1	1	Methyltransferase small domain
PrmA	PF06325.13	TraesCS1B01G017800.1	1.1e-05	25.0	0.0	2e-05	24.2	0.0	1.3	1	0	0	1	1	1	1	Ribosomal protein L11 methyltransferase (PrmA)
Methyltransf_25	PF13649.6	TraesCS1B01G017800.1	1.7e-05	25.4	0.0	5.7e-05	23.8	0.0	2.0	1	0	0	1	1	1	1	Methyltransferase domain
Methyltransf_23	PF13489.6	TraesCS1B01G017800.1	0.00045	20.1	0.0	0.0017	18.2	0.0	2.0	2	0	0	2	2	1	1	Methyltransferase domain
Methyltransf_11	PF08241.12	TraesCS1B01G017800.1	0.00069	20.2	0.0	0.0033	18.0	0.0	2.2	2	0	0	2	2	1	1	Methyltransferase domain
Methyltransf_12	PF08242.12	TraesCS1B01G017800.1	0.00092	19.9	0.0	0.01	16.5	0.0	2.5	2	0	0	2	2	1	1	Methyltransferase domain
Ras	PF00071.22	TraesCS1B01G018900.1	7.7e-59	197.9	0.0	9.6e-59	197.6	0.0	1.1	1	0	0	1	1	1	1	Ras family
Roc	PF08477.13	TraesCS1B01G018900.1	8e-34	116.4	0.0	1.2e-33	115.8	0.0	1.3	1	0	0	1	1	1	1	Ras of Complex, Roc, domain of DAPkinase
Arf	PF00025.21	TraesCS1B01G018900.1	2.3e-12	46.7	0.0	3e-12	46.3	0.0	1.2	1	0	0	1	1	1	1	ADP-ribosylation factor family
MMR_HSR1	PF01926.23	TraesCS1B01G018900.1	1.7e-06	28.1	0.0	2.7e-06	27.4	0.0	1.3	1	0	0	1	1	1	1	50S ribosome-binding GTPase
RsgA_GTPase	PF03193.16	TraesCS1B01G018900.1	0.00028	20.8	0.2	0.031	14.2	0.1	2.2	1	1	0	2	2	2	2	RsgA GTPase
GTP_EFTU	PF00009.27	TraesCS1B01G018900.1	0.0055	16.3	0.1	0.022	14.3	0.1	2.1	1	1	0	1	1	1	1	Elongation factor Tu GTP binding domain
Ras	PF00071.22	TraesCS1B01G019100.2	4.2e-65	218.3	0.5	5.4e-65	217.9	0.5	1.1	1	0	0	1	1	1	1	Ras family
Roc	PF08477.13	TraesCS1B01G019100.2	1.6e-36	125.1	0.1	3.5e-36	124.1	0.1	1.5	1	0	0	1	1	1	1	Ras of Complex, Roc, domain of DAPkinase
Arf	PF00025.21	TraesCS1B01G019100.2	4.6e-18	65.3	0.1	5.9e-18	64.9	0.1	1.1	1	0	0	1	1	1	1	ADP-ribosylation factor family
Gtr1_RagA	PF04670.12	TraesCS1B01G019100.2	8.9e-07	28.5	0.2	1.1e-06	28.2	0.2	1.2	1	0	0	1	1	1	1	Gtr1/RagA G protein conserved region
SRPRB	PF09439.10	TraesCS1B01G019100.2	7.9e-05	22.2	0.1	0.00015	21.2	0.0	1.4	1	1	0	1	1	1	1	Signal recognition particle receptor beta subunit
GTP_EFTU	PF00009.27	TraesCS1B01G019100.2	8.6e-05	22.2	0.1	0.00018	21.1	0.1	1.5	2	0	0	2	2	1	1	Elongation factor Tu GTP binding domain
MMR_HSR1	PF01926.23	TraesCS1B01G019100.2	0.00012	22.1	0.0	0.00026	21.0	0.0	1.5	1	1	1	2	2	1	1	50S ribosome-binding GTPase
RsgA_GTPase	PF03193.16	TraesCS1B01G019100.2	0.00064	19.7	0.2	0.29	11.0	0.1	2.3	1	1	1	2	2	2	2	RsgA GTPase
AAA	PF00004.29	TraesCS1B01G019100.2	0.0017	18.8	0.1	0.21	12.0	0.0	2.2	1	1	1	2	2	1	1	ATPase family associated with various cellular activities (AAA)
Actin	PF00022.19	TraesCS1B01G024500.1	2.9e-149	497.1	0.0	9.5e-149	495.4	0.0	1.7	1	1	0	1	1	1	1	Actin
Syja_N	PF02383.18	TraesCS1B01G024700.1	4.2e-80	269.4	0.0	6.1e-80	268.9	0.0	1.2	1	0	0	1	1	1	1	SacI homology domain
NAD_binding_10	PF13460.6	TraesCS1B01G037100.1	1.8e-33	116.0	0.0	2.3e-33	115.6	0.0	1.1	1	0	0	1	1	1	1	NAD(P)H-binding
NmrA	PF05368.13	TraesCS1B01G037100.1	6e-07	29.3	0.0	6e-06	26.0	0.0	2.2	2	1	0	2	2	1	1	NmrA-like family
3Beta_HSD	PF01073.19	TraesCS1B01G037100.1	0.0056	15.7	0.0	0.037	13.0	0.0	2.0	1	1	0	1	1	1	1	3-beta hydroxysteroid dehydrogenase/isomerase family
Tim17	PF02466.19	TraesCS1B01G042300.1	1.1e-10	41.8	0.4	1.4e-10	41.5	0.4	1.2	1	0	0	1	1	1	1	Tim17/Tim22/Tim23/Pmp24 family
PGI	PF00342.19	TraesCS1B01G053600.1	6.1e-226	750.7	0.0	7e-226	750.5	0.0	1.0	1	0	0	1	1	1	1	Phosphoglucose isomerase
Glyco_hydro_20	PF00728.22	TraesCS1B01G058700.1	3.9e-80	269.9	0.6	9.9e-80	268.6	0.6	1.7	1	1	0	1	1	1	1	Glycosyl hydrolase family 20 catalytic domain
Glycohydro_20b2	PF14845.6	TraesCS1B01G058700.1	2.1e-20	73.8	0.0	3.6e-20	73.0	0.0	1.4	1	0	0	1	1	1	1	beta-acetyl hexosaminidase like
Cupin_1	PF00190.22	TraesCS1B01G059000.1	6.5e-51	171.9	0.0	9.1e-25	87.0	0.0	2.1	2	0	0	2	2	2	2	Cupin
Cupin_2	PF07883.11	TraesCS1B01G059000.1	2e-05	24.2	0.0	0.039	13.7	0.0	2.4	2	0	0	2	2	2	2	Cupin domain
Cupin_3	PF05899.12	TraesCS1B01G059000.1	0.0052	16.5	0.2	0.7	9.6	0.0	2.5	2	0	0	2	2	2	2	Protein of unknown function (DUF861)
NUDIX	PF00293.28	TraesCS1B01G059800.2	8.4e-05	22.6	0.1	0.00046	20.2	0.1	2.0	1	1	0	1	1	1	1	NUDIX domain
PNP_UDP_1	PF01048.20	TraesCS1B01G060900.1	6.3e-23	81.2	0.1	8.6e-23	80.8	0.1	1.2	1	0	0	1	1	1	1	Phosphorylase superfamily
Gamma-thionin	PF00304.20	TraesCS1B01G067300.1	2.1e-15	56.7	15.6	2.6e-15	56.4	15.6	1.1	1	0	0	1	1	1	1	Gamma-thionin family
NAC	PF01849.18	TraesCS1B01G071700LC.1	2.7e-19	68.9	0.0	5.4e-19	67.9	0.0	1.5	1	0	0	1	1	1	1	NAC domain
Patatin	PF01734.22	TraesCS1B01G077500.1	3.4e-23	82.9	0.0	5.4e-23	82.2	0.0	1.3	1	0	0	1	1	1	1	Patatin-like phospholipase
Pyr_redox_2	PF07992.14	TraesCS1B01G084700.1	1.2e-68	231.5	5.1	2.1e-68	230.7	5.1	1.4	1	0	0	1	1	1	1	Pyridine nucleotide-disulphide oxidoreductase
Pyr_redox_dim	PF02852.22	TraesCS1B01G084700.1	1.8e-39	134.4	1.1	1.8e-39	134.4	1.1	2.0	2	1	1	3	3	1	1	Pyridine nucleotide-disulphide oxidoreductase, dimerisation domain
Pyr_redox	PF00070.27	TraesCS1B01G084700.1	1.1e-25	89.9	5.1	5.4e-21	74.9	0.2	3.1	3	0	0	3	3	2	2	Pyridine nucleotide-disulphide oxidoreductase
FAD_oxidored	PF12831.7	TraesCS1B01G084700.1	3.7e-13	49.6	0.6	5.8e-11	42.4	0.3	2.2	2	0	0	2	2	1	1	FAD dependent oxidoreductase
Pyr_redox_3	PF13738.6	TraesCS1B01G084700.1	1e-12	48.0	3.8	6.6e-09	35.4	0.0	2.3	2	0	0	2	2	2	2	Pyridine nucleotide-disulphide oxidoreductase
GIDA	PF01134.22	TraesCS1B01G084700.1	1.8e-12	47.1	1.4	1.5e-10	40.8	1.9	2.3	2	0	0	2	2	1	1	Glucose inhibited division protein A
FAD_binding_2	PF00890.24	TraesCS1B01G084700.1	3.7e-08	32.9	5.6	8.2e-07	28.4	2.2	3.3	4	0	0	4	4	1	1	FAD binding domain
NAD_binding_8	PF13450.6	TraesCS1B01G084700.1	6.8e-08	32.6	0.7	1.4e-05	25.3	0.4	2.6	2	0	0	2	2	1	1	NAD(P)-binding Rossmann-like domain
AlaDh_PNT_C	PF01262.21	TraesCS1B01G084700.1	4.9e-06	26.0	5.7	0.0083	15.4	0.1	2.8	2	1	1	3	3	2	2	Alanine dehydrogenase/PNT, C-terminal domain
Thi4	PF01946.17	TraesCS1B01G084700.1	3.5e-05	23.2	0.1	3.5e-05	23.2	0.1	3.3	3	1	0	3	3	1	1	Thi4 family
HI0933_like	PF03486.14	TraesCS1B01G084700.1	0.0001	21.1	10.1	0.00022	20.0	1.0	3.6	3	1	1	4	4	1	1	HI0933-like protein
FAD_binding_3	PF01494.19	TraesCS1B01G084700.1	0.00017	20.9	6.9	0.0026	17.1	1.2	3.0	2	1	1	3	3	1	1	FAD binding domain
3HCDH_N	PF02737.18	TraesCS1B01G084700.1	0.00019	21.3	0.1	0.00019	21.3	0.1	2.9	3	0	0	3	3	1	1	3-hydroxyacyl-CoA dehydrogenase, NAD binding domain
K_oxygenase	PF13434.6	TraesCS1B01G084700.1	0.0011	18.2	1.3	0.33	10.1	0.0	2.8	2	1	0	3	3	2	2	L-lysine 6-monooxygenase (NADPH-requiring)
UDPG_MGDP_dh_N	PF03721.14	TraesCS1B01G084700.1	0.0012	18.5	0.3	0.0012	18.5	0.3	2.6	2	1	0	2	2	1	1	UDP-glucose/GDP-mannose dehydrogenase family, NAD binding domain
DAO	PF01266.24	TraesCS1B01G084700.1	0.0014	18.3	8.1	0.057	13.0	0.3	3.8	4	0	0	4	4	1	1	FAD dependent oxidoreductase
Lycopene_cycl	PF05834.12	TraesCS1B01G084700.1	0.0028	16.8	0.6	0.4	9.7	0.1	2.4	2	0	0	2	2	2	2	Lycopene cyclase protein
Acyl-CoA_dh_1	PF00441.24	TraesCS1B01G085100.1	8.8e-44	149.3	0.1	3.4e-43	147.4	0.0	1.9	2	0	0	2	2	1	1	Acyl-CoA dehydrogenase, C-terminal domain
Acyl-CoA_dh_N	PF02771.16	TraesCS1B01G085100.1	3.9e-37	127.4	0.0	7.2e-37	126.5	0.0	1.5	1	0	0	1	1	1	1	Acyl-CoA dehydrogenase, N-terminal domain
Acyl-CoA_dh_M	PF02770.19	TraesCS1B01G085100.1	3.6e-25	88.0	0.1	5.9e-25	87.3	0.1	1.4	1	0	0	1	1	1	1	Acyl-CoA dehydrogenase, middle domain
Acyl-CoA_dh_2	PF08028.11	TraesCS1B01G085100.1	8.9e-14	51.9	0.0	1.1e-12	48.4	0.0	2.1	2	0	0	2	2	1	1	Acyl-CoA dehydrogenase, C-terminal domain
HpaB_N	PF11794.8	TraesCS1B01G085100.1	0.00079	19.2	0.2	0.0037	17.0	0.2	1.9	1	1	0	1	1	1	1	4-hydroxyphenylacetate 3-hydroxylase N terminal
GCS2	PF04107.13	TraesCS1B01G090500.1	3.2e-94	315.5	0.0	4.4e-94	315.1	0.0	1.1	1	0	0	1	1	1	1	Glutamate-cysteine ligase family 2(GCS2)
Aminotran_3	PF00202.21	TraesCS1B01G090600.1	3.3e-110	368.5	0.0	4.2e-110	368.2	0.0	1.1	1	0	0	1	1	1	1	Aminotransferase class-III
Glyco_hydro_9	PF00759.19	TraesCS1B01G090700.1	7.5e-138	460.4	1.3	8.6e-138	460.2	1.3	1.0	1	0	0	1	1	1	1	Glycosyl hydrolase family 9
AMP-binding	PF00501.28	TraesCS1B01G093600.1	9.1e-104	347.4	0.0	1.1e-103	347.1	0.0	1.1	1	0	0	1	1	1	1	AMP-binding enzyme
AMP-binding_C	PF13193.6	TraesCS1B01G093600.1	0.0066	17.4	0.0	0.019	15.9	0.0	1.9	1	0	0	1	1	1	1	AMP-binding enzyme C-terminal domain
Agenet	PF05641.12	TraesCS1B01G093700.1	4.9e-59	196.7	10.4	2.2e-23	82.5	0.1	6.2	6	0	0	6	6	6	6	Agenet domain
peroxidase	PF00141.23	TraesCS1B01G095800.1	4.9e-65	219.4	0.0	6.8e-65	219.0	0.0	1.2	1	0	0	1	1	1	1	Peroxidase
peroxidase	PF00141.23	TraesCS1B01G096900.1	3.6e-73	246.0	0.0	4.4e-73	245.8	0.0	1.1	1	0	0	1	1	1	1	Peroxidase
Pkinase_Tyr	PF07714.17	TraesCS1B01G097700.1	8e-46	156.4	0.0	1e-45	156.0	0.0	1.1	1	0	0	1	1	1	1	Protein tyrosine kinase
Pkinase	PF00069.25	TraesCS1B01G097700.1	1.5e-41	142.5	0.0	1.7e-41	142.3	0.0	1.1	1	0	0	1	1	1	1	Protein kinase domain
Pkinase_fungal	PF17667.1	TraesCS1B01G097700.1	0.0059	15.4	0.0	0.0087	14.9	0.0	1.1	1	0	0	1	1	1	1	Fungal protein kinase
Cupin_1	PF00190.22	TraesCS1B01G098000.1	8.3e-47	158.6	1.6	1e-46	158.3	1.6	1.1	1	0	0	1	1	1	1	Cupin
Cupin_2	PF07883.11	TraesCS1B01G098000.1	2.4e-12	46.4	0.0	3.9e-12	45.7	0.0	1.3	1	0	0	1	1	1	1	Cupin domain
Cupin_3	PF05899.12	TraesCS1B01G098000.1	0.0017	18.0	0.0	0.0035	17.0	0.0	1.5	1	0	0	1	1	1	1	Protein of unknown function (DUF861)
Transferase	PF02458.15	TraesCS1B01G098800.1	4.4e-51	173.9	0.0	8.5e-50	169.7	0.0	2.0	1	1	0	1	1	1	1	Transferase family
RRM_1	PF00076.22	TraesCS1B01G100800.1	2.6e-15	56.0	0.0	4.1e-15	55.3	0.0	1.3	1	0	0	1	1	1	1	RNA recognition motif. (a.k.a. RRM, RBD, or RNP domain)
RRM_5	PF13893.6	TraesCS1B01G100800.1	0.0014	18.2	0.0	0.002	17.7	0.0	1.2	1	0	0	1	1	1	1	RNA recognition motif. (a.k.a. RRM, RBD, or RNP domain)
RRM_3	PF08777.11	TraesCS1B01G100800.1	0.0022	18.0	0.0	0.0035	17.3	0.0	1.4	1	0	0	1	1	1	1	RNA binding motif
Glyco_hydro_38N	PF01074.22	TraesCS1B01G106400.2	4e-93	311.9	4.7	5.8e-93	311.4	4.7	1.3	1	0	0	1	1	1	1	Glycosyl hydrolases family 38 N-terminal domain
Glyco_hydro_38C	PF07748.13	TraesCS1B01G106400.2	1e-51	176.0	0.0	1.5e-51	175.5	0.0	1.3	1	0	0	1	1	1	1	Glycosyl hydrolases family 38 C-terminal domain
Alpha-mann_mid	PF09261.11	TraesCS1B01G106400.2	1.1e-16	60.7	0.0	2.3e-16	59.7	0.0	1.6	1	0	0	1	1	1	1	Alpha mannosidase middle domain
Glyco_hydro38C2	PF17677.1	TraesCS1B01G106400.2	3.1e-09	36.8	0.0	6.6e-09	35.8	0.0	1.6	1	0	0	1	1	1	1	Glycosyl hydrolases family 38 C-terminal beta sandwich domain
S6PP	PF05116.13	TraesCS1B01G107600.1	5.5e-97	324.1	0.0	7.5e-97	323.7	0.0	1.2	1	0	0	1	1	1	1	Sucrose-6F-phosphate phosphohydrolase
S6PP_C	PF08472.10	TraesCS1B01G107600.1	8.4e-56	187.5	0.0	1.5e-55	186.6	0.0	1.5	1	0	0	1	1	1	1	Sucrose-6-phosphate phosphohydrolase C-terminal
Hydrolase_3	PF08282.12	TraesCS1B01G107600.1	2.3e-14	53.7	0.0	2.4e-11	43.8	0.0	2.1	1	1	1	2	2	2	2	haloacid dehalogenase-like hydrolase
Glyco_hydro_9	PF00759.19	TraesCS1B01G107700.1	6.8e-135	450.6	1.5	7.8e-135	450.4	1.5	1.0	1	0	0	1	1	1	1	Glycosyl hydrolase family 9
Sad1_UNC	PF07738.13	TraesCS1B01G108700.1	3.2e-41	140.4	0.0	5.4e-41	139.7	0.0	1.4	1	0	0	1	1	1	1	Sad1 / UNC-like C-terminal
DapB_C	PF05173.14	TraesCS1B01G113300.3	2.3e-20	72.8	0.1	3.5e-20	72.2	0.1	1.3	1	0	0	1	1	1	1	Dihydrodipicolinate reductase, C-terminus
DapB_N	PF01113.20	TraesCS1B01G113300.3	4.7e-13	49.4	0.0	9.3e-13	48.4	0.0	1.5	1	0	0	1	1	1	1	Dihydrodipicolinate reductase, N-terminus
tRNA-synt_2	PF00152.20	TraesCS1B01G113400.1	1.3e-78	264.3	0.5	6.3e-64	216.0	0.1	2.1	2	0	0	2	2	2	2	tRNA synthetases class II (D, K and N)
tRNA_anti-codon	PF01336.25	TraesCS1B01G113400.1	1.5e-10	40.9	0.1	5.2e-10	39.2	0.1	2.0	1	0	0	1	1	1	1	OB-fold nucleic acid binding domain
WHEP-TRS	PF00458.20	TraesCS1B01G113400.1	1.2e-05	25.4	6.6	1.2e-05	25.4	6.6	1.9	2	0	0	2	2	1	1	WHEP-TRS domain
GST_N	PF02798.20	TraesCS1B01G113500.1	3.7e-22	78.4	0.0	6e-22	77.8	0.0	1.3	1	0	0	1	1	1	1	Glutathione S-transferase, N-terminal domain
GST_C	PF00043.25	TraesCS1B01G113500.1	9.8e-18	64.2	0.0	1.5e-17	63.6	0.0	1.3	1	0	0	1	1	1	1	Glutathione S-transferase, C-terminal domain
GST_N_3	PF13417.6	TraesCS1B01G113500.1	6.9e-17	61.6	0.0	1.2e-16	60.8	0.0	1.4	1	0	0	1	1	1	1	Glutathione S-transferase, N-terminal domain
GST_N_2	PF13409.6	TraesCS1B01G113500.1	5.2e-11	42.7	0.0	9.1e-11	41.9	0.0	1.4	1	0	0	1	1	1	1	Glutathione S-transferase, N-terminal domain
GST_C_2	PF13410.6	TraesCS1B01G113500.1	1.4e-08	34.6	0.1	2.4e-08	33.9	0.1	1.4	1	0	0	1	1	1	1	Glutathione S-transferase, C-terminal domain
GST_C_3	PF14497.6	TraesCS1B01G113500.1	6.9e-06	26.2	0.0	1.1e-05	25.6	0.0	1.3	1	0	0	1	1	1	1	Glutathione S-transferase, C-terminal domain
GST_N	PF02798.20	TraesCS1B01G113700.1	3.2e-22	78.7	0.0	5.4e-22	77.9	0.0	1.4	1	0	0	1	1	1	1	Glutathione S-transferase, N-terminal domain
GST_C	PF00043.25	TraesCS1B01G113700.1	3.3e-18	65.7	0.0	5.1e-18	65.1	0.0	1.3	1	0	0	1	1	1	1	Glutathione S-transferase, C-terminal domain
GST_N_3	PF13417.6	TraesCS1B01G113700.1	1.5e-15	57.4	0.0	2.7e-15	56.5	0.0	1.4	1	0	0	1	1	1	1	Glutathione S-transferase, N-terminal domain
GST_N_2	PF13409.6	TraesCS1B01G113700.1	1.4e-11	44.6	0.0	2.5e-11	43.7	0.0	1.4	1	0	0	1	1	1	1	Glutathione S-transferase, N-terminal domain
GST_C_3	PF14497.6	TraesCS1B01G113700.1	1.6e-08	34.7	0.0	2.4e-08	34.1	0.0	1.3	1	0	0	1	1	1	1	Glutathione S-transferase, C-terminal domain
GST_C_2	PF13410.6	TraesCS1B01G113700.1	7.8e-07	29.0	0.1	1.5e-06	28.1	0.1	1.5	1	0	0	1	1	1	1	Glutathione S-transferase, C-terminal domain
peroxidase	PF00141.23	TraesCS1B01G115900.1	5e-67	225.9	0.0	6.2e-67	225.6	0.0	1.1	1	0	0	1	1	1	1	Peroxidase
THF_DHG_CYH_C	PF02882.19	TraesCS1B01G120300.2	2e-67	225.5	1.1	3.2e-67	224.8	1.1	1.4	1	0	0	1	1	1	1	Tetrahydrofolate dehydrogenase/cyclohydrolase, NAD(P)-binding domain
THF_DHG_CYH	PF00763.23	TraesCS1B01G120300.2	1.2e-38	132.0	0.2	5.5e-35	120.1	0.1	2.3	2	0	0	2	2	2	2	Tetrahydrofolate dehydrogenase/cyclohydrolase, catalytic domain
OCD_Mu_crystall	PF02423.15	TraesCS1B01G120300.2	0.0014	17.6	0.1	0.0021	17.0	0.1	1.2	1	0	0	1	1	1	1	Ornithine cyclodeaminase/mu-crystallin family
AAA	PF00004.29	TraesCS1B01G120800.1	1.1e-28	100.3	0.1	2.1e-28	99.4	0.1	1.5	1	0	0	1	1	1	1	ATPase family associated with various cellular activities (AAA)
AAA_lid_3	PF17862.1	TraesCS1B01G120800.1	1.1e-06	28.4	0.1	2.2e-06	27.3	0.1	1.5	1	0	0	1	1	1	1	AAA+ lid domain
Kinesin	PF00225.23	TraesCS1B01G123200.1	1.6e-91	306.7	0.1	1.6e-91	306.7	0.1	1.5	2	0	0	2	2	1	1	Kinesin motor domain
Microtub_bd	PF16796.5	TraesCS1B01G123200.1	6.7e-15	55.3	0.1	1.7e-14	54.0	0.0	1.7	2	0	0	2	2	1	1	Microtubule binding
Usp	PF00582.26	TraesCS1B01G124100.1	1.5e-18	67.7	0.0	2.3e-18	67.0	0.0	1.3	1	0	0	1	1	1	1	Universal stress protein family
Pyr_redox_2	PF07992.14	TraesCS1B01G124900.1	1.5e-59	201.6	2.3	2e-59	201.2	2.3	1.2	1	0	0	1	1	1	1	Pyridine nucleotide-disulphide oxidoreductase
Pyr_redox_dim	PF02852.22	TraesCS1B01G124900.1	4.1e-34	117.1	0.4	4e-31	107.5	0.1	3.2	2	1	1	3	3	1	1	Pyridine nucleotide-disulphide oxidoreductase, dimerisation domain
Pyr_redox	PF00070.27	TraesCS1B01G124900.1	6.8e-16	58.6	2.2	1.8e-13	50.8	0.0	3.6	3	0	0	3	3	1	1	Pyridine nucleotide-disulphide oxidoreductase
FAD_binding_2	PF00890.24	TraesCS1B01G124900.1	2.8e-09	36.6	2.9	0.00031	20.0	1.0	2.4	2	0	0	2	2	2	2	FAD binding domain
FAD_oxidored	PF12831.7	TraesCS1B01G124900.1	4e-08	33.0	1.2	3e-06	26.8	2.3	2.5	2	1	1	3	3	1	1	FAD dependent oxidoreductase
GIDA	PF01134.22	TraesCS1B01G124900.1	2.3e-07	30.3	2.8	1.5e-06	27.5	1.9	2.3	2	0	0	2	2	1	1	Glucose inhibited division protein A
K_oxygenase	PF13434.6	TraesCS1B01G124900.1	1.9e-05	24.0	0.8	0.00015	21.1	0.0	2.4	2	1	1	3	3	1	1	L-lysine 6-monooxygenase (NADPH-requiring)
Thi4	PF01946.17	TraesCS1B01G124900.1	0.0011	18.2	0.6	0.003	16.8	0.6	1.7	1	0	0	1	1	1	1	Thi4 family
Pyr_redox_3	PF13738.6	TraesCS1B01G124900.1	0.0019	17.5	6.5	0.19	10.9	0.0	2.3	2	0	0	2	2	2	2	Pyridine nucleotide-disulphide oxidoreductase
3HCDH_N	PF02737.18	TraesCS1B01G124900.1	0.0086	16.0	0.7	5.2	6.9	0.0	2.8	3	0	0	3	3	2	2	3-hydroxyacyl-CoA dehydrogenase, NAD binding domain
3HCDH_N	PF02737.18	TraesCS1B01G127500.3	9.6e-57	191.8	0.3	1.6e-56	191.1	0.3	1.3	1	0	0	1	1	1	1	3-hydroxyacyl-CoA dehydrogenase, NAD binding domain
ECH_1	PF00378.20	TraesCS1B01G127500.3	8.9e-42	143.1	0.0	1.7e-41	142.2	0.0	1.4	1	0	0	1	1	1	1	Enoyl-CoA hydratase/isomerase
ECH_2	PF16113.5	TraesCS1B01G127500.3	3.4e-24	86.0	0.0	1.5e-22	80.5	0.0	2.1	2	0	0	2	2	1	1	Enoyl-CoA hydratase/isomerase
3HCDH	PF00725.22	TraesCS1B01G127500.3	4.4e-23	81.7	0.2	3.5e-17	62.8	0.2	2.8	2	0	0	2	2	2	2	3-hydroxyacyl-CoA dehydrogenase, C-terminal domain
Lipase_GDSL	PF00657.22	TraesCS1B01G128500.1	8e-17	61.9	0.0	1.2e-16	61.3	0.0	1.3	1	0	0	1	1	1	1	GDSL-like Lipase/Acylhydrolase
Fasciclin	PF02469.22	TraesCS1B01G129500.1	6.5e-19	68.4	0.0	8.4e-19	68.1	0.0	1.1	1	0	0	1	1	1	1	Fasciclin domain
PLD_C	PF12357.8	TraesCS1B01G135200.1	4.6e-28	96.9	0.0	8e-28	96.2	0.0	1.4	1	0	0	1	1	1	1	Phospholipase D C terminal
PLDc	PF00614.22	TraesCS1B01G135200.1	3.8e-21	74.4	1.3	8.4e-11	41.6	0.1	2.7	2	0	0	2	2	2	2	Phospholipase D Active site motif
PLDc_2	PF13091.6	TraesCS1B01G135200.1	2.1e-09	37.4	0.1	8.7e-07	28.9	0.1	3.2	2	1	0	2	2	2	2	PLD-like domain
C2	PF00168.30	TraesCS1B01G135200.1	1.8e-08	34.6	0.0	4.4e-08	33.4	0.0	1.6	1	0	0	1	1	1	1	C2 domain
LRR_8	PF13855.6	TraesCS1B01G139000.1	5.8e-15	54.8	10.1	4.7e-09	35.9	2.6	3.8	2	1	2	4	4	2	2	Leucine rich repeat
LRR_4	PF12799.7	TraesCS1B01G139000.1	1.4e-06	28.5	8.2	0.0057	17.1	0.1	4.7	5	1	1	6	6	3	3	Leucine Rich repeats (2 copies)
LRR_1	PF00560.33	TraesCS1B01G139000.1	4.6e-05	23.4	10.0	9	7.3	0.0	7.2	6	1	0	6	6	2	2	Leucine Rich Repeat
LRR_6	PF13516.6	TraesCS1B01G139000.1	0.002	18.0	1.7	6.8	7.0	0.0	4.6	5	0	0	5	5	1	1	Leucine Rich repeat
HSP70	PF00012.20	TraesCS1B01G139500.1	9.1e-161	536.0	11.7	1.6e-160	535.2	6.9	2.3	2	1	0	2	2	1	1	Hsp70 protein
MreB_Mbl	PF06723.13	TraesCS1B01G139500.1	7.8e-06	24.9	0.0	2e-05	23.6	0.0	1.6	1	0	0	1	1	1	1	MreB/Mbl protein
HSP70	PF00012.20	TraesCS1B01G139600.1	1.1e-160	535.8	9.9	4.2e-160	533.8	4.1	2.8	1	1	1	2	2	1	1	Hsp70 protein
MreB_Mbl	PF06723.13	TraesCS1B01G139600.1	4.8e-07	28.9	0.0	1.2e-06	27.6	0.0	1.6	1	0	0	1	1	1	1	MreB/Mbl protein
Proteasome	PF00227.26	TraesCS1B01G141900.1	1.8e-47	161.3	0.1	2.2e-47	161.0	0.1	1.1	1	0	0	1	1	1	1	Proteasome subunit
Thioredoxin	PF00085.20	TraesCS1B01G142600.2	3e-18	65.7	0.0	4.1e-18	65.3	0.0	1.2	1	0	0	1	1	1	1	Thioredoxin
Thioredoxin_8	PF13905.6	TraesCS1B01G142600.2	0.00084	19.6	0.0	0.0016	18.7	0.0	1.5	1	1	0	1	1	1	1	Thioredoxin-like
OST3_OST6	PF04756.13	TraesCS1B01G142600.2	0.0097	15.3	0.0	0.012	14.9	0.0	1.1	1	0	0	1	1	1	1	OST3 / OST6 family, transporter family
peroxidase	PF00141.23	TraesCS1B01G142800.1	2.5e-57	194.2	0.0	3.2e-57	193.9	0.0	1.1	1	0	0	1	1	1	1	Peroxidase
MCM	PF00493.23	TraesCS1B01G146200.1	1.6e-101	338.1	0.0	3.5e-101	337.0	0.0	1.5	2	0	0	2	2	1	1	MCM P-loop domain
MCM_OB	PF17207.3	TraesCS1B01G146200.1	1.3e-36	125.2	0.1	2.6e-36	124.3	0.1	1.5	1	0	0	1	1	1	1	MCM OB domain
MCM6_C	PF18263.1	TraesCS1B01G146200.1	8.4e-23	80.7	0.3	1.8e-22	79.6	0.3	1.6	1	0	0	1	1	1	1	MCM6 C-terminal winged-helix domain
MCM_lid	PF17855.1	TraesCS1B01G146200.1	1.6e-22	79.7	1.4	4.7e-22	78.2	1.4	1.8	1	0	0	1	1	1	1	MCM AAA-lid domain
MCM_N	PF14551.6	TraesCS1B01G146200.1	1.2e-15	58.0	1.2	1.2e-15	58.0	1.2	1.8	2	0	0	2	2	1	1	MCM N-terminal domain
Mg_chelatase	PF01078.21	TraesCS1B01G146200.1	3.1e-07	30.0	0.0	3.2e-06	26.7	0.0	2.3	1	1	1	2	2	1	1	Magnesium chelatase, subunit ChlI
AAA_5	PF07728.14	TraesCS1B01G146200.1	0.00072	19.6	0.0	0.0032	17.5	0.0	2.1	2	0	0	2	2	1	1	AAA domain (dynein-related subfamily)
AAA_3	PF07726.11	TraesCS1B01G146200.1	0.002	18.0	0.0	0.0045	16.8	0.0	1.6	1	0	0	1	1	1	1	ATPase family associated with various cellular activities (AAA)
Sigma54_activat	PF00158.26	TraesCS1B01G146200.1	0.0033	17.1	0.0	0.0077	16.0	0.0	1.5	1	0	0	1	1	1	1	Sigma-54 interaction domain
Glyoxalase	PF00903.25	TraesCS1B01G150200.1	6.4e-43	146.0	0.1	3.6e-23	82.2	0.0	2.2	2	0	0	2	2	2	2	Glyoxalase/Bleomycin resistance protein/Dioxygenase superfamily
Glyoxalase_4	PF13669.6	TraesCS1B01G150200.1	2.1e-16	60.2	0.0	5.2e-09	36.4	0.0	2.4	2	0	0	2	2	2	2	Glyoxalase/Bleomycin resistance protein/Dioxygenase superfamily
Glyoxalase_6	PF18029.1	TraesCS1B01G150200.1	3.9e-12	46.9	0.0	3.2e-06	27.9	0.0	2.8	2	1	0	2	2	2	2	Glyoxalase-like domain
Glyoxalase_3	PF13468.6	TraesCS1B01G150200.1	1.1e-05	25.7	0.0	0.89	9.7	0.0	4.0	3	1	0	3	3	2	2	Glyoxalase-like domain
CppA_N	PF14506.6	TraesCS1B01G150200.1	0.00027	21.0	0.0	0.18	11.9	0.0	2.5	2	0	0	2	2	2	2	CppA N-terminal
Ras	PF00071.22	TraesCS1B01G150900.1	1e-61	207.3	0.6	1.4e-61	206.9	0.6	1.2	1	0	0	1	1	1	1	Ras family
Roc	PF08477.13	TraesCS1B01G150900.1	1.8e-35	121.8	0.2	2.7e-35	121.2	0.2	1.3	1	0	0	1	1	1	1	Ras of Complex, Roc, domain of DAPkinase
Arf	PF00025.21	TraesCS1B01G150900.1	1.7e-13	50.4	0.1	2.3e-13	50.0	0.1	1.1	1	0	0	1	1	1	1	ADP-ribosylation factor family
MMR_HSR1	PF01926.23	TraesCS1B01G150900.1	1.1e-05	25.4	0.1	2.2e-05	24.5	0.1	1.5	1	1	0	1	1	1	1	50S ribosome-binding GTPase
Gtr1_RagA	PF04670.12	TraesCS1B01G150900.1	0.00025	20.5	0.2	0.00032	20.1	0.2	1.2	1	0	0	1	1	1	1	Gtr1/RagA G protein conserved region
RsgA_GTPase	PF03193.16	TraesCS1B01G150900.1	0.0019	18.1	1.1	0.083	12.8	0.2	2.2	1	1	1	2	2	1	1	RsgA GTPase
GTP_EFTU	PF00009.27	TraesCS1B01G150900.1	0.0031	17.1	0.1	0.0092	15.5	0.1	1.7	1	1	0	1	1	1	1	Elongation factor Tu GTP binding domain
TniB	PF05621.11	TraesCS1B01G150900.1	0.006	16.0	0.0	0.014	14.9	0.0	1.6	2	0	0	2	2	1	1	Bacterial TniB protein
HSP70	PF00012.20	TraesCS1B01G151300.1	3.1e-261	867.8	10.8	3.6e-261	867.6	10.8	1.0	1	0	0	1	1	1	1	Hsp70 protein
MreB_Mbl	PF06723.13	TraesCS1B01G151300.1	4.6e-19	68.4	0.8	5.3e-16	58.4	0.0	2.8	2	1	0	2	2	2	2	MreB/Mbl protein
FtsA	PF14450.6	TraesCS1B01G151300.1	0.0012	19.3	2.4	0.085	13.3	0.0	3.4	3	2	0	3	3	1	1	Cell division protein FtsA
BcrAD_BadFG	PF01869.20	TraesCS1B01G151300.1	0.0023	17.5	0.0	0.72	9.3	0.0	2.7	1	1	1	2	2	2	2	BadF/BadG/BcrA/BcrD ATPase family
StbA	PF06406.11	TraesCS1B01G151300.1	0.0044	16.3	3.1	0.3	10.3	0.0	3.5	3	1	1	4	4	1	1	StbA protein
Glyco_transf_5	PF08323.11	TraesCS1B01G155700.3	1.9e-64	217.7	0.0	4.6e-64	216.4	0.0	1.6	2	0	0	2	2	1	1	Starch synthase catalytic domain
Glycos_transf_1	PF00534.20	TraesCS1B01G155700.3	1.5e-16	60.4	0.0	3.1e-16	59.4	0.0	1.4	1	0	0	1	1	1	1	Glycosyl transferases group 1
Glyco_trans_1_4	PF13692.6	TraesCS1B01G155700.3	3.4e-15	56.6	0.0	5.7e-15	55.9	0.0	1.4	1	0	0	1	1	1	1	Glycosyl transferases group 1
Glyco_hydro_18	PF00704.28	TraesCS1B01G158000.1	3.5e-17	63.1	0.0	6.7e-17	62.2	0.1	1.3	1	1	0	1	1	1	1	Glycosyl hydrolases family 18
Translin	PF01997.16	TraesCS1B01G158100.1	2.7e-47	161.4	0.0	3.4e-47	161.1	0.0	1.1	1	0	0	1	1	1	1	Translin family
UQ_con	PF00179.26	TraesCS1B01G159100.1	3e-38	130.6	0.0	3.6e-38	130.4	0.0	1.1	1	0	0	1	1	1	1	Ubiquitin-conjugating enzyme
Raf1_N	PF18578.1	TraesCS1B01G159700.1	2e-30	105.4	0.2	3.5e-30	104.6	0.2	1.4	1	0	0	1	1	1	1	Rubisco accumulation factor 1 alpha helical domain
RuBisCo_chap_C	PF18087.1	TraesCS1B01G159700.1	3.4e-28	98.0	4.2	5e-28	97.5	4.2	1.3	1	0	0	1	1	1	1	Rubisco Assembly chaperone C-terminal domain
Raf1_HTH	PF18579.1	TraesCS1B01G159700.1	2.2e-24	84.9	0.0	4.2e-24	84.0	0.0	1.5	1	0	0	1	1	1	1	Rubisco accumulation factor 1 helix turn helix domain
Thiolase_N	PF00108.23	TraesCS1B01G161300.1	3.1e-79	266.0	3.8	4.2e-79	265.6	3.8	1.2	1	0	0	1	1	1	1	Thiolase, N-terminal domain
Thiolase_C	PF02803.18	TraesCS1B01G161300.1	1.1e-48	164.0	0.5	2.3e-48	162.9	0.5	1.6	1	0	0	1	1	1	1	Thiolase, C-terminal domain
Cpn60_TCP1	PF00118.24	TraesCS1B01G162300.1	8.8e-87	291.8	23.1	2.3e-86	290.4	23.1	1.6	1	1	0	1	1	1	1	TCP-1/cpn60 chaperonin family
DUF1338	PF07063.13	TraesCS1B01G164000.2	3.2e-78	263.2	0.0	1.2e-77	261.3	0.0	1.7	1	1	0	1	1	1	1	Domain of unknown function (DUF1338)
Ribosomal_L21e	PF01157.18	TraesCS1B01G164500.1	2.1e-46	155.9	3.0	3.3e-46	155.3	3.0	1.3	1	0	0	1	1	1	1	Ribosomal protein L21e
Flavokinase	PF01687.17	TraesCS1B01G164900.1	6.1e-31	107.0	0.0	1e-30	106.3	0.0	1.4	1	0	0	1	1	1	1	Riboflavin kinase
HAD_2	PF13419.6	TraesCS1B01G164900.1	5.2e-29	101.6	0.0	7.6e-29	101.0	0.0	1.2	1	0	0	1	1	1	1	Haloacid dehalogenase-like hydrolase
Hydrolase	PF00702.26	TraesCS1B01G164900.1	1.8e-17	64.3	0.0	7.6e-15	55.8	0.0	2.2	2	0	0	2	2	2	2	haloacid dehalogenase-like hydrolase
Hydrolase_like	PF13242.6	TraesCS1B01G164900.1	1.1e-07	31.9	0.0	3.7e-07	30.1	0.0	1.9	2	0	0	2	2	1	1	HAD-hyrolase-like
HAD	PF12710.7	TraesCS1B01G164900.1	3.5e-05	24.3	0.0	5.6e-05	23.6	0.0	1.3	1	0	0	1	1	1	1	haloacid dehalogenase-like hydrolase
Hydrolase_6	PF13344.6	TraesCS1B01G164900.1	0.0012	18.9	0.1	0.074	13.2	0.0	2.3	2	0	0	2	2	1	1	Haloacid dehalogenase-like hydrolase
Prp19	PF08606.11	TraesCS1B01G165900.2	2.5e-31	107.4	0.8	4.8e-31	106.5	0.8	1.4	1	0	0	1	1	1	1	Prp19/Pso4-like
WD40	PF00400.32	TraesCS1B01G165900.2	3.9e-28	97.1	5.1	1.1e-06	29.2	0.0	7.3	7	0	0	7	7	6	6	WD domain, G-beta repeat
ANAPC4_WD40	PF12894.7	TraesCS1B01G165900.2	2.2e-14	53.5	0.0	0.0022	18.2	0.0	5.5	1	1	5	6	6	5	5	Anaphase-promoting complex subunit 4 WD40 domain
Ge1_WD40	PF16529.5	TraesCS1B01G165900.2	0.00014	21.0	1.7	5.9	5.7	0.0	4.3	1	1	3	4	4	3	3	WD40 region of Ge1, enhancer of mRNA-decapping protein
eIF2A	PF08662.11	TraesCS1B01G165900.2	0.00022	21.2	0.5	0.89	9.4	0.1	2.6	1	1	2	3	3	3	3	Eukaryotic translation initiation factor eIF2A
U-box	PF04564.15	TraesCS1B01G165900.2	0.0019	18.3	0.0	0.0034	17.5	0.0	1.4	1	0	0	1	1	1	1	U-box domain
zf-Nse	PF11789.8	TraesCS1B01G165900.2	0.0019	18.0	0.0	0.0038	17.0	0.0	1.5	1	0	0	1	1	1	1	Zinc-finger of the MIZ type in Nse subunit
IF4E	PF01652.18	TraesCS1B01G167100.1	1e-51	174.9	2.8	1.2e-51	174.7	2.8	1.0	1	0	0	1	1	1	1	Eukaryotic initiation factor 4E
PK	PF00224.21	TraesCS1B01G173900LC.1	1.5e-17	63.5	0.2	2.7e-17	62.7	0.1	1.5	1	1	1	2	2	1	1	Pyruvate kinase, barrel domain
PK_C	PF02887.16	TraesCS1B01G173900LC.1	0.0016	18.7	1.0	0.0029	17.8	0.4	1.7	2	0	0	2	2	1	1	Pyruvate kinase, alpha/beta domain
Adaptin_N	PF01602.20	TraesCS1B01G174700.1	4.2e-128	428.2	5.8	5e-128	427.9	5.8	1.1	1	0	0	1	1	1	1	Adaptin N terminal region
COP-gamma_platf	PF08752.10	TraesCS1B01G174700.1	4e-53	179.6	1.0	1.1e-52	178.2	1.0	1.8	1	0	0	1	1	1	1	Coatomer gamma subunit appendage platform subdomain
Coatomer_g_Cpla	PF16381.5	TraesCS1B01G174700.1	1.5e-36	125.0	0.0	3.6e-36	123.8	0.0	1.7	1	0	0	1	1	1	1	Coatomer subunit gamma-1 C-terminal appendage platform
HEAT_2	PF13646.6	TraesCS1B01G174700.1	1.3e-14	54.4	2.4	6e-05	23.3	0.0	5.7	3	2	2	5	5	4	4	HEAT repeats
Cnd1	PF12717.7	TraesCS1B01G174700.1	8.9e-11	42.1	12.8	9.3e-06	25.8	0.4	4.8	5	1	1	6	6	3	3	non-SMC mitotic condensation complex subunit 1
Ribosomal_S17e	PF00833.18	TraesCS1B01G174800.1	1.7e-59	199.1	0.8	1.9e-59	198.9	0.8	1.0	1	0	0	1	1	1	1	Ribosomal S17
KH_1	PF00013.29	TraesCS1B01G181000.3	1.2e-59	198.0	16.6	4.5e-14	52.0	0.0	5.3	5	0	0	5	5	5	5	KH domain
KH_2	PF07650.17	TraesCS1B01G181000.3	1.1e-12	47.6	8.3	0.065	13.1	0.1	5.3	5	0	0	5	5	5	5	KH domain
KH_4	PF13083.6	TraesCS1B01G181000.3	2.4e-09	36.9	0.3	0.18	11.7	0.1	4.4	4	0	0	4	4	4	4	KH domain
KH_5	PF13184.6	TraesCS1B01G181000.3	1.8e-05	24.8	10.9	1.5	9.0	0.1	4.8	5	0	0	5	5	3	3	NusA-like KH domain
Melibiase_2	PF16499.5	TraesCS1B01G181800.2	5e-78	262.1	6.7	9.3e-78	261.3	6.7	1.4	1	1	0	1	1	1	1	Alpha galactosidase A
Melibiase_C	PF17801.1	TraesCS1B01G181800.2	1.9e-21	75.9	0.4	5.5e-21	74.4	0.1	1.9	2	0	0	2	2	1	1	Alpha galactosidase C-terminal beta sandwich domain
Melibiase	PF02065.18	TraesCS1B01G181800.2	3.2e-07	29.6	0.1	7.7e-07	28.4	0.0	1.6	2	0	0	2	2	1	1	Melibiase
Glyco_hydro_97	PF10566.9	TraesCS1B01G181800.2	4.2e-06	26.2	0.1	6.3e-06	25.7	0.1	1.2	1	0	0	1	1	1	1	Glycoside hydrolase 97
Melibiase_2_C	PF17450.2	TraesCS1B01G181800.2	4.2e-06	26.9	0.0	8.6e-06	25.9	0.0	1.5	1	0	0	1	1	1	1	Alpha galactosidase A C-terminal beta sandwich domain
Raffinose_syn	PF05691.12	TraesCS1B01G181800.2	0.0038	15.1	0.0	0.0062	14.4	0.0	1.2	1	0	0	1	1	1	1	Raffinose synthase or seed imbibition protein Sip1
Tic110	PF16940.5	TraesCS1B01G182400.1	2.7e-147	491.7	0.3	4.1e-147	491.1	0.3	1.2	1	0	0	1	1	1	1	Chloroplast envelope transporter
Tic110	PF16940.5	TraesCS1B01G182500.1	4.8e-269	893.7	19.7	3.7e-263	874.3	6.3	3.0	2	1	1	3	3	3	3	Chloroplast envelope transporter
DNA_ligase_A_M	PF01068.21	TraesCS1B01G184700.1	1.1e-64	217.8	0.1	2.1e-64	216.9	0.1	1.5	1	0	0	1	1	1	1	ATP dependent DNA ligase domain
DNA_ligase_A_N	PF04675.14	TraesCS1B01G184700.1	2.2e-43	148.6	0.1	4.5e-43	147.6	0.1	1.6	1	0	0	1	1	1	1	DNA ligase N terminus
DNA_ligase_A_C	PF04679.15	TraesCS1B01G184700.1	4.8e-26	91.2	0.0	2.6e-25	88.9	0.0	2.3	2	0	0	2	2	1	1	ATP dependent DNA ligase C terminal region
RNA_ligase	PF09414.10	TraesCS1B01G184700.1	2.8e-08	34.2	0.1	5e-08	33.4	0.1	1.4	1	0	0	1	1	1	1	RNA ligase
Abhydrolase_1	PF00561.20	TraesCS1B01G186700.1	1e-17	64.7	0.1	1.5e-17	64.1	0.1	1.3	1	0	0	1	1	1	1	alpha/beta hydrolase fold
Abhydrolase_6	PF12697.7	TraesCS1B01G186700.1	1.5e-17	65.0	0.3	1.9e-17	64.6	0.3	1.2	1	0	0	1	1	1	1	Alpha/beta hydrolase family
Hydrolase_4	PF12146.8	TraesCS1B01G186700.1	1.2e-12	47.6	0.0	9.5e-10	38.1	0.0	2.1	2	0	0	2	2	2	2	Serine aminopeptidase, S33
Glutaredoxin	PF00462.24	TraesCS1B01G188000.1	2e-54	181.6	0.0	5.8e-17	61.7	0.0	4.7	4	0	0	4	4	3	3	Glutaredoxin
Thioredoxin	PF00085.20	TraesCS1B01G188000.1	3.4e-14	52.7	0.0	9.3e-14	51.3	0.0	1.7	1	0	0	1	1	1	1	Thioredoxin
SH3BGR	PF04908.15	TraesCS1B01G188000.1	8.5e-08	32.3	0.0	0.66	10.2	0.0	3.7	3	0	0	3	3	3	3	SH3-binding, glutamic acid-rich protein
Thioredoxin_2	PF13098.6	TraesCS1B01G188000.1	0.00096	19.6	0.0	0.0055	17.1	0.0	2.3	2	0	0	2	2	1	1	Thioredoxin-like domain
EF-hand_13	PF17958.1	TraesCS1B01G188000.1	0.0065	16.2	0.0	1.2	9.0	0.0	2.8	2	1	0	2	2	1	1	EF-hand domain
LEM	PF03020.15	TraesCS1B01G188000.1	0.0092	15.5	0.2	20	4.9	0.0	4.6	4	0	0	4	4	1	1	LEM domain
LTP_2	PF14368.6	TraesCS1B01G189400.1	2.6e-07	30.6	8.7	2.9e-07	30.5	8.7	1.0	1	0	0	1	1	1	1	Probable lipid transfer
Tryp_alpha_amyl	PF00234.22	TraesCS1B01G189400.1	2.8e-05	24.5	5.7	3.4e-05	24.2	5.7	1.2	1	0	0	1	1	1	1	Protease inhibitor/seed storage/LTP family
Cyt-b5	PF00173.28	TraesCS1B01G191000.1	5.7e-15	55.2	0.0	9.8e-15	54.5	0.0	1.4	1	0	0	1	1	1	1	Cytochrome b5-like Heme/Steroid binding domain
AAA	PF00004.29	TraesCS1B01G192400.1	6.5e-97	321.0	0.0	1.5e-47	161.3	0.0	2.4	2	0	0	2	2	2	2	ATPase family associated with various cellular activities (AAA)
AAA_lid_3	PF17862.1	TraesCS1B01G192400.1	1.3e-25	88.9	9.5	1.9e-13	50.0	0.2	2.9	3	0	0	3	3	2	2	AAA+ lid domain
CDC48_N	PF02359.18	TraesCS1B01G192400.1	3.5e-22	78.4	0.1	1.1e-21	76.8	0.1	2.0	1	0	0	1	1	1	1	Cell division protein 48 (CDC48), N-terminal domain
RuvB_N	PF05496.12	TraesCS1B01G192400.1	7.6e-14	51.8	0.0	2e-05	24.4	0.0	2.8	2	0	0	2	2	2	2	Holliday junction DNA helicase RuvB P-loop domain
AAA_2	PF07724.14	TraesCS1B01G192400.1	7.3e-13	49.0	0.0	1.5e-06	28.4	0.0	2.9	3	0	0	3	3	2	2	AAA domain (Cdc48 subfamily)
AAA_16	PF13191.6	TraesCS1B01G192400.1	1.7e-12	48.0	0.9	0.0002	21.8	0.0	4.1	3	2	0	3	3	2	2	AAA ATPase domain
AAA_5	PF07728.14	TraesCS1B01G192400.1	9.1e-11	41.9	0.1	9.3e-05	22.4	0.0	3.6	2	2	0	2	2	2	2	AAA domain (dynein-related subfamily)
AAA_22	PF13401.6	TraesCS1B01G192400.1	2.2e-10	41.0	0.2	0.0066	16.7	0.1	4.3	2	2	0	2	2	2	2	AAA domain
CDC48_2	PF02933.17	TraesCS1B01G192400.1	3.6e-10	39.5	0.0	6.7e-10	38.6	0.0	1.5	1	0	0	1	1	1	1	Cell division protein 48 (CDC48), domain 2
AAA_33	PF13671.6	TraesCS1B01G192400.1	1.3e-09	38.4	0.0	0.00056	20.1	0.0	2.6	2	0	0	2	2	2	2	AAA domain
TIP49	PF06068.13	TraesCS1B01G192400.1	1.6e-08	34.1	0.0	0.0015	17.8	0.0	2.5	2	0	0	2	2	2	2	TIP49 P-loop domain
AAA_14	PF13173.6	TraesCS1B01G192400.1	1.9e-08	34.4	0.0	0.003	17.6	0.0	2.5	2	0	0	2	2	2	2	AAA domain
AAA_18	PF13238.6	TraesCS1B01G192400.1	1.1e-07	32.5	0.0	0.023	15.3	0.0	2.8	2	0	0	2	2	2	2	AAA domain
RNA_helicase	PF00910.22	TraesCS1B01G192400.1	2e-07	31.3	0.0	0.0056	17.1	0.0	2.6	2	0	0	2	2	2	2	RNA helicase
Mg_chelatase	PF01078.21	TraesCS1B01G192400.1	6.4e-07	29.0	0.3	0.029	13.7	0.0	2.5	2	0	0	2	2	2	2	Magnesium chelatase, subunit ChlI
IstB_IS21	PF01695.17	TraesCS1B01G192400.1	6.9e-07	29.2	0.0	0.047	13.4	0.0	2.6	2	0	0	2	2	2	2	IstB-like ATP binding protein
AAA_25	PF13481.6	TraesCS1B01G192400.1	3.3e-06	26.8	0.4	2.4	7.7	0.1	3.5	2	1	0	3	3	3	3	AAA domain
Parvo_NS1	PF01057.17	TraesCS1B01G192400.1	3.6e-06	26.3	0.0	0.035	13.2	0.0	2.2	2	0	0	2	2	2	2	Parvovirus non-structural protein NS1
AAA_7	PF12775.7	TraesCS1B01G192400.1	5.8e-06	25.9	0.2	0.15	11.6	0.0	2.9	3	1	0	3	3	2	2	P-loop containing dynein motor region
ABC_tran	PF00005.27	TraesCS1B01G192400.1	1.1e-05	26.0	0.0	0.016	15.7	0.0	2.8	2	0	0	2	2	1	1	ABC transporter
Vps4_C	PF09336.10	TraesCS1B01G192400.1	1.1e-05	25.3	0.4	0.00031	20.7	0.1	2.8	2	0	0	2	2	1	1	Vps4 C terminal oligomerisation domain
AAA_28	PF13521.6	TraesCS1B01G192400.1	1.5e-05	25.3	0.0	0.22	11.7	0.0	2.8	2	0	0	2	2	2	2	AAA domain
AAA_24	PF13479.6	TraesCS1B01G192400.1	1.7e-05	24.6	0.0	0.035	13.8	0.0	2.6	2	0	0	2	2	2	2	AAA domain
Viral_helicase1	PF01443.18	TraesCS1B01G192400.1	2.2e-05	24.3	0.0	0.0034	17.2	0.0	3.1	3	0	0	3	3	1	1	Viral (Superfamily 1) RNA helicase
Sigma54_activat	PF00158.26	TraesCS1B01G192400.1	2.7e-05	23.9	0.0	0.17	11.6	0.0	2.9	2	1	0	2	2	2	2	Sigma-54 interaction domain
Bac_DnaA	PF00308.18	TraesCS1B01G192400.1	2.8e-05	24.1	0.0	0.14	12.0	0.0	2.5	2	0	0	2	2	2	2	Bacterial dnaA protein
ATPase	PF06745.13	TraesCS1B01G192400.1	3.5e-05	23.3	2.1	2.6	7.3	0.0	3.7	4	0	0	4	4	2	2	KaiC
NACHT	PF05729.12	TraesCS1B01G192400.1	5.6e-05	23.1	0.0	0.32	10.9	0.0	3.7	3	1	0	4	4	1	1	NACHT domain
TsaE	PF02367.17	TraesCS1B01G192400.1	7.4e-05	22.8	0.0	0.23	11.5	0.0	2.5	2	0	0	2	2	2	2	Threonylcarbamoyl adenosine biosynthesis protein TsaE
ATPase_2	PF01637.18	TraesCS1B01G192400.1	0.0001	22.3	3.1	0.23	11.4	0.0	3.5	3	1	0	3	3	2	2	ATPase domain predominantly from Archaea
ResIII	PF04851.15	TraesCS1B01G192400.1	0.00011	22.2	0.0	0.016	15.2	0.0	2.4	2	0	0	2	2	1	1	Type III restriction enzyme, res subunit
Zeta_toxin	PF06414.12	TraesCS1B01G192400.1	0.00015	21.1	0.0	0.54	9.5	0.0	2.6	2	0	0	2	2	2	2	Zeta toxin
DUF815	PF05673.13	TraesCS1B01G192400.1	0.00016	20.9	0.0	0.16	11.1	0.0	2.5	2	0	0	2	2	2	2	Protein of unknown function (DUF815)
NB-ARC	PF00931.22	TraesCS1B01G192400.1	0.00019	20.7	0.0	0.23	10.6	0.0	2.7	2	0	0	2	2	2	2	NB-ARC domain
AAA_17	PF13207.6	TraesCS1B01G192400.1	0.00032	21.1	1.0	1.1	9.7	0.0	3.1	3	0	0	3	3	2	2	AAA domain
DUF2075	PF09848.9	TraesCS1B01G192400.1	0.00057	19.2	0.0	0.23	10.7	0.0	2.4	2	0	0	2	2	1	1	Uncharacterized conserved protein (DUF2075)
AAA_3	PF07726.11	TraesCS1B01G192400.1	0.00061	19.7	0.0	1.6	8.6	0.0	2.6	2	0	0	2	2	2	2	ATPase family associated with various cellular activities (AAA)
NTPase_1	PF03266.15	TraesCS1B01G192400.1	0.00067	19.6	0.9	5.3	6.9	0.0	4.2	3	1	0	4	4	0	0	NTPase
PhoH	PF02562.16	TraesCS1B01G192400.1	0.00085	18.8	0.2	1.4	8.4	0.1	2.5	2	0	0	2	2	2	2	PhoH-like protein
AAA_11	PF13086.6	TraesCS1B01G192400.1	0.0011	18.9	1.1	1.6	8.5	0.0	3.1	3	0	0	3	3	1	1	AAA domain
Sigma54_activ_2	PF14532.6	TraesCS1B01G192400.1	0.0011	19.1	0.0	1	9.5	0.0	2.6	2	0	0	2	2	1	1	Sigma-54 interaction domain
AAA_19	PF13245.6	TraesCS1B01G192400.1	0.0016	18.8	1.1	2.5	8.4	0.2	3.5	3	1	1	4	4	1	1	AAA domain
AAA_30	PF13604.6	TraesCS1B01G192400.1	0.0073	16.1	0.1	3.3	7.4	0.1	2.8	2	0	0	2	2	1	1	AAA domain
OCD_Mu_crystall	PF02423.15	TraesCS1B01G192900.1	3.1e-57	193.9	0.0	3.7e-57	193.7	0.0	1.0	1	0	0	1	1	1	1	Ornithine cyclodeaminase/mu-crystallin family
Shikimate_DH	PF01488.20	TraesCS1B01G192900.1	4.2e-09	36.6	0.0	7e-09	35.9	0.0	1.3	1	0	0	1	1	1	1	Shikimate / quinate 5-dehydrogenase
GST_N_3	PF13417.6	TraesCS1B01G194200.1	1.2e-19	70.4	0.0	3.9e-17	62.4	0.0	3.0	3	0	0	3	3	1	1	Glutathione S-transferase, N-terminal domain
GST_N	PF02798.20	TraesCS1B01G194200.1	1.4e-16	60.5	0.0	3.3e-16	59.4	0.0	1.6	1	0	0	1	1	1	1	Glutathione S-transferase, N-terminal domain
GST_N_2	PF13409.6	TraesCS1B01G194200.1	2.5e-12	46.9	0.0	8.1e-12	45.3	0.0	1.8	2	0	0	2	2	1	1	Glutathione S-transferase, N-terminal domain
GST_C	PF00043.25	TraesCS1B01G194200.1	1e-07	32.0	0.5	1.5e-07	31.5	0.2	1.5	2	0	0	2	2	1	1	Glutathione S-transferase, C-terminal domain
GST_N_4	PF17172.4	TraesCS1B01G194200.1	2.4e-06	28.2	0.0	2.1e-05	25.2	0.0	2.4	2	1	0	2	2	1	1	Glutathione S-transferase N-terminal domain
GST_C_2	PF13410.6	TraesCS1B01G194200.1	0.00023	21.1	0.1	0.00085	19.3	0.1	1.9	2	0	0	2	2	1	1	Glutathione S-transferase, C-terminal domain
GST_C_3	PF14497.6	TraesCS1B01G194200.1	0.0016	18.6	0.1	0.0032	17.6	0.1	1.5	1	0	0	1	1	1	1	Glutathione S-transferase, C-terminal domain
GST_N	PF02798.20	TraesCS1B01G194700.1	2.9e-19	69.2	0.5	4.4e-19	68.6	0.0	1.6	2	0	0	2	2	1	1	Glutathione S-transferase, N-terminal domain
GST_N_3	PF13417.6	TraesCS1B01G194700.1	7.5e-17	61.5	0.0	1.3e-16	60.8	0.0	1.3	1	0	0	1	1	1	1	Glutathione S-transferase, N-terminal domain
GST_N_2	PF13409.6	TraesCS1B01G194700.1	4.2e-12	46.2	0.0	6.7e-12	45.5	0.0	1.3	1	0	0	1	1	1	1	Glutathione S-transferase, N-terminal domain
GST_C_2	PF13410.6	TraesCS1B01G194700.1	1.4e-08	34.6	0.0	3e-08	33.6	0.0	1.5	1	0	0	1	1	1	1	Glutathione S-transferase, C-terminal domain
GST_C	PF00043.25	TraesCS1B01G194700.1	1.6e-06	28.2	0.0	2.7e-06	27.5	0.0	1.4	1	0	0	1	1	1	1	Glutathione S-transferase, C-terminal domain
GST_N_4	PF17172.4	TraesCS1B01G194700.1	0.00026	21.7	0.0	0.00087	20.0	0.0	1.9	1	1	0	1	1	1	1	Glutathione S-transferase N-terminal domain
GST_C_3	PF14497.6	TraesCS1B01G194700.1	0.00051	20.2	0.0	0.00084	19.5	0.0	1.3	1	0	0	1	1	1	1	Glutathione S-transferase, C-terminal domain
PLD_C	PF12357.8	TraesCS1B01G195200.1	6.2e-30	102.9	0.0	1.1e-29	102.1	0.0	1.4	1	0	0	1	1	1	1	Phospholipase D C terminal
C2	PF00168.30	TraesCS1B01G195200.1	4e-27	94.5	0.1	1.5e-26	92.7	0.0	2.0	2	0	0	2	2	1	1	C2 domain
PLDc	PF00614.22	TraesCS1B01G195200.1	3.8e-20	71.2	2.0	2.8e-10	40.0	0.1	2.7	2	0	0	2	2	2	2	Phospholipase D Active site motif
PLDc_2	PF13091.6	TraesCS1B01G195200.1	1.3e-10	41.2	0.1	3.9e-06	26.8	0.0	3.4	3	0	0	3	3	2	2	PLD-like domain
DIOX_N	PF14226.6	TraesCS1B01G196000.1	7.5e-31	107.3	0.0	1.2e-30	106.7	0.0	1.3	1	0	0	1	1	1	1	non-haem dioxygenase in morphine synthesis N-terminal
2OG-FeII_Oxy	PF03171.20	TraesCS1B01G196000.1	1.5e-20	73.5	0.0	2.6e-20	72.8	0.0	1.4	1	0	0	1	1	1	1	2OG-Fe(II) oxygenase superfamily
DUF538	PF04398.12	TraesCS1B01G199500.1	1.3e-28	99.7	0.0	1.6e-28	99.4	0.0	1.1	1	0	0	1	1	1	1	Protein of unknown function, DUF538
Cys_Met_Meta_PP	PF01053.20	TraesCS1B01G199600.1	3.8e-83	279.1	0.0	4.7e-83	278.8	0.0	1.0	1	0	0	1	1	1	1	Cys/Met metabolism PLP-dependent enzyme
Aminotran_5	PF00266.19	TraesCS1B01G199600.1	6.4e-06	25.4	0.0	9.4e-06	24.8	0.0	1.2	1	0	0	1	1	1	1	Aminotransferase class-V
DegT_DnrJ_EryC1	PF01041.17	TraesCS1B01G199600.1	0.00058	19.3	0.1	0.0011	18.4	0.1	1.3	1	0	0	1	1	1	1	DegT/DnrJ/EryC1/StrS aminotransferase family
Beta_elim_lyase	PF01212.21	TraesCS1B01G199600.1	0.0095	15.2	0.1	0.012	15.0	0.1	1.4	1	1	0	1	1	1	1	Beta-eliminating lyase
Peptidase_M24	PF00557.24	TraesCS1B01G200200.2	8.6e-54	182.4	0.1	1.1e-53	182.0	0.1	1.2	1	0	0	1	1	1	1	Metallopeptidase family M24
zf-C6H2	PF15801.5	TraesCS1B01G200200.2	4.4e-15	55.7	7.8	4.4e-15	55.7	7.8	1.8	2	0	0	2	2	1	1	zf-MYND-like zinc finger, mRNA-binding
zf-MYND	PF01753.18	TraesCS1B01G200200.2	2.5e-06	27.4	8.1	8.8e-06	25.7	8.1	2.0	1	0	0	1	1	1	1	MYND finger
zf-HIT	PF04438.16	TraesCS1B01G200200.2	0.0062	16.4	5.2	0.017	15.0	5.2	1.7	1	0	0	1	1	1	1	HIT zinc finger
Peptidase_S28	PF05577.12	TraesCS1B01G202000.1	4.3e-77	259.7	2.1	8.5e-77	258.8	2.1	1.4	1	1	0	1	1	1	1	Serine carboxypeptidase S28
Peptidase_S28	PF05577.12	TraesCS1B01G202100.2	7.8e-73	245.7	1.7	1.4e-72	244.8	1.7	1.4	1	1	0	1	1	1	1	Serine carboxypeptidase S28
tRNA-synt_His	PF13393.6	TraesCS1B01G202800LC.1	4.7e-47	160.8	0.0	6.1e-47	160.4	0.0	1.2	1	0	0	1	1	1	1	Histidyl-tRNA synthetase
HGTP_anticodon	PF03129.20	TraesCS1B01G202800LC.1	1.2e-13	51.0	0.2	3.2e-13	49.6	0.2	1.8	1	0	0	1	1	1	1	Anticodon binding domain
HGTP_anticodon2	PF12745.7	TraesCS1B01G202800LC.1	2.9e-10	40.1	0.2	5.5e-10	39.2	0.2	1.4	1	0	0	1	1	1	1	Anticodon binding domain of tRNAs
tRNA-synt_2b	PF00587.25	TraesCS1B01G202800LC.1	5.5e-05	23.2	0.0	0.00014	21.8	0.0	1.7	1	1	0	1	1	1	1	tRNA synthetase class II core domain (G, H, P, S and T)
tRNA-synt_2	PF00152.20	TraesCS1B01G202800LC.1	0.00033	19.8	0.0	0.0058	15.8	0.0	2.2	2	0	0	2	2	1	1	tRNA synthetases class II (D, K and N)
Ald_Xan_dh_C2	PF02738.18	TraesCS1B01G205300.1	1.1e-193	644.7	0.0	1.5e-193	644.3	0.0	1.1	1	0	0	1	1	1	1	Molybdopterin-binding domain of aldehyde dehydrogenase
FAD_binding_5	PF00941.21	TraesCS1B01G205300.1	2.8e-48	163.9	0.0	5.7e-48	162.9	0.0	1.5	1	0	0	1	1	1	1	FAD binding domain in molybdopterin dehydrogenase
Fer2_2	PF01799.20	TraesCS1B01G205300.1	9.6e-33	112.1	0.0	2.4e-32	110.8	0.0	1.7	1	0	0	1	1	1	1	[2Fe-2S] binding domain
Ald_Xan_dh_C	PF01315.22	TraesCS1B01G205300.1	4.2e-31	107.6	0.0	8.3e-31	106.6	0.0	1.5	1	0	0	1	1	1	1	Aldehyde oxidase and xanthine dehydrogenase, a/b hammerhead domain
CO_deh_flav_C	PF03450.17	TraesCS1B01G205300.1	1.5e-30	105.4	0.0	5.7e-30	103.5	0.0	2.0	2	0	0	2	2	1	1	CO dehydrogenase flavoprotein C-terminal domain
Fer2	PF00111.27	TraesCS1B01G205300.1	5.8e-08	32.6	1.9	6.4e-08	32.4	0.3	2.0	2	0	0	2	2	1	1	2Fe-2S iron-sulfur cluster binding domain
ECH_2	PF16113.5	TraesCS1B01G206000.1	4.5e-122	407.7	0.0	5.2e-122	407.5	0.0	1.0	1	0	0	1	1	1	1	Enoyl-CoA hydratase/isomerase
ECH_1	PF00378.20	TraesCS1B01G206000.1	1.9e-27	96.2	0.0	5.9e-27	94.6	0.0	1.7	2	0	0	2	2	1	1	Enoyl-CoA hydratase/isomerase
Polyketide_cyc2	PF10604.9	TraesCS1B01G206600.1	4.4e-15	56.2	0.0	5.7e-15	55.8	0.0	1.1	1	0	0	1	1	1	1	Polyketide cyclase / dehydrase and lipid transport
Polyketide_cyc	PF03364.20	TraesCS1B01G206600.1	0.00028	21.1	0.0	0.00038	20.7	0.0	1.2	1	0	0	1	1	1	1	Polyketide cyclase / dehydrase and lipid transport
Mito_carr	PF00153.27	TraesCS1B01G206800.1	4.1e-64	212.5	2.7	4.5e-21	74.6	0.0	3.2	3	0	0	3	3	3	3	Mitochondrial carrier protein
PK	PF00224.21	TraesCS1B01G208000LC.1	2e-14	53.3	0.0	2.7e-14	52.8	0.0	1.2	1	0	0	1	1	1	1	Pyruvate kinase, barrel domain
PK_C	PF02887.16	TraesCS1B01G208000LC.1	0.00034	20.8	1.2	0.0026	18.0	1.2	2.1	1	1	0	1	1	1	1	Pyruvate kinase, alpha/beta domain
Lipase_3	PF01764.25	TraesCS1B01G208100LC.1	1.2e-32	112.7	0.0	1.6e-32	112.3	0.0	1.1	1	0	0	1	1	1	1	Lipase (class 3)
DUF2974	PF11187.8	TraesCS1B01G208100LC.1	0.00032	20.3	0.9	0.26	10.8	0.3	2.1	2	0	0	2	2	2	2	Protein of unknown function (DUF2974)
PAP_fibrillin	PF04755.12	TraesCS1B01G208500.1	9.5e-62	208.5	0.0	1.2e-61	208.2	0.0	1.1	1	0	0	1	1	1	1	PAP_fibrillin
Ins134_P3_kin	PF05770.11	TraesCS1B01G209100.1	7.9e-92	306.3	0.0	1.1e-91	305.8	0.0	1.2	1	0	0	1	1	1	1	Inositol 1,3,4-trisphosphate 5/6-kinase ATP-grasp domain
Ins134_P3_kin_N	PF17927.1	TraesCS1B01G209100.1	2.1e-33	114.5	0.0	3.8e-33	113.7	0.0	1.4	1	0	0	1	1	1	1	Inositol 1,3,4-trisphosphate 5/6-kinase pre-ATP-grasp domain
VHS	PF00790.19	TraesCS1B01G209800.1	4e-23	81.8	0.7	7.1e-23	81.0	0.2	1.7	2	0	0	2	2	1	1	VHS domain
GAT	PF03127.14	TraesCS1B01G209800.1	1.8e-16	60.2	3.8	2.4e-16	59.8	1.7	2.3	2	0	0	2	2	1	1	GAT domain
DUF3361	PF11841.8	TraesCS1B01G209800.1	0.0023	17.9	1.7	0.016	15.2	0.1	2.1	2	0	0	2	2	1	1	Domain of unknown function (DUF3361)
Methyltransf_29	PF03141.16	TraesCS1B01G213600.1	4.5e-203	675.4	0.0	1.1e-201	670.8	0.0	2.0	1	1	0	1	1	1	1	Putative S-adenosyl-L-methionine-dependent methyltransferase
Methyltransf_11	PF08241.12	TraesCS1B01G213600.1	1.5e-06	28.7	0.0	0.0004	21.0	0.0	2.5	2	0	0	2	2	2	2	Methyltransferase domain
Methyltransf_25	PF13649.6	TraesCS1B01G213600.1	0.00061	20.4	0.0	0.0037	17.9	0.0	2.2	2	0	0	2	2	1	1	Methyltransferase domain
ubiquitin	PF00240.23	TraesCS1B01G217000.1	1.4e-19	69.6	0.0	2.2e-19	69.0	0.0	1.3	1	0	0	1	1	1	1	Ubiquitin family
UBA	PF00627.31	TraesCS1B01G217000.1	6.3e-09	35.6	0.2	6.3e-09	35.6	0.2	2.7	3	0	0	3	3	1	1	UBA/TS-N domain
Rad60-SLD	PF11976.8	TraesCS1B01G217000.1	3.7e-05	23.5	0.0	7e-05	22.6	0.0	1.4	1	0	0	1	1	1	1	Ubiquitin-2 like Rad60 SUMO-like
STI1	PF17830.1	TraesCS1B01G217000.1	0.0029	17.5	49.3	0.027	14.4	2.6	5.3	2	2	1	4	4	2	2	STI1 domain
GST_C	PF00043.25	TraesCS1B01G217700.1	1e-10	41.7	0.0	1.6e-10	41.1	0.0	1.4	1	0	0	1	1	1	1	Glutathione S-transferase, C-terminal domain
GST_N	PF02798.20	TraesCS1B01G217700.1	3.1e-10	40.3	0.0	5.4e-10	39.5	0.0	1.4	1	0	0	1	1	1	1	Glutathione S-transferase, N-terminal domain
GST_N_3	PF13417.6	TraesCS1B01G217700.1	5.5e-07	29.9	0.0	1e-06	29.1	0.0	1.4	1	0	0	1	1	1	1	Glutathione S-transferase, N-terminal domain
GST_C_3	PF14497.6	TraesCS1B01G217700.1	0.00016	21.8	0.0	0.00035	20.7	0.0	1.6	1	0	0	1	1	1	1	Glutathione S-transferase, C-terminal domain
GST_C_2	PF13410.6	TraesCS1B01G217700.1	0.0031	17.5	0.0	0.0055	16.7	0.0	1.4	1	0	0	1	1	1	1	Glutathione S-transferase, C-terminal domain
GST_N_2	PF13409.6	TraesCS1B01G217700.1	0.0087	16.3	0.0	0.017	15.4	0.0	1.5	1	0	0	1	1	1	1	Glutathione S-transferase, N-terminal domain
Pollen_allerg_1	PF01357.21	TraesCS1B01G222300.1	3e-28	97.6	0.1	5.9e-28	96.7	0.1	1.5	1	0	0	1	1	1	1	Pollen allergen
DPBB_1	PF03330.18	TraesCS1B01G222300.1	7.8e-15	54.9	0.3	2.6e-14	53.3	0.0	1.9	2	0	0	2	2	1	1	Lytic transglycolase
Aminotran_4	PF01063.19	TraesCS1B01G222500.1	5.3e-39	134.4	0.0	6.8e-39	134.0	0.0	1.1	1	0	0	1	1	1	1	Amino-transferase class IV
Pro_dh	PF01619.18	TraesCS1B01G223300.1	7e-69	232.6	0.0	1e-68	232.1	0.0	1.1	1	0	0	1	1	1	1	Proline dehydrogenase
Suc_Fer-like	PF06999.12	TraesCS1B01G224100.1	1.1e-42	146.1	0.0	1.4e-42	145.8	0.0	1.2	1	0	0	1	1	1	1	Sucrase/ferredoxin-like
ECH_2	PF16113.5	TraesCS1B01G224200.1	6.6e-112	374.3	0.0	7.6e-112	374.1	0.0	1.0	1	0	0	1	1	1	1	Enoyl-CoA hydratase/isomerase
ECH_1	PF00378.20	TraesCS1B01G224200.1	2.4e-21	76.2	0.0	1.7e-20	73.4	0.0	1.9	2	0	0	2	2	1	1	Enoyl-CoA hydratase/isomerase
Pollen_allerg_1	PF01357.21	TraesCS1B01G225700.1	2e-28	98.2	0.2	1.2e-27	95.7	0.1	2.0	2	0	0	2	2	1	1	Pollen allergen
DPBB_1	PF03330.18	TraesCS1B01G225700.1	2e-17	63.2	0.3	5.4e-17	61.9	0.1	1.9	2	0	0	2	2	1	1	Lytic transglycolase
PK	PF00224.21	TraesCS1B01G226500.1	1.2e-117	392.8	4.0	1.6e-117	392.3	4.0	1.1	1	0	0	1	1	1	1	Pyruvate kinase, barrel domain
PK_C	PF02887.16	TraesCS1B01G226500.1	1.2e-15	57.7	0.0	5e-15	55.8	0.0	2.0	1	0	0	1	1	1	1	Pyruvate kinase, alpha/beta domain
HpcH_HpaI	PF03328.14	TraesCS1B01G226500.1	0.0062	15.7	0.3	0.019	14.1	0.1	1.8	2	1	0	2	2	1	1	HpcH/HpaI aldolase/citrate lyase family
HAD_2	PF13419.6	TraesCS1B01G227100.1	1e-26	94.1	0.0	1.3e-26	93.8	0.0	1.1	1	0	0	1	1	1	1	Haloacid dehalogenase-like hydrolase
Hydrolase	PF00702.26	TraesCS1B01G227100.1	2e-14	54.4	0.0	4.4e-13	50.0	0.0	2.1	1	1	0	1	1	1	1	haloacid dehalogenase-like hydrolase
Hydrolase_like	PF13242.6	TraesCS1B01G227100.1	1e-06	28.7	0.0	1.7e-06	28.0	0.0	1.4	1	0	0	1	1	1	1	HAD-hyrolase-like
HAD	PF12710.7	TraesCS1B01G227100.1	2.9e-06	27.8	0.0	6.5e-06	26.7	0.0	1.6	1	1	0	1	1	1	1	haloacid dehalogenase-like hydrolase
Cpn60_TCP1	PF00118.24	TraesCS1B01G227600.1	2.8e-154	514.4	1.5	3.2e-154	514.2	1.5	1.0	1	0	0	1	1	1	1	TCP-1/cpn60 chaperonin family
DAHP_synth_2	PF01474.16	TraesCS1B01G229700.1	7.4e-195	647.6	0.0	8.5e-195	647.4	0.0	1.0	1	0	0	1	1	1	1	Class-II DAHP synthetase family
KH_1	PF00013.29	TraesCS1B01G229900.1	9.3e-37	124.7	9.5	2.4e-13	49.7	0.4	3.2	3	0	0	3	3	3	3	KH domain
KH_2	PF07650.17	TraesCS1B01G229900.1	3.7e-07	29.9	6.7	0.0032	17.3	0.4	3.3	3	0	0	3	3	2	2	KH domain
BMC	PF00936.19	TraesCS1B01G229900.1	0.002	18.1	0.1	1.5	8.8	0.0	2.6	2	0	0	2	2	2	2	BMC domain
KH_5	PF13184.6	TraesCS1B01G229900.1	0.0052	16.8	3.2	0.3	11.2	0.2	3.1	3	0	0	3	3	2	2	NusA-like KH domain
PMSR	PF01625.21	TraesCS1B01G230500.1	3.7e-60	202.6	2.1	4.8e-60	202.2	2.1	1.1	1	0	0	1	1	1	1	Peptide methionine sulfoxide reductase
Oxidored_FMN	PF00724.20	TraesCS1B01G231000.2	1e-67	228.8	0.0	1.5e-67	228.3	0.0	1.2	1	1	0	1	1	1	1	NADH:flavin oxidoreductase / NADH oxidase family
Palm_thioest	PF02089.15	TraesCS1B01G231400.2	5.2e-69	232.7	0.0	6.1e-69	232.5	0.0	1.0	1	0	0	1	1	1	1	Palmitoyl protein thioesterase
DUF676	PF05057.14	TraesCS1B01G231400.2	0.00066	19.3	0.0	0.0011	18.6	0.0	1.2	1	0	0	1	1	1	1	Putative serine esterase (DUF676)
SHMT	PF00464.19	TraesCS1B01G232200.2	3.1e-186	618.8	0.0	3.7e-186	618.5	0.0	1.1	1	0	0	1	1	1	1	Serine hydroxymethyltransferase
AAA	PF00004.29	TraesCS1B01G235500.1	5.1e-95	314.9	0.0	5.1e-47	159.6	0.0	2.5	2	0	0	2	2	2	2	ATPase family associated with various cellular activities (AAA)
AAA_lid_3	PF17862.1	TraesCS1B01G235500.1	7.1e-26	89.8	8.6	9.5e-13	47.7	1.8	3.2	2	1	0	2	2	2	2	AAA+ lid domain
CDC48_N	PF02359.18	TraesCS1B01G235500.1	8.2e-23	80.4	0.1	2.5e-22	78.9	0.1	1.9	1	0	0	1	1	1	1	Cell division protein 48 (CDC48), N-terminal domain
RuvB_N	PF05496.12	TraesCS1B01G235500.1	1.2e-13	51.1	0.0	1.3e-05	25.0	0.0	3.0	3	1	0	3	3	2	2	Holliday junction DNA helicase RuvB P-loop domain
AAA_2	PF07724.14	TraesCS1B01G235500.1	5.2e-12	46.2	0.0	2.4e-06	27.8	0.0	2.9	3	0	0	3	3	2	2	AAA domain (Cdc48 subfamily)
AAA_16	PF13191.6	TraesCS1B01G235500.1	1.1e-11	45.4	0.0	0.0004	20.8	0.0	3.8	2	2	0	2	2	2	2	AAA ATPase domain
CDC48_2	PF02933.17	TraesCS1B01G235500.1	1e-10	41.3	0.0	1.9e-10	40.4	0.0	1.5	1	0	0	1	1	1	1	Cell division protein 48 (CDC48), domain 2
AAA_33	PF13671.6	TraesCS1B01G235500.1	3.8e-10	40.1	0.0	6.4e-05	23.1	0.0	2.7	2	0	0	2	2	2	2	AAA domain
AAA_5	PF07728.14	TraesCS1B01G235500.1	5.9e-10	39.3	0.0	0.00017	21.6	0.0	3.7	2	2	0	2	2	2	2	AAA domain (dynein-related subfamily)
AAA_22	PF13401.6	TraesCS1B01G235500.1	1.7e-09	38.1	1.5	0.012	15.9	0.1	4.8	4	2	1	5	5	2	2	AAA domain
AAA_14	PF13173.6	TraesCS1B01G235500.1	2.3e-08	34.1	0.0	0.002	18.2	0.0	2.7	2	0	0	2	2	2	2	AAA domain
TIP49	PF06068.13	TraesCS1B01G235500.1	5.2e-08	32.5	0.0	0.00076	18.8	0.0	2.6	2	0	0	2	2	2	2	TIP49 P-loop domain
RNA_helicase	PF00910.22	TraesCS1B01G235500.1	1.2e-07	32.1	0.0	0.0031	17.9	0.0	2.7	2	0	0	2	2	2	2	RNA helicase
AAA_18	PF13238.6	TraesCS1B01G235500.1	4.2e-07	30.6	0.2	0.017	15.6	0.0	3.1	3	0	0	3	3	2	2	AAA domain
Mg_chelatase	PF01078.21	TraesCS1B01G235500.1	2e-06	27.3	0.5	0.068	12.5	0.1	2.5	2	0	0	2	2	2	2	Magnesium chelatase, subunit ChlI
IstB_IS21	PF01695.17	TraesCS1B01G235500.1	1.1e-05	25.2	0.0	0.056	13.2	0.0	2.6	2	0	0	2	2	2	2	IstB-like ATP binding protein
AAA_7	PF12775.7	TraesCS1B01G235500.1	2.3e-05	24.0	0.0	0.32	10.5	0.0	2.9	2	1	0	2	2	2	2	P-loop containing dynein motor region
AAA_25	PF13481.6	TraesCS1B01G235500.1	2.4e-05	24.0	0.6	2.9	7.4	0.1	3.6	2	1	0	3	3	2	2	AAA domain
Vps4_C	PF09336.10	TraesCS1B01G235500.1	2.6e-05	24.1	0.2	0.00075	19.4	0.0	2.7	2	0	0	2	2	1	1	Vps4 C terminal oligomerisation domain
ATPase	PF06745.13	TraesCS1B01G235500.1	3e-05	23.5	0.2	2.9	7.2	0.1	3.4	3	0	0	3	3	1	1	KaiC
ATPase_2	PF01637.18	TraesCS1B01G235500.1	3.8e-05	23.7	0.2	0.44	10.4	0.0	3.4	3	1	0	3	3	2	2	ATPase domain predominantly from Archaea
Parvo_NS1	PF01057.17	TraesCS1B01G235500.1	5e-05	22.5	0.0	0.21	10.7	0.0	2.2	2	0	0	2	2	2	2	Parvovirus non-structural protein NS1
AAA_24	PF13479.6	TraesCS1B01G235500.1	5.8e-05	22.9	0.0	0.06	13.1	0.0	2.5	2	0	0	2	2	1	1	AAA domain
AAA_28	PF13521.6	TraesCS1B01G235500.1	7.1e-05	23.1	0.1	0.34	11.2	0.0	2.8	3	0	0	3	3	2	2	AAA domain
NACHT	PF05729.12	TraesCS1B01G235500.1	7.9e-05	22.6	0.0	0.74	9.7	0.0	3.7	3	1	0	4	4	1	1	NACHT domain
TsaE	PF02367.17	TraesCS1B01G235500.1	0.00017	21.6	0.0	0.91	9.5	0.0	2.5	2	0	0	2	2	2	2	Threonylcarbamoyl adenosine biosynthesis protein TsaE
ABC_tran	PF00005.27	TraesCS1B01G235500.1	0.00018	22.0	0.0	0.12	12.9	0.0	3.0	2	0	0	2	2	1	1	ABC transporter
Viral_helicase1	PF01443.18	TraesCS1B01G235500.1	0.00019	21.2	0.0	0.0093	15.7	0.0	2.8	3	0	0	3	3	1	1	Viral (Superfamily 1) RNA helicase
AAA_17	PF13207.6	TraesCS1B01G235500.1	0.00021	21.7	0.6	0.6	10.5	0.0	3.1	3	0	0	3	3	2	2	AAA domain
Bac_DnaA	PF00308.18	TraesCS1B01G235500.1	0.00028	20.8	0.0	0.13	12.1	0.0	2.4	2	0	0	2	2	1	1	Bacterial dnaA protein
Sigma54_activat	PF00158.26	TraesCS1B01G235500.1	0.0003	20.5	0.0	0.41	10.3	0.0	3.1	2	1	0	2	2	1	1	Sigma-54 interaction domain
NB-ARC	PF00931.22	TraesCS1B01G235500.1	0.00053	19.2	0.0	0.46	9.6	0.0	2.7	2	0	0	2	2	1	1	NB-ARC domain
Zeta_toxin	PF06414.12	TraesCS1B01G235500.1	0.00055	19.3	0.0	0.73	9.1	0.0	2.6	2	0	0	2	2	2	2	Zeta toxin
ResIII	PF04851.15	TraesCS1B01G235500.1	0.0011	18.9	0.0	0.04	13.9	0.0	2.3	2	0	0	2	2	1	1	Type III restriction enzyme, res subunit
UFD1	PF03152.14	TraesCS1B01G235500.1	0.0013	18.2	0.0	0.0024	17.4	0.0	1.4	1	0	0	1	1	1	1	Ubiquitin fusion degradation protein UFD1
NTPase_1	PF03266.15	TraesCS1B01G235500.1	0.0015	18.5	1.2	10	6.0	0.0	4.2	3	1	0	4	4	0	0	NTPase
AAA_3	PF07726.11	TraesCS1B01G235500.1	0.0019	18.1	0.0	1.7	8.5	0.0	2.6	2	0	0	2	2	1	1	ATPase family associated with various cellular activities (AAA)
DUF2075	PF09848.9	TraesCS1B01G235500.1	0.0032	16.8	0.0	0.46	9.7	0.0	2.4	2	0	0	2	2	1	1	Uncharacterized conserved protein (DUF2075)
DUF815	PF05673.13	TraesCS1B01G235500.1	0.0042	16.3	0.0	3.2	6.8	0.0	2.6	2	0	0	2	2	2	2	Protein of unknown function (DUF815)
AAA_11	PF13086.6	TraesCS1B01G235500.1	0.0044	16.8	0.6	2.2	8.0	0.0	3.0	3	0	0	3	3	1	1	AAA domain
PhoH	PF02562.16	TraesCS1B01G235500.1	0.0047	16.4	0.2	1.5	8.2	0.1	2.6	2	0	0	2	2	1	1	PhoH-like protein
Sigma54_activ_2	PF14532.6	TraesCS1B01G235500.1	0.006	16.7	0.0	1.2	9.3	0.0	2.7	2	0	0	2	2	1	1	Sigma-54 interaction domain
AAA_19	PF13245.6	TraesCS1B01G235500.1	0.009	16.3	1.8	3.1	8.1	0.2	3.5	3	1	1	4	4	1	1	AAA domain
HEAT_EZ	PF13513.6	TraesCS1B01G236100.3	1.9e-19	69.8	9.6	4.6e-09	36.6	0.0	8.8	8	2	2	10	10	3	3	HEAT-like repeat
HEAT	PF02985.22	TraesCS1B01G236100.3	3.4e-16	58.0	9.9	0.021	15.0	0.0	10.3	13	0	0	13	13	4	4	HEAT repeat
IBN_N	PF03810.19	TraesCS1B01G236100.3	8e-15	54.5	1.7	7.4e-14	51.4	0.5	2.7	2	0	0	2	2	1	1	Importin-beta N-terminal domain
HEAT_2	PF13646.6	TraesCS1B01G236100.3	9e-06	26.0	8.2	2.2	8.7	0.0	6.9	6	2	3	10	10	3	3	HEAT repeats
MMS19_N	PF14500.6	TraesCS1B01G236100.3	6.7e-05	22.6	1.0	0.00035	20.2	0.2	2.4	2	1	0	2	2	1	1	Dos2-interacting transcription regulator of RNA-Pol-II
Vac14_Fab1_bd	PF12755.7	TraesCS1B01G236100.3	0.00099	19.7	1.5	0.19	12.3	0.2	4.8	5	2	2	7	7	1	1	Vacuolar 14 Fab1-binding region
Peptidase_M24	PF00557.24	TraesCS1B01G237300.1	1.3e-26	93.6	0.6	1.7e-26	93.2	0.6	1.1	1	0	0	1	1	1	1	Metallopeptidase family M24
Pkinase_Tyr	PF07714.17	TraesCS1B01G241400.1	7.3e-49	166.4	0.0	1.1e-48	165.8	0.0	1.3	1	0	0	1	1	1	1	Protein tyrosine kinase
Pkinase	PF00069.25	TraesCS1B01G241400.1	5e-43	147.4	0.0	7.1e-43	146.9	0.0	1.1	1	0	0	1	1	1	1	Protein kinase domain
Malectin_like	PF12819.7	TraesCS1B01G241400.1	3.8e-38	131.5	0.0	5.2e-38	131.1	0.0	1.2	1	0	0	1	1	1	1	Malectin-like domain
Malectin	PF11721.8	TraesCS1B01G241400.1	2.1e-21	76.7	0.0	7.9e-12	45.6	0.0	2.4	2	0	0	2	2	2	2	Malectin domain
Adeno_E3_CR2	PF02439.15	TraesCS1B01G241400.1	0.00069	19.3	0.2	0.0012	18.5	0.2	1.4	1	0	0	1	1	1	1	Adenovirus E3 region protein CR2
Peptidase_S8	PF00082.22	TraesCS1B01G246400.1	7e-50	170.0	2.9	1.1e-49	169.4	2.9	1.3	1	0	0	1	1	1	1	Subtilase family
fn3_6	PF17766.1	TraesCS1B01G246400.1	2.1e-26	92.0	0.1	4.8e-26	90.8	0.1	1.7	1	0	0	1	1	1	1	Fibronectin type-III domain
Inhibitor_I9	PF05922.16	TraesCS1B01G246400.1	6.7e-11	42.7	0.0	1.3e-10	41.8	0.0	1.5	1	0	0	1	1	1	1	Peptidase inhibitor I9
PA	PF02225.22	TraesCS1B01G246400.1	3.9e-06	26.8	0.1	1.5e-05	24.9	0.1	2.0	1	0	0	1	1	1	1	PA domain
NMO	PF03060.15	TraesCS1B01G250600.1	1.9e-52	178.7	0.3	1.4e-39	136.4	0.2	2.0	1	1	1	2	2	2	2	Nitronate monooxygenase
FMN_dh	PF01070.18	TraesCS1B01G250600.1	1e-06	28.0	5.3	1.6e-06	27.4	5.3	1.2	1	0	0	1	1	1	1	FMN-dependent dehydrogenase
IMPDH	PF00478.25	TraesCS1B01G250600.1	3.8e-06	26.1	0.1	0.0001	21.4	0.3	2.2	1	1	0	2	2	1	1	IMP dehydrogenase / GMP reductase domain
Glyco_hydro_31	PF01055.26	TraesCS1B01G251000.1	3.2e-132	441.8	0.0	4.5e-132	441.3	0.0	1.1	1	0	0	1	1	1	1	Glycosyl hydrolases family 31
Gal_mutarotas_2	PF13802.6	TraesCS1B01G251000.1	2.5e-14	53.3	0.0	5.7e-14	52.2	0.0	1.7	1	0	0	1	1	1	1	Galactose mutarotase-like
DUF5110	PF17137.4	TraesCS1B01G251000.1	4.8e-07	29.9	0.0	9.9e-07	29.0	0.0	1.5	1	0	0	1	1	1	1	Domain of unknown function (DUF5110)
Annexin	PF00191.20	TraesCS1B01G251800.1	7.5e-30	102.8	0.0	2.7e-10	40.1	0.0	4.0	4	0	0	4	4	3	3	Annexin
Ig_GlcNase	PF18368.1	TraesCS1B01G255900.1	3.9e-14	52.7	0.0	1.2e-12	47.9	0.0	2.6	1	1	1	2	2	1	1	Exo-beta-D-glucosaminidase Ig-fold domain
Glyco_hydro_2	PF00703.21	TraesCS1B01G255900.1	6.7e-12	46.1	0.0	3.4e-10	40.6	0.0	3.0	3	0	0	3	3	1	1	Glycosyl hydrolases family 2
Mannosidase_ig	PF17786.1	TraesCS1B01G255900.1	1.2e-07	32.2	0.0	3e-07	30.9	0.0	1.7	1	0	0	1	1	1	1	Mannosidase Ig/CBM-like domain
Glyco_hydro_2_C	PF02836.17	TraesCS1B01G255900.1	0.00015	21.0	0.0	0.00028	20.1	0.0	1.4	1	0	0	1	1	1	1	Glycosyl hydrolases family 2 TIM barrel domain
Glyco_hydro_2_N	PF02837.18	TraesCS1B01G255900.1	0.0011	18.9	0.0	0.0023	17.8	0.0	1.5	1	0	0	1	1	1	1	Glycosyl hydrolases family 2 sugar binding domain
Ig_mannosidase	PF17753.1	TraesCS1B01G255900.1	0.0095	15.7	0.0	0.026	14.3	0.0	1.7	1	0	0	1	1	1	1	Ig-fold domain
Adap_comp_sub	PF00928.21	TraesCS1B01G257500.1	1.3e-36	126.4	0.0	1.8e-36	125.9	0.0	1.2	1	0	0	1	1	1	1	Adaptor complexes medium subunit family
Clat_adaptor_s	PF01217.20	TraesCS1B01G257500.1	0.0023	17.8	0.2	0.0044	17.0	0.2	1.5	1	0	0	1	1	1	1	Clathrin adaptor complex small chain
PNGaseA	PF12222.8	TraesCS1B01G258200.1	1.8e-102	343.5	0.0	2.4e-102	343.0	0.0	1.1	1	0	0	1	1	1	1	Peptide N-acetyl-beta-D-glucosaminyl asparaginase amidase A
DLH	PF01738.18	TraesCS1B01G260400.1	7.1e-35	120.5	0.6	8.1e-35	120.3	0.6	1.0	1	0	0	1	1	1	1	Dienelactone hydrolase family
Lipase_GDSL	PF00657.22	TraesCS1B01G261700.1	3.8e-23	82.5	0.0	5.2e-23	82.1	0.0	1.1	1	0	0	1	1	1	1	GDSL-like Lipase/Acylhydrolase
TPM_phosphatase	PF04536.14	TraesCS1B01G261800.1	1.1e-18	67.6	0.3	1.5e-18	67.2	0.3	1.2	1	0	0	1	1	1	1	TPM domain
TAXi_C	PF14541.6	TraesCS1B01G263100.1	6.4e-57	191.8	0.0	1.1e-56	191.1	0.0	1.4	1	0	0	1	1	1	1	Xylanase inhibitor C-terminal
TAXi_N	PF14543.6	TraesCS1B01G263100.1	1.2e-38	133.1	1.1	1.7e-38	132.6	1.1	1.2	1	0	0	1	1	1	1	Xylanase inhibitor N-terminal
H_PPase	PF03030.16	TraesCS1B01G264600.1	1.3e-254	846.8	32.8	1.5e-254	846.6	32.8	1.0	1	0	0	1	1	1	1	Inorganic H+ pyrophosphatase
PEP-utilizers_C	PF02896.18	TraesCS1B01G264900.1	1.4e-107	359.2	0.0	2e-107	358.7	0.0	1.2	1	0	0	1	1	1	1	PEP-utilising enzyme, TIM barrel domain
PPDK_N	PF01326.19	TraesCS1B01G264900.1	5.8e-55	186.8	0.0	3.3e-29	102.2	0.0	3.2	1	1	2	3	3	3	3	Pyruvate phosphate dikinase, PEP/pyruvate binding domain
PEP-utilizers	PF00391.23	TraesCS1B01G264900.1	4e-26	90.5	1.5	7.7e-26	89.6	0.6	2.0	2	0	0	2	2	1	1	PEP-utilising enzyme, mobile domain
Abhydrolase_3	PF07859.13	TraesCS1B01G268000.1	5.4e-44	150.6	0.0	6.8e-44	150.2	0.0	1.1	1	0	0	1	1	1	1	alpha/beta hydrolase fold
COesterase	PF00135.28	TraesCS1B01G268000.1	0.00099	18.1	0.4	0.015	14.2	0.0	2.0	2	0	0	2	2	1	1	Carboxylesterase family
Say1_Mug180	PF10340.9	TraesCS1B01G268000.1	0.0056	15.6	0.1	1.8	7.3	0.1	2.3	2	0	0	2	2	2	2	Steryl acetyl hydrolase
EFG_II	PF14492.6	TraesCS1B01G269700LC.2	1.4e-10	41.1	0.0	2.5e-10	40.3	0.0	1.3	1	0	0	1	1	1	1	Elongation Factor G, domain II
Glyco_hydro_20	PF00728.22	TraesCS1B01G270100.1	1.1e-82	278.3	1.0	3.5e-82	276.6	1.0	1.8	1	1	0	1	1	1	1	Glycosyl hydrolase family 20 catalytic domain
Glycohydro_20b2	PF14845.6	TraesCS1B01G270100.1	9.6e-18	65.2	0.0	1.2e-16	61.7	0.0	2.2	1	1	0	1	1	1	1	beta-acetyl hexosaminidase like
Glyco_hydro_20b	PF02838.15	TraesCS1B01G270100.1	6.4e-06	27.0	0.0	1.2e-05	26.1	0.0	1.4	1	0	0	1	1	1	1	Glycosyl hydrolase family 20 domain 2
GTP_EFTU_D2	PF03144.25	TraesCS1B01G270200LC.1	0.0097	16.3	0.0	0.015	15.7	0.0	1.3	1	0	0	1	1	1	1	Elongation factor Tu domain 2
RPN13_C	PF16550.5	TraesCS1B01G270600.1	2e-23	82.7	0.1	2.8e-23	82.2	0.1	1.2	1	0	0	1	1	1	1	UCH-binding domain
Proteasom_Rpn13	PF04683.13	TraesCS1B01G270600.1	1.5e-22	79.9	0.0	2.4e-22	79.3	0.0	1.3	1	0	0	1	1	1	1	Proteasome complex subunit Rpn13 ubiquitin receptor
GDI	PF00996.18	TraesCS1B01G271700.1	2.8e-230	764.3	0.0	3.3e-230	764.0	0.0	1.0	1	0	0	1	1	1	1	GDP dissociation inhibitor
GDI	PF00996.18	TraesCS1B01G271800.2	4.7e-225	747.0	0.0	5.6e-225	746.8	0.0	1.0	1	0	0	1	1	1	1	GDP dissociation inhibitor
Alfin	PF12165.8	TraesCS1B01G272800.3	4.9e-66	220.2	0.0	6.9e-66	219.7	0.0	1.2	1	0	0	1	1	1	1	Alfin
PHD	PF00628.29	TraesCS1B01G272800.3	6.8e-11	41.9	13.1	1.3e-10	41.0	13.1	1.5	1	0	0	1	1	1	1	PHD-finger
CSD	PF00313.22	TraesCS1B01G273000.2	9.3e-27	92.7	0.1	1.3e-26	92.3	0.1	1.2	1	0	0	1	1	1	1	'Cold-shock' DNA-binding domain
zf-CCHC	PF00098.23	TraesCS1B01G273000.2	1.5e-16	59.6	14.9	4.1e-09	36.1	3.4	2.4	2	0	0	2	2	2	2	Zinc knuckle
OB_RNB	PF08206.11	TraesCS1B01G273000.2	2.6e-05	23.8	0.5	5.3e-05	22.8	0.5	1.6	1	1	0	1	1	1	1	Ribonuclease B OB domain
S1	PF00575.23	TraesCS1B01G273000.2	0.00058	20.1	0.0	0.00078	19.7	0.0	1.2	1	0	0	1	1	1	1	S1 RNA binding domain
zf-CCHC_3	PF13917.6	TraesCS1B01G273000.2	0.0026	17.7	8.1	0.13	12.3	1.0	2.2	2	0	0	2	2	2	2	Zinc knuckle
CSD	PF00313.22	TraesCS1B01G273100.2	4.3e-27	93.7	0.1	5.9e-27	93.3	0.1	1.2	1	0	0	1	1	1	1	'Cold-shock' DNA-binding domain
zf-CCHC	PF00098.23	TraesCS1B01G273100.2	1.7e-16	59.5	14.9	4.3e-09	36.0	3.4	2.4	2	0	0	2	2	2	2	Zinc knuckle
OB_RNB	PF08206.11	TraesCS1B01G273100.2	5.7e-05	22.7	0.3	0.00011	21.8	0.3	1.5	1	1	0	1	1	1	1	Ribonuclease B OB domain
zf-CCHC_3	PF13917.6	TraesCS1B01G273100.2	0.00092	19.1	6.8	0.077	13.0	0.8	2.3	2	0	0	2	2	2	2	Zinc knuckle
MCM	PF00493.23	TraesCS1B01G274600.1	7.6e-102	339.1	0.1	1.2e-101	338.4	0.1	1.3	1	0	0	1	1	1	1	MCM P-loop domain
MCM_OB	PF17207.3	TraesCS1B01G274600.1	4.7e-36	123.4	0.2	9e-36	122.5	0.2	1.5	1	0	0	1	1	1	1	MCM OB domain
MCM2_N	PF12619.8	TraesCS1B01G274600.1	1.5e-30	106.5	26.7	1.5e-30	106.5	26.7	2.2	3	0	0	3	3	1	1	Mini-chromosome maintenance protein 2
MCM_lid	PF17855.1	TraesCS1B01G274600.1	9.7e-28	96.4	0.2	3.7e-27	94.6	0.2	2.1	1	0	0	1	1	1	1	MCM AAA-lid domain
MCM_N	PF14551.6	TraesCS1B01G274600.1	1.6e-13	51.1	2.2	2.2e-13	50.7	0.6	2.1	2	0	0	2	2	1	1	MCM N-terminal domain
Mg_chelatase	PF01078.21	TraesCS1B01G274600.1	1.2e-07	31.3	0.0	1.4e-06	27.9	0.0	2.4	2	0	0	2	2	1	1	Magnesium chelatase, subunit ChlI
AAA_5	PF07728.14	TraesCS1B01G274600.1	1.6e-05	24.9	0.0	3.6e-05	23.8	0.0	1.7	1	0	0	1	1	1	1	AAA domain (dynein-related subfamily)
AAA_3	PF07726.11	TraesCS1B01G274600.1	0.0011	18.8	0.0	0.0043	16.9	0.0	2.0	1	0	0	1	1	1	1	ATPase family associated with various cellular activities (AAA)
Lipase_3	PF01764.25	TraesCS1B01G277000.2	3.4e-31	108.0	0.0	4.7e-31	107.6	0.0	1.2	1	0	0	1	1	1	1	Lipase (class 3)
DUF676	PF05057.14	TraesCS1B01G277000.2	2.7e-06	27.1	0.0	5.7e-06	26.0	0.0	1.5	1	1	0	1	1	1	1	Putative serine esterase (DUF676)
Abhydrolase_6	PF12697.7	TraesCS1B01G277000.2	0.0089	16.7	0.0	0.03	14.9	0.0	1.8	1	1	1	2	2	1	1	Alpha/beta hydrolase family
Lipase_3	PF01764.25	TraesCS1B01G277100.1	1.9e-34	118.5	0.0	2.7e-34	118.1	0.0	1.2	1	0	0	1	1	1	1	Lipase (class 3)
DUF676	PF05057.14	TraesCS1B01G277100.1	1e-05	25.2	0.0	1.8e-05	24.3	0.0	1.4	1	0	0	1	1	1	1	Putative serine esterase (DUF676)
DUF2974	PF11187.8	TraesCS1B01G277100.1	0.0029	17.2	0.1	0.075	12.6	0.1	2.1	1	1	0	1	1	1	1	Protein of unknown function (DUF2974)
Abhydrolase_6	PF12697.7	TraesCS1B01G277100.1	0.0043	17.7	0.0	0.0099	16.5	0.0	1.7	1	1	0	1	1	1	1	Alpha/beta hydrolase family
NmrA	PF05368.13	TraesCS1B01G279100.2	2.8e-82	275.8	0.1	3e-82	275.7	0.1	1.0	1	0	0	1	1	1	1	NmrA-like family
NAD_binding_10	PF13460.6	TraesCS1B01G279100.2	5.7e-16	58.9	0.2	7.4e-16	58.6	0.2	1.3	1	0	0	1	1	1	1	NAD(P)H-binding
Epimerase	PF01370.21	TraesCS1B01G279100.2	1.7e-07	31.0	0.2	1.7e-06	27.7	0.2	2.1	2	0	0	2	2	1	1	NAD dependent epimerase/dehydratase family
3Beta_HSD	PF01073.19	TraesCS1B01G279100.2	7e-06	25.2	0.0	1.1e-05	24.6	0.0	1.3	1	0	0	1	1	1	1	3-beta hydroxysteroid dehydrogenase/isomerase family
Sacchrp_dh_NADP	PF03435.18	TraesCS1B01G279100.2	0.00072	19.8	0.2	0.0014	18.9	0.2	1.5	1	0	0	1	1	1	1	Saccharopine dehydrogenase NADP binding domain
GDP_Man_Dehyd	PF16363.5	TraesCS1B01G279100.2	0.0027	17.1	0.0	0.004	16.6	0.0	1.2	1	0	0	1	1	1	1	GDP-mannose 4,6 dehydratase
KR	PF08659.10	TraesCS1B01G279100.2	0.0057	16.6	0.2	0.0083	16.1	0.2	1.3	1	0	0	1	1	1	1	KR domain
GATase_7	PF13537.6	TraesCS1B01G279800.1	7.2e-24	84.1	0.0	1.1e-23	83.4	0.0	1.3	1	0	0	1	1	1	1	Glutamine amidotransferase domain
GATase_6	PF13522.6	TraesCS1B01G279800.1	5.7e-21	75.1	0.0	1.1e-20	74.2	0.0	1.5	1	0	0	1	1	1	1	Glutamine amidotransferase domain
Pribosyltran	PF00156.27	TraesCS1B01G279800.1	1.1e-06	28.3	0.0	1.9e-06	27.5	0.0	1.3	1	0	0	1	1	1	1	Phosphoribosyl transferase domain
GATase_4	PF13230.6	TraesCS1B01G279800.1	5.7e-05	22.2	0.0	0.00012	21.1	0.0	1.6	1	1	0	1	1	1	1	Glutamine amidotransferases class-II
PSII	PF00421.19	TraesCS1B01G280200LC.1	2.5e-05	23.2	0.3	2.8e-05	23.0	0.3	1.1	1	0	0	1	1	1	1	Photosystem II protein
Aminotran_1_2	PF00155.21	TraesCS1B01G280600.1	1.1e-71	242.0	0.0	1.3e-71	241.7	0.0	1.0	1	0	0	1	1	1	1	Aminotransferase class I and II
DegT_DnrJ_EryC1	PF01041.17	TraesCS1B01G280600.1	0.00014	21.3	0.0	0.00022	20.7	0.0	1.2	1	0	0	1	1	1	1	DegT/DnrJ/EryC1/StrS aminotransferase family
Aminotran_5	PF00266.19	TraesCS1B01G280600.1	0.0026	16.8	0.0	0.0087	15.0	0.0	1.8	2	0	0	2	2	1	1	Aminotransferase class-V
Pyrophosphatase	PF00719.19	TraesCS1B01G283300.1	5.3e-54	182.4	0.1	6.3e-54	182.1	0.1	1.1	1	0	0	1	1	1	1	Inorganic pyrophosphatase
RIP	PF00161.19	TraesCS1B01G286800.1	4.1e-33	114.6	0.0	5.3e-33	114.2	0.0	1.2	1	0	0	1	1	1	1	Ribosome inactivating protein
Glyco_hydro_3	PF00933.21	TraesCS1B01G288000.1	1.2e-76	258.1	0.0	1.5e-76	257.8	0.0	1.1	1	0	0	1	1	1	1	Glycosyl hydrolase family 3 N terminal domain
Glyco_hydro_3_C	PF01915.22	TraesCS1B01G288000.1	2.3e-34	119.1	0.0	3.4e-34	118.6	0.0	1.2	1	0	0	1	1	1	1	Glycosyl hydrolase family 3 C-terminal domain
Usp	PF00582.26	TraesCS1B01G289700.1	4.4e-35	121.3	0.5	6e-35	120.8	0.5	1.1	1	0	0	1	1	1	1	Universal stress protein family
UPRTase	PF14681.6	TraesCS1B01G290800.1	1.4e-68	230.5	0.0	1.6e-68	230.2	0.0	1.1	1	0	0	1	1	1	1	Uracil phosphoribosyltransferase
Pribosyltran	PF00156.27	TraesCS1B01G290800.1	2.8e-13	49.7	0.1	4.4e-13	49.1	0.1	1.2	1	0	0	1	1	1	1	Phosphoribosyl transferase domain
Aldo_ket_red	PF00248.21	TraesCS1B01G291500.1	3e-48	164.5	0.0	2.4e-47	161.6	0.0	1.9	1	1	0	1	1	1	1	Aldo/keto reductase family
TPR_12	PF13424.6	TraesCS1B01G291900.2	2.5e-11	43.7	3.7	6.2e-06	26.4	0.0	4.1	4	0	0	4	4	2	2	Tetratricopeptide repeat
TPR_MalT	PF17874.1	TraesCS1B01G291900.2	2.8e-08	33.5	1.6	8e-06	25.5	0.0	3.1	2	1	0	2	2	2	2	MalT-like TPR region
TPR_10	PF13374.6	TraesCS1B01G291900.2	9.2e-08	31.7	0.6	0.00036	20.3	0.0	4.3	4	0	0	4	4	1	1	Tetratricopeptide repeat
TPR_2	PF07719.17	TraesCS1B01G291900.2	4.9e-07	29.4	2.2	0.017	15.2	0.1	4.8	5	0	0	5	5	1	1	Tetratricopeptide repeat
TPR_7	PF13176.6	TraesCS1B01G291900.2	2.3e-05	24.1	0.7	0.062	13.4	0.1	4.6	4	0	0	4	4	1	1	Tetratricopeptide repeat
TPR_1	PF00515.28	TraesCS1B01G291900.2	0.00011	21.9	1.9	0.018	14.8	0.1	3.7	4	0	0	4	4	1	1	Tetratricopeptide repeat
TPR_14	PF13428.6	TraesCS1B01G291900.2	0.00024	21.6	14.7	0.011	16.5	0.0	5.9	7	0	0	7	7	1	1	Tetratricopeptide repeat
DUF4404	PF14357.6	TraesCS1B01G291900.2	0.0059	17.2	0.0	0.021	15.5	0.0	1.9	2	0	0	2	2	1	1	Domain of unknown function (DUF4404)
Peptidase_M41	PF01434.18	TraesCS1B01G293000.1	6.8e-67	225.0	0.1	1.1e-66	224.4	0.1	1.3	1	0	0	1	1	1	1	Peptidase family M41
AAA	PF00004.29	TraesCS1B01G293000.1	1.1e-41	142.3	0.0	2.5e-41	141.2	0.0	1.6	1	0	0	1	1	1	1	ATPase family associated with various cellular activities (AAA)
AAA_lid_3	PF17862.1	TraesCS1B01G293000.1	3.5e-14	52.3	0.1	3.5e-14	52.3	0.1	2.0	2	0	0	2	2	1	1	AAA+ lid domain
FtsH_ext	PF06480.15	TraesCS1B01G293000.1	2e-12	47.4	0.7	2e-12	47.4	0.7	2.2	3	0	0	3	3	1	1	FtsH Extracellular
RuvB_N	PF05496.12	TraesCS1B01G293000.1	0.0018	18.0	0.0	0.015	15.0	0.0	2.4	2	0	0	2	2	1	1	Holliday junction DNA helicase RuvB P-loop domain
TIP49	PF06068.13	TraesCS1B01G293000.1	0.0019	17.5	0.0	0.0032	16.7	0.0	1.3	1	0	0	1	1	1	1	TIP49 P-loop domain
AAA_5	PF07728.14	TraesCS1B01G293000.1	0.0026	17.8	0.1	0.0098	15.9	0.0	2.1	2	1	0	2	2	1	1	AAA domain (dynein-related subfamily)
AAA_22	PF13401.6	TraesCS1B01G293000.1	0.0029	17.9	0.1	0.44	10.8	0.2	2.6	2	0	0	2	2	1	1	AAA domain
AAA_2	PF07724.14	TraesCS1B01G293000.1	0.0086	16.2	0.0	0.032	14.3	0.0	2.0	2	0	0	2	2	1	1	AAA domain (Cdc48 subfamily)
HSP70	PF00012.20	TraesCS1B01G294300.1	8.6e-262	869.7	5.6	9.7e-262	869.5	5.6	1.0	1	0	0	1	1	1	1	Hsp70 protein
MreB_Mbl	PF06723.13	TraesCS1B01G294300.1	2e-15	56.5	0.2	2.9e-14	52.6	0.0	2.2	2	0	0	2	2	1	1	MreB/Mbl protein
GTP_cyclohydro2	PF00925.20	TraesCS1B01G294600.1	7.8e-71	236.9	0.0	1.2e-70	236.3	0.0	1.3	1	0	0	1	1	1	1	GTP cyclohydrolase II
DHBP_synthase	PF00926.19	TraesCS1B01G294600.1	9.8e-69	230.7	0.0	1.4e-68	230.2	0.0	1.3	1	0	0	1	1	1	1	3,4-dihydroxy-2-butanone 4-phosphate synthase
PWWP	PF00855.17	TraesCS1B01G297800.1	5.8e-20	71.5	1.5	1.5e-19	70.2	0.2	2.4	2	0	0	2	2	1	1	PWWP domain
DUF1668	PF07893.13	TraesCS1B01G303200.1	8.8e-71	239.0	0.1	1.1e-70	238.8	0.1	1.0	1	0	0	1	1	1	1	Protein of unknown function (DUF1668)
DUF1668	PF07893.13	TraesCS1B01G303300.1	2.6e-70	237.5	0.0	3.1e-70	237.2	0.0	1.0	1	0	0	1	1	1	1	Protein of unknown function (DUF1668)
Bac_surface_Ag	PF01103.23	TraesCS1B01G305000.1	5.9e-26	91.7	1.1	8.4e-26	91.2	1.1	1.2	1	0	0	1	1	1	1	Surface antigen
POTRA	PF07244.15	TraesCS1B01G305000.1	0.00055	20.5	0.0	0.00096	19.7	0.0	1.4	1	0	0	1	1	1	1	Surface antigen variable number repeat
Pkinase	PF00069.25	TraesCS1B01G311200.1	4.4e-26	91.8	0.0	1.1e-22	80.6	0.0	3.0	2	1	0	2	2	2	2	Protein kinase domain
Pkinase_Tyr	PF07714.17	TraesCS1B01G311200.1	2.7e-08	33.4	0.0	4.2e-07	29.5	0.0	2.3	1	1	0	1	1	1	1	Protein tyrosine kinase
APH	PF01636.23	TraesCS1B01G311200.1	0.00024	21.1	0.0	0.00044	20.3	0.0	1.4	1	0	0	1	1	1	1	Phosphotransferase enzyme family
Kinase-like	PF14531.6	TraesCS1B01G311200.1	0.00062	19.2	0.0	0.001	18.4	0.0	1.2	1	0	0	1	1	1	1	Kinase-like
YrbL-PhoP_reg	PF10707.9	TraesCS1B01G311200.1	0.0051	16.4	0.0	0.0091	15.5	0.0	1.3	1	0	0	1	1	1	1	PhoP regulatory network protein YrbL
Pkinase_fungal	PF17667.1	TraesCS1B01G311200.1	0.0084	14.9	0.0	0.013	14.3	0.0	1.2	1	0	0	1	1	1	1	Fungal protein kinase
vATP-synt_E	PF01991.18	TraesCS1B01G312000.1	5e-63	212.1	10.8	5.7e-63	211.9	10.8	1.0	1	0	0	1	1	1	1	ATP synthase (E/31 kDa) subunit
UDPGT	PF00201.18	TraesCS1B01G312100.1	9.5e-15	54.4	0.0	1.4e-14	53.8	0.0	1.2	1	0	0	1	1	1	1	UDP-glucoronosyl and UDP-glucosyl transferase
UDPGT	PF00201.18	TraesCS1B01G312400.1	4.7e-15	55.4	0.1	6.8e-15	54.8	0.1	1.2	1	0	0	1	1	1	1	UDP-glucoronosyl and UDP-glucosyl transferase
Cu-oxidase_3	PF07732.15	TraesCS1B01G314600.1	6e-36	123.1	1.0	1.2e-35	122.1	0.5	1.8	2	0	0	2	2	1	1	Multicopper oxidase
Cu-oxidase	PF00394.22	TraesCS1B01G314600.1	6.4e-35	120.6	0.0	1.8e-34	119.2	0.0	1.8	2	0	0	2	2	1	1	Multicopper oxidase
Cu-oxidase_2	PF07731.14	TraesCS1B01G314600.1	1.6e-25	89.4	0.1	5.8e-25	87.6	0.1	1.9	2	0	0	2	2	1	1	Multicopper oxidase
FAD_binding_6	PF00970.24	TraesCS1B01G316400.1	1.1e-33	115.5	0.0	1.7e-33	114.9	0.0	1.3	1	0	0	1	1	1	1	Oxidoreductase FAD-binding domain
NAD_binding_1	PF00175.21	TraesCS1B01G316400.1	1.4e-30	106.1	0.0	2.3e-30	105.5	0.0	1.3	1	0	0	1	1	1	1	Oxidoreductase NAD-binding domain
NAD_binding_6	PF08030.12	TraesCS1B01G316400.1	0.0001	22.4	0.0	0.0031	17.7	0.0	2.3	2	0	0	2	2	1	1	Ferric reductase NAD binding domain
Chloroa_b-bind	PF00504.21	TraesCS1B01G317500.1	2.8e-23	83.2	0.0	3.2e-23	83.0	0.0	1.1	1	0	0	1	1	1	1	Chlorophyll A-B binding protein
Proteasome	PF00227.26	TraesCS1B01G319100.1	3.7e-50	170.1	0.0	5.6e-50	169.5	0.0	1.3	1	0	0	1	1	1	1	Proteasome subunit
Proteasome_A_N	PF10584.9	TraesCS1B01G319100.1	2.4e-13	49.5	0.1	4.3e-13	48.7	0.1	1.5	1	0	0	1	1	1	1	Proteasome subunit A N-terminal signature
EF-hand_1	PF00036.32	TraesCS1B01G319400.1	6e-42	138.1	11.5	3.5e-10	38.7	0.6	4.2	4	0	0	4	4	4	4	EF hand
EF-hand_7	PF13499.6	TraesCS1B01G319400.1	6.8e-36	122.6	3.4	1.6e-18	66.9	1.4	2.1	2	0	0	2	2	2	2	EF-hand domain pair
EF-hand_8	PF13833.6	TraesCS1B01G319400.1	8.3e-31	105.6	9.8	1.7e-14	53.4	0.4	3.9	1	1	3	4	4	4	4	EF-hand domain pair
EF-hand_6	PF13405.6	TraesCS1B01G319400.1	1.1e-30	102.9	5.9	2.5e-09	36.3	0.1	4.4	4	1	0	4	4	4	4	EF-hand domain
EF-hand_5	PF13202.6	TraesCS1B01G319400.1	6.8e-26	88.6	8.6	2.7e-06	26.6	0.0	4.3	4	0	0	4	4	4	4	EF hand
EF-hand_9	PF14658.6	TraesCS1B01G319400.1	1.4e-16	60.5	0.2	1.9e-08	34.5	0.0	2.1	2	0	0	2	2	2	2	EF-hand domain
EF-hand_4	PF12763.7	TraesCS1B01G319400.1	1.5e-09	37.8	1.0	4.8e-05	23.2	0.2	2.3	1	1	1	2	2	2	2	Cytoskeletal-regulatory complex EF hand
SPARC_Ca_bdg	PF10591.9	TraesCS1B01G319400.1	2.2e-08	34.4	0.9	0.0014	19.0	0.2	2.1	2	0	0	2	2	2	2	Secreted protein acidic and rich in cysteine Ca binding region
EF-hand_11	PF08976.11	TraesCS1B01G319400.1	5.9e-06	27.1	0.1	0.00037	21.3	0.1	2.1	1	1	1	2	2	1	1	EF-hand domain
UPF0154	PF03672.13	TraesCS1B01G319400.1	1.2e-05	25.2	0.1	0.049	13.7	0.0	3.0	3	1	1	4	4	2	2	Uncharacterised protein family (UPF0154)
EFhand_Ca_insen	PF08726.10	TraesCS1B01G319400.1	9.4e-05	22.4	1.3	0.00053	20.0	0.3	2.3	2	2	0	2	2	1	1	Ca2+ insensitive EF hand
Dockerin_1	PF00404.18	TraesCS1B01G319400.1	0.0003	20.9	3.2	0.13	12.5	3.2	3.0	1	1	0	1	1	1	1	Dockerin type I domain
RNA_pol_Rpb4	PF03874.16	TraesCS1B01G319400.1	0.00046	20.5	1.1	0.94	9.8	0.0	2.5	3	0	0	3	3	2	2	RNA polymerase Rpb4
Caleosin	PF05042.13	TraesCS1B01G319400.1	0.0007	19.6	0.4	0.6	10.0	0.0	3.2	1	1	2	3	3	1	1	Caleosin related protein
DUF3349	PF11829.8	TraesCS1B01G319400.1	0.00094	19.9	0.4	1.9	9.3	0.0	2.9	1	1	2	3	3	1	1	Protein of unknown function (DUF3349)
DUF5580	PF17743.1	TraesCS1B01G319400.1	0.0026	16.4	0.0	0.0027	16.3	0.0	1.1	1	0	0	1	1	1	1	Family of unknown function (DUF5580)
TerB	PF05099.13	TraesCS1B01G319400.1	0.0029	17.6	0.5	2.3	8.2	0.1	2.4	1	1	2	3	3	2	2	Tellurite resistance protein TerB
MotA_activ	PF09114.10	TraesCS1B01G319400.1	0.0039	17.3	0.1	0.081	13.1	0.0	2.2	2	0	0	2	2	1	1	Transcription factor MotA, activation domain
DUF4497	PF14924.6	TraesCS1B01G319400.1	0.0061	17.0	0.0	1.9	9.0	0.0	2.1	2	0	0	2	2	1	1	Protein of unknown function (DUF4497)
Poly_export	PF02563.16	TraesCS1B01G319400.1	0.0079	16.4	0.1	0.86	9.9	0.0	2.9	1	1	2	3	3	1	1	Polysaccharide biosynthesis/export protein
LRRNT_2	PF08263.12	TraesCS1B01G319500.1	1.3e-11	44.6	0.8	2.4e-11	43.7	0.8	1.5	1	0	0	1	1	1	1	Leucine rich repeat N-terminal domain
LRR_8	PF13855.6	TraesCS1B01G319500.1	0.0013	18.4	0.4	0.0021	17.8	0.4	1.4	1	0	0	1	1	1	1	Leucine rich repeat
p450	PF00067.22	TraesCS1B01G321800.1	2.1e-105	353.2	0.0	2.5e-105	352.9	0.0	1.0	1	0	0	1	1	1	1	Cytochrome P450
SQAPI	PF16845.5	TraesCS1B01G322100.1	1.7e-21	76.4	0.7	2.1e-21	76.1	0.7	1.1	1	0	0	1	1	1	1	Aspartic acid proteinase inhibitor
Cystatin	PF00031.21	TraesCS1B01G322100.1	8e-18	64.5	0.2	8.7e-18	64.4	0.2	1.0	1	0	0	1	1	1	1	Cystatin domain
SH2_2	PF14633.6	TraesCS1B01G322900.1	1.3e-73	247.0	0.1	1.3e-73	247.0	0.1	2.3	2	0	0	2	2	1	1	SH2 domain
HHH_7	PF14635.6	TraesCS1B01G322900.1	1.7e-20	73.3	0.0	3.5e-20	72.3	0.0	1.5	1	0	0	1	1	1	1	Helix-hairpin-helix motif
[truncated: 20,499 more rows]
