# Supplementary material for: Proteomics-Based Data Integration of Wheat Cultivars Facing Fusarium graminearum Strains Revealed a Core-Responsive Pattern Controlling Fusarium Head Blight
Source: Front Plant Sci. 2021 May 31;12:644810. doi: 10.3389/fpls.2021.644810 (PMC8201412; doi:10.3389/fpls.2021.644810)
Supplement: Supplementary Table 3 — Gene ontology annotations of all identified wheat proteins. [file Table_3.XLSX]

## Sheet: results_mapping_GOterm
Supplementary Table S3. Gene Ontology annotations of all identified wheat proteins.
Protein accession	GO terms
TraesCSU01G005100.1	GO:0008194,GO:0016758
TraesCS4B01G332600.1	GO:0008168,GO:0008168,GO:0008168,GO:0006694
TraesCS1A01G177700.1	GO:0005515,GO:0005515,GO:0005737,GO:0005515,GO:0005515
TraesCS2B01G576300.1	GO:0008234,GO:0006508,GO:0008234,GO:0006508
TraesCS3A01G127400.1	GO:0016575
TraesCS7A01G190700.1	GO:0005515,GO:0005515,GO:0005515
TraesCS3B01G186100.1	GO:0000287,GO:0016984,GO:0015977
TraesCS2A01G380500LC.2	GO:0005515
TraesCS2A01G115100.1	GO:0003735,GO:0006412,GO:0005840
TraesCS2B01G296500.1	GO:0055114
TraesCS3A01G319900.2	GO:0017119
TraesCS7B01G277900.1	GO:0003824
TraesCS2A01G424600.1	GO:0055114,GO:0051287,GO:0055114,GO:0055114
TraesCS4B01G612100LC.1	GO:0000166,GO:0004813,GO:0005524,GO:0006419
TraesCS3A01G184800.1	GO:0003677,GO:0003918,GO:0005524,GO:0006265,GO:0003677,GO:0003918,GO:0005524,GO:0006265
TraesCS3B01G222900.1	GO:0008270,GO:0006886,GO:0006888,GO:0030127,GO:0006886,GO:0006888,GO:0030127,GO:0006886,GO:0006888,GO:0030127
TraesCS6A01G173600.1	GO:0008194
TraesCS4D01G159400.1	GO:0005524,GO:0016887,GO:0005524,GO:0005525,GO:0006614,GO:0003723,GO:0003724,GO:0002949,GO:0003924,GO:0005525,GO:0005524,GO:0016887,GO:0005524,GO:0016887
TraesCS6B01G330100.1	GO:0005509,GO:0005544
TraesCS4B01G122000.1	GO:0030170,GO:0009058,GO:0030170,GO:0019346
TraesCS5B01G151000.1	GO:0008199
TraesCS3D01G399000.1	GO:0016779,GO:0009058,GO:0070567
TraesCS4A01G038800.2	GO:0005515,GO:0004843,GO:0016579,GO:0004843
TraesCS7B01G285700.2	GO:0004553,GO:0005975
TraesCS2D01G367800.1	GO:0055114,GO:0003824
TraesCS2A01G426000.1	GO:0016747
TraesCS7A01G287400.2	GO:0016779,GO:0009058
TraesCS7A01G449500.1	GO:0005506,GO:0016705,GO:0020037,GO:0055114
TraesCS3D01G401300.2	GO:0008168,GO:0008168
TraesCS5D01G244200.1	GO:0016787
TraesCS3B01G277600.1	GO:0004553,GO:0005975,GO:0004553,GO:0005975
TraesCS6A01G133100.1	GO:0055114,GO:0055114
TraesCS5B01G502700.1	GO:0009058
TraesCS1A01G099400.1	GO:0003924
TraesCS3A01G059200.1	GO:0005759
TraesCS4D01G314300.1	GO:0008080,GO:0016747,GO:0008080,GO:0008080
TraesCS7A01G191300.1	GO:0004252,GO:0006508,GO:0008239,GO:0070009,GO:0005515
TraesCS3D01G106700.1	GO:0003743,GO:0006413
TraesCS1A01G270300.1	GO:0030170,GO:0009058
TraesCS1A01G349400LC.1	GO:0003849,GO:0009073
TraesCS3D01G128900.1	GO:0009055,GO:0015035
TraesCS1A01G406500.1	GO:0003735,GO:0006412,GO:0003735,GO:0006412,GO:0005840
TraesCS6A01G287100.1	GO:0009055
TraesCS7A01G338800.1	GO:0003854,GO:0016616,GO:0006694,GO:0055114,GO:0003824
TraesCS6B01G134800.1	GO:0003735,GO:0006412,GO:0005840
TraesCS1B01G037100.1	GO:0003854,GO:0016616,GO:0006694,GO:0055114
TraesCS5B01G300200.1	GO:0051537,GO:0043231
TraesCS7D01G000300.1	GO:0005507,GO:0009055
TraesCS5B01G158300.1	GO:0003899,GO:0046983,GO:0006351,GO:0003899,GO:0006351
TraesCS6B01G393600.1	GO:0030170,GO:0009058
TraesCS6A01G244900.1	GO:0005506,GO:0016705,GO:0020037,GO:0055114
TraesCS1D01G144100.1	GO:0000166,GO:0004812,GO:0005524,GO:0006418,GO:0000166,GO:0004812,GO:0005524,GO:0006418
TraesCS5D01G328100.1	GO:0005524,GO:0016887,GO:0005524,GO:0008134,GO:0006355,GO:0003723,GO:0003724,GO:0005524,GO:0005524,GO:0002949,GO:0003924,GO:0005525,GO:0003677,GO:0005524,GO:0016787,GO:0009378,GO:0006281,GO:0006310,GO:0005524,GO:0016887,GO:0005524,GO:0016887
TraesCS5D01G086400LC.1	GO:0000166,GO:0004812,GO:0005524,GO:0006418
TraesCS5A01G232800.1	GO:0004329,GO:0005524
TraesCS7A01G482300.1	GO:0004185,GO:0006508
TraesCS7A01G509200.1	GO:0009055,GO:0051536,GO:0016491,GO:0055114,GO:0016491,GO:0046872,GO:0055114,GO:0016491,GO:0055114
TraesCS7B01G824300LC.1	GO:0016984,GO:0015977
TraesCS1B01G271800.2	GO:0005092,GO:0007264
TraesCS1D01G410800.1	GO:0003743,GO:0005737,GO:0005852,GO:0008023
TraesCS3B01G280600.1	GO:0016787
TraesCS7B01G367600.1	GO:0005515,GO:0005515
TraesCS1A01G317900.1	GO:0004601,GO:0020037,GO:0006979,GO:0055114
TraesCS6A01G322400.2	GO:0005524,GO:0016887,GO:0009378,GO:0006281,GO:0006310,GO:0005524,GO:0016887,GO:0004386
TraesCS2D01G176500.1	GO:0005515,GO:0003676
TraesCS2A01G587900.1	GO:0016787
TraesCS5B01G476000.1	GO:0003824,GO:0005975,GO:0004556,GO:0005509,GO:0005975
TraesCS2D01G075300.1	GO:0003924,GO:0005525,GO:0005525,GO:0005525
TraesCS3A01G187200.1	GO:0008641,GO:0019781,GO:0045116
TraesCS4A01G095300.1	GO:0019867,GO:0019867
TraesCS7B01G484200.1	GO:0016491,GO:0050660,GO:0055114
TraesCS4B01G379900.1	GO:0009116,GO:0000287,GO:0004749,GO:0009165
TraesCS7D01G259600.1	GO:0005515
TraesCS1A01G340400.1	GO:0004576,GO:0006486,GO:0016020
TraesCS2A01G511900.1	GO:0016829
TraesCS7A01G316900.1	GO:0003676
TraesCS1A01G100600.1	GO:0004252,GO:0006508,GO:0005515,GO:0008239,GO:0070009,GO:0005515
TraesCS7B01G074400.1	GO:0016787
TraesCS2D01G090800.1	GO:0004185,GO:0006508
TraesCS2D01G553400.1	GO:0003676,GO:0005524,GO:0003677,GO:0005524,GO:0016787
TraesCS7D01G370000.2	GO:0004601,GO:0020037,GO:0006979,GO:0055114
TraesCS7A01G553100.1	GO:0005509,GO:0005515,GO:0005509,GO:0005509,GO:0005509,GO:0005509
TraesCS3A01G087300.1	GO:0055114
TraesCS3B01G007200.1	GO:0003735,GO:0019843,GO:0006412,GO:0005840
TraesCS3D01G344700.1	GO:0005515,GO:0051087
TraesCS4A01G315500.2	GO:0005524,GO:0005515
TraesCS1B01G325100.1	GO:0004618,GO:0006096
TraesCS2D01G008200.1	GO:0015078,GO:0015986,GO:0000276
TraesCS7B01G205500.1	GO:0016746,GO:0016746
TraesCS2A01G090000.1	GO:0005524,GO:0016887,GO:0009378,GO:0006281,GO:0006310,GO:0005524,GO:0016887,GO:0005524,GO:0016887
TraesCS5D01G233700.1	GO:0016491,GO:0055114
TraesCS2A01G109600.1	GO:0030599,GO:0042545,GO:0004857
TraesCS5B01G167100.1	GO:0003735,GO:0006412,GO:0005840
TraesCS1A01G262500.1	GO:0003676,GO:0008270,GO:0003676
TraesCS1A01G036200.1	GO:0016872,GO:0016872,GO:0016872
TraesCS2A01G497200.1	GO:0032324,GO:0032324
TraesCS6A01G278500.1	GO:0016491,GO:0055114
TraesCS2A01G338100.1	GO:0003735,GO:0006412,GO:0005840
TraesCS3A01G221000.1	GO:0031047
TraesCS2A01G465200LC.1	GO:0006952
TraesCS6A01G047400.1	GO:0004601,GO:0020037,GO:0006979,GO:0055114
TraesCS5D01G010200.1	GO:0000287,GO:0016984,GO:0015977
TraesCS4D01G051400.2	GO:0004371,GO:0006071,GO:0004371,GO:0006071
TraesCS6B01G319800.1	GO:0006364,GO:0008033
TraesCS5A01G152900.1	GO:0019867,GO:0003677,GO:0003682,GO:0000775
TraesCS4A01G227900.1	GO:0042393,GO:0006355
TraesCS6D01G482000LC.1	GO:0003735,GO:0006412,GO:0005840
TraesCS7A01G180100.1	GO:0005509,GO:0005544
TraesCS2A01G279600.1	GO:0016788
TraesCS1A01G223800.1	GO:0046907
TraesCS7A01G370200.1	GO:0055114
TraesCS4B01G010500.1	GO:0016491,GO:0055114
TraesCS4A01G197000.1	GO:0031047
TraesCS5D01G079500.1	GO:0005524,GO:0015986
TraesCS4B01G127100.1	GO:0004553,GO:0005975,GO:0004553,GO:0005975
TraesCS3B01G417400.1	GO:0005515,GO:0003677,GO:0008270,GO:0018024,GO:0034968,GO:0005634,GO:0004838,GO:0030170,GO:0009074
TraesCS4B01G278900.1	GO:0045454,GO:0055114,GO:0016491,GO:0055114
TraesCS6D01G325100.1	GO:0008839,GO:0009089,GO:0055114,GO:0016491,GO:0016491,GO:0055114,GO:0016491,GO:0050661,GO:0055114
TraesCS7A01G210100.1	GO:0016491,GO:0055114
TraesCS6A01G373900.1	GO:0055114,GO:0055114,GO:0055114
TraesCS3B01G178000.1	GO:0003755,GO:0000413
TraesCS4B01G041200.1	GO:0004553,GO:0005975
TraesCS6B01G384500.1	GO:0003824,GO:0005992,GO:0003824,GO:0005992
TraesCS3A01G023800.1	GO:0000166,GO:0004812,GO:0005524,GO:0006418,GO:0004812,GO:0006418,GO:0000166,GO:0004812,GO:0005524,GO:0006418,GO:0002161,GO:0006418
TraesCS6D01G008000.1	GO:0005524
TraesCS3A01G025300.1	GO:0016788
TraesCS1D01G207100.3	GO:0004568,GO:0006032,GO:0016998
TraesCS2D01G561700.1	GO:0000287,GO:0004743,GO:0030955,GO:0006096
TraesCS1A01G323400.1	GO:0016491,GO:0020037,GO:0051536,GO:0055114,GO:0016491,GO:0055114
TraesCS3A01G215000.1	GO:0005524,GO:0016887,GO:0003723,GO:0003724,GO:0009378,GO:0006281,GO:0006310,GO:0004386
TraesCS7B01G382800.3	GO:0005524,GO:0016887,GO:0005524,GO:0008134,GO:0006355,GO:0003677,GO:0005524,GO:0032508,GO:0005524,GO:0016887
TraesCS4A01G316800.1	GO:0005515
TraesCS5A01G524400.1	GO:0016559,GO:0005779
TraesCS3A01G398000.1	GO:0004553,GO:0005975
TraesCS3A01G301100.1	GO:0016811
TraesCS6B01G370300.1	GO:0008236,GO:0006508
TraesCS7D01G239400.1	GO:0008171
TraesCS2D01G394000LC.1	GO:0003735,GO:0006412,GO:0005840
TraesCS2A01G457900.2	GO:0016491,GO:0050660,GO:0055114,GO:0003824,GO:0050660
TraesCS4A01G268100.1	GO:0005515,GO:0005198,GO:0006886,GO:0016192,GO:0030117,GO:0005198,GO:0005515,GO:0006886,GO:0016192,GO:0030126
TraesCS6D01G382400.1	GO:0016747
TraesCS5D01G488600.1	GO:0016747,GO:0006633,GO:0016020,GO:0004315,GO:0006633
TraesCS6A01G266600.1	GO:0006886,GO:0006886
TraesCS5A01G178200.2	GO:0005515
TraesCS2B01G262600.1	GO:0003735,GO:0006412,GO:0005840
TraesCS7A01G302800.1	GO:0031047,GO:0031047
TraesCS2D01G108600.1	GO:0004601,GO:0020037,GO:0006979,GO:0055114
TraesCS5D01G182500.1	GO:0016020,GO:0016021
TraesCS7A01G512300.1	GO:0004425
TraesCS5B01G472800LC.1	GO:0003677,GO:0006352,GO:0071821
TraesCS3D01G473000.1	GO:0008236,GO:0006508,GO:0016787
TraesCS1D01G284100LC.1	GO:0000287,GO:0016984,GO:0015977
TraesCS1D01G396600.1	GO:0003677
TraesCS6B01G302500.1	GO:0030170,GO:0009058,GO:0016846
TraesCS2A01G696400LC.1	GO:0005524,GO:0046034,GO:1902600
TraesCS2D01G371800.1	GO:0004866
TraesCS3B01G525000.1	GO:0004553,GO:0005975
TraesCS7A01G113600.1	GO:0016788
TraesCS4B01G244500.1	GO:0004553,GO:0005975
TraesCS3B01G310900.1	GO:0016787
TraesCS5A01G368400.1	GO:0003676,GO:0003676
TraesCS1B01G174800.1	GO:0003735,GO:0006412,GO:0005840
TraesCS2D01G035100.1	GO:0004857
TraesCS3B01G436000.1	GO:0008312,GO:0006614,GO:0048500,GO:0005515,GO:0005515
TraesCS2A01G347900.1	GO:0016491,GO:0055114,GO:0071949,GO:0016491,GO:0055114,GO:0016491,GO:0055114
TraesCS3D01G445400.1	GO:0005515,GO:0005515,GO:0005515
TraesCS2D01G210000.1	GO:0010207,GO:0015979
TraesCS1D01G581600LC.1	GO:0003824
TraesCS3A01G137900.1	GO:0008171,GO:0046983
TraesCS1A01G058900.1	GO:0016773,GO:0005975,GO:0016773,GO:0005975
TraesCS3A01G122100.1	GO:0003676,GO:0008270,GO:0003676,GO:0005524,GO:0003677,GO:0005524,GO:0016787
TraesCS3A01G260200.1	GO:0004568,GO:0006032,GO:0016998,GO:0008061
TraesCS5B01G437100.2	GO:0016491,GO:0006520,GO:0055114,GO:0016491,GO:0006520,GO:0055114,GO:0051287,GO:0055114
TraesCS5A01G442500.1	GO:0003676
TraesCS4D01G342800.1	GO:0009405,GO:0005576
TraesCS6D01G146000.1	GO:0003824,GO:0009058
TraesCS5A01G148600.1	GO:0004601,GO:0020037,GO:0006979,GO:0055114
TraesCS1B01G627800LC.1	GO:0006464,GO:0015031,GO:0005515
TraesCS4A01G125500.1	GO:0005524,GO:0005524,GO:0016887
TraesCS7A01G450600.1	GO:0003735,GO:0006412,GO:0005840
TraesCS5D01G400000.1	GO:0005515,GO:0016844,GO:0009058
TraesCS3B01G226300.4	GO:0005515,GO:0004843,GO:0016579,GO:0032183,GO:0070140
TraesCS1A01G089500.1	GO:0016491,GO:0055114
TraesCS3D01G124600.3	GO:0004843,GO:0016579,GO:0008270
TraesCS7A01G351700LC.1	GO:0005515,GO:0005515
TraesCS1A01G015400.1	GO:0003924,GO:0005525,GO:0005525,GO:0003924,GO:0005525,GO:0005525,GO:0003924,GO:0005525
TraesCS6D01G204800.1	GO:0009116
TraesCS4D01G194200.1	GO:0000287,GO:0030976,GO:0003824,GO:0030976,GO:0030976
TraesCS3A01G067700.1	GO:0016787
TraesCS4A01G229400.1	GO:0003676
TraesCS5A01G374300.2	GO:0003677,GO:0003899,GO:0006351,GO:0003677,GO:0003899,GO:0006351,GO:0003677,GO:0003899,GO:0006351,GO:0003677,GO:0003899,GO:0006351,GO:0003677,GO:0003899,GO:0006351,GO:0003677,GO:0003899,GO:0006351,GO:0006351
TraesCS2A01G495800.1	GO:0005515,GO:0008237,GO:0070122
TraesCS6D01G090200.1	GO:0005509,GO:0051082,GO:0006457,GO:0005783
TraesCS7A01G386600.1	GO:0016491,GO:0055114,GO:0003854,GO:0016616,GO:0006694,GO:0055114,GO:0016616,GO:0055114
TraesCS5D01G064000.1	GO:0004553,GO:0005975,GO:0030674,GO:0051015
TraesCS5A01G076900.1	GO:0016787,GO:0003993,GO:0046872
TraesCS1B01G270100.1	GO:0004553,GO:0005975
TraesCS5B01G399800.1	GO:0016616,GO:0051287,GO:0055114,GO:0050661,GO:0016616,GO:0051287,GO:0055114,GO:0016616,GO:0051287,GO:0055114
TraesCS5A01G308800.1	GO:0004560,GO:0005975
TraesCS2B01G248700.2	GO:0005509,GO:0004672,GO:0005524,GO:0006468,GO:0004672,GO:0006468,GO:0005509,GO:0005515,GO:0005509,GO:0005509,GO:0005509,GO:0005509
TraesCS2D01G589000.1	GO:0016616,GO:0055114
TraesCS5B01G002600.2	GO:0016702,GO:0055114
TraesCS2A01G327100.1	GO:0005515,GO:0005515,GO:0005515
TraesCS1A01G045700.1	GO:0005515,GO:0005515,GO:0005515
TraesCS5A01G268400.1	GO:0003854,GO:0016616,GO:0006694,GO:0055114,GO:0003824
TraesCS3A01G503400.1	GO:0046872
TraesCS5B01G446600.1	GO:0003676
TraesCS3B01G220600.2	GO:0005515
TraesCS2A01G168500.2	GO:0016747
TraesCS7D01G297600.1	GO:0005975
TraesCS1A01G408900.1	GO:0004252,GO:0006508,GO:0008236,GO:0006508,GO:0019087
TraesCS7B01G030900.1	GO:0001401
TraesCSU01G066000.1	GO:0004650,GO:0005975
TraesCS6B01G783000LC.1	GO:0005524
TraesCS3A01G185800.1	GO:0004869,GO:0004869
TraesCS6D01G266500.2	GO:0005515
TraesCS2D01G348800.1	GO:0004568,GO:0006032,GO:0016998,GO:0008061
TraesCS1A01G072000.1	GO:0004357,GO:0042398
TraesCS4B01G252400.1	GO:0000166,GO:0004812,GO:0005524,GO:0006418,GO:0004812,GO:0006418,GO:0000166,GO:0004812,GO:0005524,GO:0006418
TraesCS7B01G112500.1	GO:0008270,GO:0016832,GO:0005975,GO:0003857,GO:0016491,GO:0006631,GO:0055114,GO:0051287,GO:0055114,GO:0050661,GO:0016616,GO:0051287,GO:0055114,GO:0051287
TraesCS2A01G560300.1	GO:0008168,GO:0008168
TraesCS3D01G334500.1	GO:0003824,GO:0046872,GO:0004619,GO:0030145,GO:0006007,GO:0005737
TraesCS1D01G589400LC.1	GO:0004857
TraesCS4A01G063700.2	GO:0005515
TraesCS6A01G130900.1	GO:0003924,GO:0005525,GO:0003924,GO:0005525,GO:0005525,GO:0005525
TraesCS7B01G042700.1	GO:0016798,GO:0016020
TraesCS7A01G302400.1	GO:0055114,GO:0005507,GO:0016491,GO:0055114,GO:0005507
TraesCS2A01G263500.1	GO:0004601,GO:0020037,GO:0006979,GO:0055114
TraesCS6D01G402600.1	GO:0004672,GO:0005524,GO:0006468,GO:0005515,GO:0004672,GO:0006468,GO:0005515
TraesCS3A01G215800.1	GO:0000287
TraesCS6A01G146400.1	GO:0005524,GO:0016887,GO:0005524,GO:0005524,GO:0008134,GO:0006355,GO:0003723,GO:0003724,GO:0005524,GO:0009378,GO:0006281,GO:0006310,GO:0005524,GO:0005524,GO:0016887,GO:0005524,GO:0016887
TraesCS1B01G449700.2	GO:0016779,GO:0009058
TraesCS5A01G131100.1	GO:0000287,GO:0004743,GO:0030955,GO:0006096
TraesCS4B01G154900LC.1	GO:0016620,GO:0055114
TraesCS3A01G257000.1	GO:0071973,GO:0009288,GO:0008017,GO:0031122,GO:0048309,GO:0051028
TraesCS5A01G390200.1	GO:0005515,GO:0016844,GO:0009058
TraesCS7D01G199800.1	GO:0003676,GO:0005524,GO:0005524,GO:0003677,GO:0005524,GO:0016787,GO:0004386
TraesCS2A01G114100.1	GO:0008168,GO:0008168
TraesCS1A01G286200.1	GO:0003924,GO:0005525,GO:0005525,GO:0003924,GO:0005525,GO:0005525,GO:0003924,GO:0005525,GO:0005525
TraesCS2A01G218700.1	GO:0005515,GO:0005515,GO:0005515
TraesCS4D01G125500.1	GO:0005509,GO:0004672,GO:0005524,GO:0006468,GO:0019784,GO:0039693,GO:0004672,GO:0006468,GO:0005509,GO:0005515,GO:0005509,GO:0005509,GO:0005509,GO:0005509
TraesCS6B01G203100.1	GO:0004061,GO:0019441
TraesCS6B01G225600.1	GO:0003735,GO:0006412,GO:0005840,GO:0003735,GO:0006412,GO:0005840
TraesCS2A01G410700.1	GO:0003779
TraesCS1A01G129200.1	GO:0046872
TraesCS7A01G270200.1	GO:0005975
TraesCS7A01G327800.1	GO:0008080,GO:0008080,GO:0008080
TraesCS5A01G408700.1	GO:0008168,GO:0008168
TraesCS3B01G148300.1	GO:0003676,GO:0004526,GO:0008033,GO:0005634
TraesCS6B01G410400.1	GO:0006629
TraesCS4A01G356400.2	GO:0000062,GO:0005515,GO:0005515
TraesCS4D01G321600.1	GO:0005509,GO:0005515,GO:0005509,GO:0005509,GO:0005509,GO:0005509
TraesCS4B01G380800.1	GO:0005524,GO:0016887,GO:0005524,GO:0005524,GO:0008134,GO:0006355,GO:0003723,GO:0003724,GO:0005524,GO:0005524,GO:0002949,GO:0003924,GO:0005525,GO:0003677,GO:0005524,GO:0016787,GO:0009378,GO:0006281,GO:0006310,GO:0005524,GO:0016301,GO:0005524,GO:0016887,GO:0005524,GO:0016887,GO:0005524,GO:0016887
TraesCS1B01G305000.1	GO:0019867,GO:0019867
TraesCS2D01G279500.2	GO:0016491,GO:0046872,GO:0055114,GO:0045300,GO:0006631,GO:0055114
TraesCS2B01G053600.1	GO:0016746
TraesCS7A01G362000.1	GO:0005524,GO:0046034,GO:1902600
TraesCS5B01G062500.1	GO:0005524,GO:0046872,GO:0005524,GO:0008716
TraesCS6A01G250800.1	GO:0031072,GO:0051082,GO:0016151,GO:0051604
TraesCS3A01G276700.1	GO:0016787
TraesCS6D01G046500.1	GO:0003677
TraesCS7A01G198200.2	GO:0003872,GO:0006096
TraesCS3A01G201100.1	GO:0034220
TraesCS7B01G348600.1	GO:0005509,GO:0016491,GO:0055114,GO:0005509,GO:0005509
TraesCS3B01G455000.1	GO:0000166,GO:0004812,GO:0005524,GO:0006418,GO:0000166,GO:0004827,GO:0005524,GO:0006433,GO:0005737
TraesCS7B01G619400LC.1	GO:0003924
TraesCS2B01G577200.1	GO:0005506,GO:0016705,GO:0020037,GO:0055114
TraesCS4A01G213800.1	GO:0009116,GO:0005524,GO:0016301,GO:0004140,GO:0005524,GO:0015937,GO:0005524,GO:0016301
TraesCS3A01G353100LC.1	GO:0000287
TraesCS5A01G429500.1	GO:0005524,GO:0016887,GO:0009378,GO:0006281,GO:0006310,GO:0003677,GO:0003887,GO:0006260,GO:0009360,GO:0005524,GO:0016887,GO:0004386,GO:0005524,GO:0008134,GO:0006355
TraesCS1D01G181600.1	GO:0005524,GO:0016887,GO:0005524
TraesCS6A01G035300LC.1	GO:0003723,GO:0003746,GO:0005525,GO:0001514,GO:0005737,GO:0005515
TraesCS4B01G109900.1	GO:0004332,GO:0006096
TraesCS6D01G137700.1	GO:0003857,GO:0016491,GO:0006631,GO:0055114,GO:0051287,GO:0055114,GO:0016491,GO:0055114,GO:0050661,GO:0051287
TraesCS1B01G120800.1	GO:0005524,GO:0016887
TraesCS3A01G103700.1	GO:0003676,GO:0005524,GO:0003677,GO:0005524,GO:0016787
TraesCS4B01G122800.1	GO:0005506,GO:0016705,GO:0020037,GO:0055114
TraesCS3A01G530400.1	GO:0003735,GO:0006412,GO:0005840
TraesCS7B01G063900.1	GO:0016020
TraesCS5B01G446300.1	GO:0000166,GO:0004812,GO:0005524,GO:0006418,GO:0003676,GO:0000049,GO:0004812,GO:0005524,GO:0043039
TraesCS5A01G371900.1	GO:0000287,GO:0008253,GO:0005737
TraesCS1B01G431000.1	GO:0003924,GO:0005525,GO:0003735,GO:0006412,GO:0005840,GO:0005525
TraesCS1B01G113700.1	GO:0005515,GO:0005515,GO:0005515
TraesCS6A01G166900.1	GO:0003723,GO:0046872
TraesCS7B01G132400.1	GO:0004601,GO:0020037,GO:0006979,GO:0055114
TraesCS3D01G196200.1	GO:0005525,GO:0003924,GO:0005525,GO:0003924,GO:0019001,GO:0031683,GO:0007186,GO:0005525,GO:0005525,GO:0005524,GO:0006576
TraesCS5B01G025300.1	GO:0004672,GO:0005524,GO:0006468,GO:0005515,GO:0004672,GO:0006468,GO:0005515
TraesCS7A01G033600.1	GO:0004616,GO:0006098,GO:0055114
TraesCS5A01G309000.1	GO:0004560,GO:0005975
TraesCS2D01G418200.2	GO:0000921,GO:0005940,GO:0016021
TraesCS7D01G391900.1	GO:0055114,GO:0003854,GO:0016616,GO:0006694,GO:0055114,GO:0003824,GO:0016491,GO:0055114
TraesCS5B01G111600.3	GO:0008270,GO:0006886,GO:0006888,GO:0030127,GO:0006886,GO:0006888,GO:0030127,GO:0006886,GO:0006888,GO:0030127
TraesCS3A01G214000.1	GO:0005515,GO:0005515
TraesCS6B01G251600.2	GO:0009116
TraesCS6B01G198500.1	GO:0003677
TraesCS2B01G501200.1	GO:0016491,GO:0055114
TraesCS3B01G197700.3	GO:0004185,GO:0006508
TraesCS5A01G374400.3	GO:0044237
TraesCS6B01G136600.1	GO:0005515,GO:0005515,GO:0005515
TraesCS5A01G167500.2	GO:0008270
TraesCS1B01G202100.2	GO:0008236,GO:0006508
TraesCS5A01G481400.1	GO:0003854,GO:0016616,GO:0006694,GO:0055114
TraesCS5A01G193700.1	GO:0055085,GO:0005741
TraesCS2B01G613900.1	GO:0004601,GO:0020037,GO:0006979,GO:0055114
TraesCS4D01G192100.1	GO:0003676,GO:0003723,GO:0003743
TraesCS4A01G083300.2	GO:0005515
TraesCS7A01G422500.1	GO:0004672,GO:0005524,GO:0006468,GO:0004672,GO:0006468
TraesCS1A01G093900.3	GO:0005525,GO:0005525,GO:0005525,GO:0003924,GO:0005525,GO:0005525
TraesCS7A01G158900.1	GO:0016157,GO:0005985
TraesCS3A01G399000.1	GO:0005509,GO:0051082,GO:0006457,GO:0005783
TraesCS2D01G279300.1	GO:0046422,GO:0055114
TraesCS3D01G195500.1	GO:0006886,GO:0016192,GO:0030117,GO:0005515,GO:0005198,GO:0006886,GO:0016192,GO:0030126
TraesCS6B01G028600.1	GO:0016746,GO:0016746
TraesCS4B01G165800.2	GO:0005515
TraesCS7A01G142300.1	GO:0003677,GO:0071821
TraesCS3D01G475600.1	GO:0005524,GO:0016773,GO:0005975,GO:0005524,GO:0016773,GO:0005975
TraesCS5A01G417000.1	GO:0004751,GO:0009052
TraesCS7A01G285000.1	GO:0022857,GO:0055085,GO:0016020,GO:0055085,GO:0016021
TraesCS5A01G192000.1	GO:0046872
TraesCS7A01G465600.1	GO:0005515,GO:0003352,GO:0005515
TraesCS1A01G054400.2	GO:0003777,GO:0005524,GO:0008017,GO:0007018,GO:0006606,GO:0008017
TraesCS6B01G449400.1	GO:0008171,GO:0046983
TraesCS3B01G139700.2	GO:0000166,GO:0004812,GO:0005524,GO:0006418,GO:0004812,GO:0006418,GO:0000166,GO:0004812,GO:0005524,GO:0006418,GO:0000166,GO:0004832,GO:0005524,GO:0006438,GO:0005737,GO:0002161,GO:0006418
TraesCS4D01G084200.1	GO:0003676
TraesCS2A01G168300.1	GO:0003735,GO:0006412,GO:0005840
TraesCS3A01G291600.1	GO:0003924,GO:0005525,GO:0005525,GO:0005525,GO:0003924,GO:0005525
TraesCS3A01G158500.2	GO:0005515,GO:0008536,GO:0008536,GO:0006886,GO:0006886
TraesCS7A01G520300.1	GO:0007034,GO:0015031
TraesCS2A01G304200.1	GO:0033926
TraesCS2A01G009400.2	GO:0003676,GO:0003723,GO:0004535,GO:0046872,GO:0006402,GO:0005634,GO:0005737
TraesCS6D01G203300.1	GO:0000774,GO:0042803,GO:0051087,GO:0006457
TraesCS7A01G349100.1	GO:0003824,GO:0009236
TraesCS2D01G349400.1	GO:0004568,GO:0006032,GO:0016998
TraesCS5A01G449900LC.1	GO:0005975
TraesCS2B01G785500LC.1	GO:0006364,GO:0030688
TraesCS4A01G444300.1	GO:2001070,GO:0005524,GO:0016301,GO:0016310
TraesCS2D01G267800.1	GO:0017150,GO:0050660,GO:0008033,GO:0055114
TraesCS5A01G010200.1	GO:0005515,GO:0042578
TraesCS2D01G338100.1	GO:0004553,GO:0005975
TraesCS2B01G184900.1	GO:0004134,GO:0005975
TraesCS6B01G015000.1	GO:0016491,GO:0055114,GO:0016491,GO:0055114
TraesCS1A01G325600.1	GO:0016209,GO:0016491,GO:0055114,GO:0016491
TraesCS4D01G347100.1	GO:0004421,GO:0008299,GO:0004421,GO:0008299
TraesCS4D01G328000.1	GO:0005515,GO:0005515,GO:0005515
TraesCS4A01G007100.2	GO:0016798
TraesCS1A01G427100.1	GO:0003883,GO:0006221,GO:0016787
TraesCS3A01G127800.1	GO:0008236,GO:0006508,GO:0016787
TraesCS5A01G149600.1	GO:0008194
TraesCS2B01G259400.1	GO:0003676,GO:0003676,GO:0008270,GO:0003676
TraesCS3D01G236200.1	GO:0016491,GO:0055114,GO:0003854,GO:0016616,GO:0006694,GO:0055114,GO:0016616,GO:0055114
TraesCS2A01G467700.1	GO:0003824,GO:0055114,GO:0000105,GO:0016491,GO:0015930,GO:0016638,GO:0006537,GO:0055114,GO:0018580,GO:0055114
TraesCS5A01G269800.1	GO:0055114,GO:0003854,GO:0016616,GO:0006694,GO:0055114,GO:0003824
TraesCS7A01G631700LC.1	GO:0003735,GO:0006412,GO:0005840
TraesCS3B01G595300.1	GO:0005524
TraesCS4A01G165700.1	GO:0005515
TraesCS7B01G148900.1	GO:0016742,GO:0009058
TraesCS4A01G313500.1	GO:0003774,GO:0005524,GO:0016459,GO:0005515,GO:0003774,GO:0005524,GO:0016459
TraesCS6B01G093900.1	GO:0003676,GO:0008270,GO:0003676
TraesCS7D01G333900.1	GO:0008964,GO:0006099,GO:0015977,GO:0008964,GO:0006099,GO:0015977
TraesCS5A01G276200.3	GO:0016491,GO:0055114,GO:0003857,GO:0016491,GO:0006631,GO:0055114,GO:0016491,GO:0055114
TraesCS5A01G079000.1	GO:0003676
TraesCS5A01G330900.1	GO:0030246,GO:0004565,GO:0005975,GO:0009341
TraesCS5B01G235400.1	GO:0016787
TraesCS5A01G502300.1	GO:0005515,GO:0005515,GO:0005515
TraesCS4B01G288100.1	GO:0030170,GO:0009058,GO:0008483,GO:0030170
TraesCS7A01G427100.1	GO:0004553,GO:0005975,GO:0016762,GO:0006073,GO:0005618,GO:0048046
TraesCS1A01G397300.1	GO:0003676,GO:0046872
TraesCS5D01G541100.1	GO:0055114,GO:0003854,GO:0016616,GO:0006694,GO:0055114,GO:0003824
TraesCS3A01G051800.1	GO:0005515
TraesCS4A01G015900.1	GO:0030170,GO:0009058,GO:0008483,GO:0030170
TraesCS7A01G284000.3	GO:0005525,GO:0003924,GO:0005525,GO:0003924,GO:0019001,GO:0031683,GO:0007186,GO:0005525,GO:0005525,GO:0005525
TraesCS3A01G026500.1	GO:0005524,GO:0016020,GO:0003924,GO:0005525,GO:0005524,GO:0016887
TraesCS1A01G412900.1	GO:0016491,GO:0055114,GO:0003854,GO:0016616,GO:0006694,GO:0055114,GO:0016616,GO:0055114
TraesCS6B01G188500.1	GO:0005524,GO:0016887,GO:0005524,GO:0008134,GO:0006355,GO:0003723,GO:0003724,GO:0005524,GO:0009378,GO:0006281,GO:0006310,GO:0003678,GO:0005524,GO:0005524,GO:0016887,GO:0005524,GO:0016887
TraesCS7A01G384500.1	GO:0004672,GO:0005524,GO:0006468,GO:0004672,GO:0006468
TraesCS5B01G084000.1	GO:0004812,GO:0005524,GO:0043039,GO:0000166,GO:0004812,GO:0005524,GO:0006418,GO:0005737,GO:0000166,GO:0004819,GO:0005524,GO:0006425,GO:0005737,GO:0000166,GO:0004812,GO:0005524,GO:0006418,GO:0005737
TraesCS7A01G396300.1	GO:0055114,GO:0003854,GO:0016616,GO:0006694,GO:0055114,GO:0003824,GO:0016491,GO:0055114
TraesCS4A01G200800.1	GO:0003677,GO:0003677,GO:0006355
TraesCS5B01G477800.1	GO:0005524,GO:0008134,GO:0006355,GO:0003677,GO:0005524,GO:0032508,GO:0005524,GO:0016887
TraesCS4A01G260800.1	GO:0003779,GO:0007010,GO:0003779,GO:0007010
TraesCS3A01G446200.1	GO:0004185,GO:0006508
TraesCS3D01G381600.1	GO:0008198,GO:0016491,GO:0006725
TraesCS4A01G298200.1	GO:0004553,GO:0005975
TraesCS7A01G156800.1	GO:0005524,GO:0016887,GO:0009378,GO:0006281,GO:0006310,GO:0005524,GO:0016887,GO:0005524,GO:0016887
TraesCS5B01G275700.2	GO:0016491,GO:0055114,GO:0071949,GO:0016491,GO:0055114,GO:0003857,GO:0016491,GO:0006631,GO:0055114,GO:0016491,GO:0055114
TraesCS7A01G318400.1	GO:0016747
TraesCS6D01G046400.1	GO:0003677
TraesCS4B01G209200.1	GO:0019867,GO:0019867
TraesCS5A01G104000.1	GO:0019843,GO:0003723
TraesCS4A01G289300.1	GO:0003676
TraesCS3A01G059600.1	GO:0005759
TraesCS4B01G205900.1	GO:0005092,GO:0007264,GO:0016491,GO:0055114
TraesCS4D01G030600LC.1	GO:0005524,GO:0046034,GO:1902600
TraesCS5A01G375000.1	GO:0030170,GO:0009058,GO:0008483,GO:0030170
TraesCS5D01G083100.1	GO:0003924,GO:0005525,GO:0005525,GO:0005525,GO:0003924,GO:0005525
TraesCS6A01G358100.1	GO:0015979,GO:0009523,GO:0009654,GO:0042651
TraesCS2A01G348500.1	GO:0008962
TraesCS5D01G488800.2	GO:0008171,GO:0046983
TraesCS2B01G279700.1	GO:0009055
TraesCS5B01G391400.2	GO:0003774,GO:0005524,GO:0016459,GO:0005515,GO:0003700,GO:0006355,GO:0003774,GO:0005524,GO:0016459,GO:0000155,GO:0004672,GO:0005524,GO:0000160,GO:0006109,GO:0008134,GO:0042803,GO:0070840
TraesCS7B01G250400.1	GO:0016627,GO:0055114,GO:0003997,GO:0006635,GO:0005777,GO:0016627,GO:0055114
TraesCS6A01G107900.1	GO:0004655,GO:0046872,GO:0033014
TraesCS4B01G344400.1	GO:0003735,GO:0006412,GO:0005840
TraesCS2A01G397300LC.1	GO:0004751,GO:0009052
TraesCS4B01G166000.1	GO:0005515
TraesCS4A01G110300LC.1	GO:0042254
TraesCS5A01G416400.1	GO:0003924
TraesCS1D01G249100.1	GO:0016787
TraesCS2D01G080000.1	GO:0004601,GO:0020037,GO:0006979,GO:0055114
TraesCS6B01G406000.1	GO:0055114,GO:0051287,GO:0055114,GO:0055114
TraesCS1A01G076100.1	GO:0030234,GO:0006808
TraesCS3B01G842600LC.1	GO:0003700,GO:0043565,GO:0006355
TraesCS4A01G308700.1	GO:0016491,GO:0055114
TraesCS5A01G197700.1	GO:0008080,GO:0006325,GO:0008080,GO:0008080
TraesCS1A01G128600.1	GO:0003676
TraesCS5B01G102400.3	GO:0003855,GO:0016491,GO:0055114,GO:0004764,GO:0055114
TraesCS5A01G442800.1	GO:0005524
TraesCS2A01G378200.1	GO:0008194
TraesCS4A01G123300.1	GO:0016209,GO:0016491,GO:0055114,GO:0005515,GO:0004064,GO:0016491
TraesCS5D01G316700.1	GO:0005524,GO:0016491,GO:0055114
TraesCS6B01G339400.1	GO:0006606
TraesCS2D01G175600.1	GO:0016157,GO:0005985
TraesCS5B01G388400.1	GO:0005524,GO:0015986,GO:0046034,GO:1902600
TraesCS3A01G276100.1	GO:0005524,GO:0016773,GO:0005975,GO:0005524,GO:0016773,GO:0005975
TraesCS6A01G146500.1	GO:0016614,GO:0050661,GO:0006006,GO:0055114,GO:0004345,GO:0050661,GO:0006006,GO:0055114
TraesCS1A01G331300.1	GO:0016491,GO:0055114
TraesCS2A01G105900.1	GO:0004553,GO:0005975
TraesCS6A01G367300.1	GO:0016798,GO:0016020
TraesCS7D01G606200LC.1	GO:0004089,GO:0008270
TraesCS4D01G031800.1	GO:0045735
TraesCS7A01G236900.1	GO:0004559,GO:0006013,GO:0004559,GO:0006013,GO:0004559,GO:0006013
TraesCS4A01G023200.1	GO:0005515
TraesCS2A01G545700.1	GO:0008234,GO:0006508,GO:0008234,GO:0006508
TraesCS7A01G240400.1	GO:0008171
TraesCS2B01G189300.1	GO:0003849,GO:0009073
TraesCS7A01G281900.1	GO:0003676,GO:0003676
TraesCS4A01G246100.1	GO:0030170,GO:0009058,GO:0016829,GO:0006520
TraesCS1A01G386300.1	GO:0003735,GO:0006412,GO:0005840
TraesCS1A01G237900.1	GO:0008236,GO:0006508
TraesCS5A01G106300.1	GO:0006887,GO:0005737
TraesCS1A01G362000.1	GO:0005515,GO:0008270,GO:0018024,GO:0034968,GO:0005634
TraesCS5A01G105800.1	GO:0003735,GO:0006412,GO:0005840
TraesCS2A01G591600.1	GO:0016616,GO:0055114
TraesCS7B01G359700.1	GO:0055114,GO:0005507,GO:0016491,GO:0055114,GO:0005507
TraesCS3D01G124300.1	GO:0030170,GO:0009058,GO:0030170,GO:0019346,GO:0016846
TraesCS4B01G143900.1	GO:0004553,GO:0005975,GO:0004553,GO:0005975
TraesCS6B01G224800.2	GO:0003924,GO:0005525,GO:0005525,GO:0005525,GO:0005525,GO:0005525
TraesCS3B01G413800.1	GO:0004672,GO:0005524,GO:0006468,GO:0004672,GO:0006468,GO:0006383
TraesCS2D01G230800.1	GO:0055114,GO:0005507,GO:0016491,GO:0055114,GO:0005507
TraesCS3A01G480400.1	GO:0004553,GO:0005975
TraesCS6A01G032600.2	GO:0006397,GO:0005634
TraesCS3A01G285900.2	GO:0004471,GO:0055114,GO:0051287
TraesCS1B01G279800.1	GO:0009116
TraesCS2A01G451000.1	GO:0004559,GO:0006013,GO:0004559,GO:0006013,GO:0004559,GO:0006013
TraesCS5D01G247600.2	GO:0008270,GO:0006886,GO:0006888,GO:0030127,GO:0006886,GO:0006888,GO:0030127
TraesCS3A01G335000.1	GO:0005509,GO:0004553,GO:0000272,GO:0015159,GO:0015774,GO:0016020,GO:0006352,GO:0030880,GO:0005509,GO:0005515,GO:0005509,GO:0005509,GO:0005509,GO:0005509
TraesCS3A01G321500.1	GO:0001522,GO:0042254
TraesCS3B01G390300.1	GO:0003677,GO:0016620,GO:0055114,GO:0006352,GO:0005669
TraesCS1D01G262400.1	GO:0003676,GO:0008270,GO:0003676,GO:0003676
TraesCS7D01G181600.1	GO:0005509,GO:0005544
TraesCS4A01G216100LC.1	GO:0005524
TraesCS7B01G133100.1	GO:0008194
TraesCS3A01G277700.1	GO:0003872,GO:0006096,GO:0016301
TraesCS6D01G181700.1	GO:0055114,GO:0003824
TraesCS2D01G517200.1	GO:0016773,GO:0005975,GO:0016773,GO:0005975
TraesCS7A01G128400.2	GO:0005524,GO:0016887,GO:0005524,GO:0009378,GO:0006281,GO:0006310,GO:0005524,GO:0016887
TraesCS7A01G326800.1	GO:0003676,GO:0003676,GO:0008270
TraesCS4B01G049800.1	GO:0004672,GO:0005524,GO:0006468,GO:0005515,GO:0004672,GO:0006468,GO:0005515
TraesCS1D01G168700.2	GO:0055114
TraesCS2A01G190400.1	GO:0003676,GO:0003676
TraesCS5B01G616100LC.1	GO:0016984,GO:0015977
TraesCS4A01G038500.2	GO:0004512,GO:0006021,GO:0008654
TraesCS2A01G172700.1	GO:0005515
TraesCS7D01G403300.2	GO:0003755,GO:0000413
TraesCS5D01G374000.1	GO:0003824,GO:0030151,GO:0030170
TraesCS7A01G467800.1	GO:0008194
TraesCS1B01G165900.2	GO:0005515,GO:0004842,GO:0016567,GO:0008270
TraesCS2B01G327200.1	GO:0004553,GO:0005975
TraesCS6A01G109000.1	GO:0001671,GO:0051087
TraesCS1A01G296200.1	GO:0019867,GO:0019867
TraesCS5A01G442200.2	GO:0000166,GO:0004812,GO:0005524,GO:0006418,GO:0003676,GO:0000049,GO:0004812,GO:0005524,GO:0043039
TraesCSU01G002300.1	GO:0003676,GO:0005634
TraesCS2B01G623400.1	GO:0003735,GO:0006412,GO:0005840
TraesCS5A01G165800.1	GO:0003854,GO:0016616,GO:0006694,GO:0055114,GO:0003824
TraesCS3D01G136900.1	GO:0005506,GO:0016705,GO:0020037,GO:0055114
TraesCS2B01G295300.1	GO:0055114,GO:0055114
TraesCS3D01G478900.1	GO:0004553,GO:0005975
TraesCS4A01G123600.1	GO:0022904
TraesCS2A01G012200.1	GO:0008270,GO:0006886,GO:0006888,GO:0030127,GO:0006886,GO:0006888,GO:0030127,GO:0006886,GO:0006888,GO:0030127
TraesCS5A01G236100.1	GO:0030170,GO:0009058,GO:0030170,GO:0019346,GO:0016829,GO:0006520
TraesCS6A01G224700.1	GO:0120013,GO:0120009,GO:0005737
TraesCS3A01G344100.1	GO:0000049
TraesCS4A01G099900.1	GO:0003677
TraesCS7B01G278500.1	GO:0006629
TraesCS3B01G451900.1	GO:0003676,GO:0005524,GO:0003677,GO:0005524,GO:0016787
TraesCS6D01G448600LC.1	GO:0005525
TraesCS4A01G356300.1	GO:0005515,GO:0005515
TraesCS2A01G246900.1	GO:0000166,GO:0004812,GO:0005524,GO:0006418,GO:0000166,GO:0004824,GO:0005524,GO:0006430,GO:0005737,GO:0004812,GO:0006418,GO:0000166,GO:0004812,GO:0005524,GO:0006418,GO:0000166,GO:0004832,GO:0005524,GO:0006438,GO:0005737,GO:0002161,GO:0006418
TraesCS4A01G353300.1	GO:0004672,GO:0005524,GO:0006468,GO:0048544,GO:0004672,GO:0006468
TraesCS6B01G450300.1	GO:0003755,GO:0000413,GO:0005515,GO:0005515
TraesCS3A01G399600.2	GO:0006457,GO:0015031
TraesCS2B01G147700.1	GO:0003746,GO:0006414
TraesCS7A01G286200.1	GO:0003676,GO:0003723
TraesCS2B01G517000LC.1	GO:0008236,GO:0006508
TraesCS1A01G223300.2	GO:0009976
TraesCS2D01G521400.1	GO:0004315,GO:0006633
TraesCS1B01G330200.1	GO:0004601,GO:0020037,GO:0006979,GO:0055114
TraesCS3B01G212800.1	GO:0003824,GO:0009058
TraesCS1A01G227000.1	GO:0016746
TraesCS7A01G450200.1	GO:0008194,GO:0016758
TraesCS4B01G274500.2	GO:0003723
TraesCS7A01G410200.2	GO:0016021
TraesCS3B01G585600.1	GO:0004177,GO:0008270,GO:0006508
TraesCS3A01G507400.1	GO:0003824
TraesCS2D01G351700.1	GO:0003676,GO:0003723
TraesCS1B01G161300.1	GO:0016747,GO:0016747
TraesCS4A01G124000.1	GO:0004018,GO:0006188
TraesCS5D01G010300.1	GO:0005524,GO:0003924,GO:0005525
TraesCS5A01G148200.1	GO:0008138,GO:0016311
TraesCS7B01G451600.1	GO:0005515,GO:0006364,GO:0005730
TraesCS7A01G426700.1	GO:0004553,GO:0005975,GO:0016762,GO:0006073,GO:0005618,GO:0048046
TraesCS3A01G224900.1	GO:0005509,GO:0004672,GO:0005524,GO:0006468,GO:0008289,GO:0004672,GO:0006468,GO:0005509,GO:0005515,GO:0005509,GO:0005509,GO:0005509,GO:0005509
TraesCS3A01G260600.1	GO:0008236,GO:0006508,GO:0016787,GO:0016788
TraesCS3A01G333300.1	GO:0003924
TraesCS6A01G006900.1	GO:0004857
TraesCS5D01G531400.1	GO:0016788
TraesCS6A01G028700.1	GO:0045735
TraesCS4B01G204900.1	GO:0005096
TraesCS2D01G190400.1	GO:0003723,GO:0003746,GO:0043022,GO:0045901,GO:0045905
TraesCS3A01G181900.1	GO:0003676,GO:0003676
TraesCS5D01G196100.1	GO:0055085,GO:0005741
TraesCS1B01G349300.1	GO:0003924,GO:0005525,GO:0005525,GO:0005525,GO:0003924,GO:0005525
TraesCS3A01G275700.2	GO:0000166,GO:0004812,GO:0005524,GO:0006418
TraesCS6A01G101600.1	GO:0003677,GO:0008134,GO:0006355,GO:0005730
TraesCS5B01G170600.1	GO:0004553,GO:0005975
TraesCS5A01G096700.1	GO:0000049,GO:0004812,GO:0005524,GO:0043039
TraesCS7A01G189800.1	GO:0005515
TraesCS5B01G389000.1	GO:0004672,GO:0005524,GO:0006468,GO:0004672,GO:0006468
TraesCS6A01G305500.1	GO:0005524,GO:0016887,GO:0005524,GO:0009378,GO:0006281,GO:0006310,GO:0003678,GO:0005524,GO:0005524,GO:0016887
TraesCS6A01G069500.1	GO:0003676,GO:0008270,GO:0003676
TraesCS2A01G343900.1	GO:0016853,GO:0005975
TraesCS2B01G239200.1	GO:0016787
TraesCS1A01G203700.1	GO:0004568,GO:0006032,GO:0016998
TraesCS6D01G109000.1	GO:0003743,GO:0006413,GO:0005515
TraesCS1B01G120300.2	GO:0004488,GO:0055114,GO:0004488
TraesCS5B01G193600.1	GO:0005515,GO:0008237,GO:0070122,GO:0000398,GO:0000398,GO:0017070,GO:0030623,GO:0003723
TraesCS7D01G134800.1	GO:0005524,GO:0016887,GO:0009378,GO:0006281,GO:0006310,GO:0005524,GO:0016887,GO:0005524,GO:0016887
TraesCS5D01G063200.1	GO:0003677
TraesCS2A01G459600.1	GO:0004424,GO:0000105
TraesCS6A01G411000.1	GO:0005634
TraesCS4B01G373400.1	GO:0005515,GO:0005198,GO:0006886,GO:0016192,GO:0030117,GO:0005198,GO:0005515,GO:0006886,GO:0016192,GO:0030126
TraesCS1D01G267500LC.1	GO:0016168,GO:0009767,GO:0019684,GO:0009521,GO:0016020
TraesCS7B01G147500.1	GO:0008081,GO:0006629
TraesCS4D01G236800.1	GO:0003824
TraesCS5D01G475000LC.1	GO:0003735,GO:0008097,GO:0006412,GO:0005840
TraesCS6A01G161600.1	GO:0008236,GO:0006508
TraesCS4D01G216100LC.1	GO:0046034,GO:1902600
TraesCS5A01G372100.2	GO:0003677
TraesCS1A01G262400.1	GO:0003676,GO:0008270,GO:0003676,GO:0003676
TraesCS4D01G185000.2	GO:0008236,GO:0006508,GO:0016787,GO:0016787,GO:0016787
TraesCS3A01G003700.1	GO:0004857
TraesCS6B01G331300.1	GO:0004553,GO:0005975,GO:0004553,GO:0005975
TraesCS1A01G123900.2	GO:0004672,GO:0005524,GO:0006468,GO:0004672,GO:0006468
TraesCS5D01G538200.3	GO:0003723,GO:0003723,GO:0003723
TraesCS5B01G234400.1	GO:0030170,GO:0009058,GO:0030170,GO:0019346,GO:0016829,GO:0006520
TraesCS1A01G155200.1	GO:0016491,GO:0055114,GO:0016616,GO:0055114
TraesCS4A01G065700.1	GO:0003924
TraesCS5A01G453200.1	GO:0045735
TraesCS7A01G323400.1	GO:0008380,GO:0035145
TraesCS6A01G330600.3	GO:0002161
TraesCS4A01G347700.1	GO:0005743,GO:0061617
TraesCS4D01G038600.1	GO:0004553,GO:0005975
TraesCS2A01G168200.1	GO:0016157,GO:0005985
TraesCS7D01G200900.1	GO:0005525,GO:0005525,GO:0003924,GO:0005525
TraesCS5A01G220000.1	GO:0003743,GO:0031369,GO:0006413,GO:0005852
TraesCS6A01G278000.1	GO:0071949,GO:0016491,GO:0055114
TraesCS7A01G172500.1	GO:0016787,GO:0016787,GO:0005576
TraesCS2B01G537100.1	GO:0004553,GO:0005975,GO:0016798
TraesCS3A01G435700.1	GO:0003735,GO:0006412,GO:0005840
TraesCS1D01G181200.1	GO:0008137,GO:0055114
TraesCS2A01G098100.1	GO:0005509,GO:0004553,GO:0000272,GO:0015159,GO:0015774,GO:0016020,GO:0006352,GO:0030880,GO:0005509,GO:0005515,GO:0005509,GO:0005509,GO:0005509,GO:0005509
TraesCS6D01G280900.1	GO:0005515
TraesCS4A01G677800LC.1	GO:0004616,GO:0006098,GO:0055114
TraesCS4A01G111400.1	GO:0005515,GO:0008536,GO:0006886
TraesCS3D01G111300.1	GO:0016491,GO:0050660,GO:0055114,GO:0019139,GO:0050660,GO:0009690,GO:0055114
TraesCS4A01G124800.1	GO:0033926
TraesCS1A01G205600LC.1	GO:0005515
TraesCS3B01G454500.1	GO:0005094,GO:0005737
TraesCS7A01G133500.2	GO:0003824,GO:0005975,GO:0004553,GO:0005975
TraesCS4A01G240900.1	GO:0004553,GO:0005975,GO:0004553,GO:0005975
TraesCS1A01G154400.2	GO:0008168,GO:0008168
TraesCS3D01G452400.1	GO:0003937,GO:0004643,GO:0006164
TraesCS4A01G187400.1	GO:0005515
TraesCS3B01G457600.1	GO:0008430
TraesCS7A01G160600.1	GO:0016747
TraesCS4D01G062600.1	GO:0003677,GO:0046983,GO:0003677
TraesCS2D01G220900.1	GO:0016161,GO:0000272
TraesCS6A01G402400.2	GO:0003723,GO:0003723,GO:0003723
TraesCS4A01G408000.1	GO:0000166,GO:0004812,GO:0005524,GO:0006418,GO:0000166,GO:0004824,GO:0005524,GO:0006430,GO:0005737,GO:0000166,GO:0004812,GO:0005524,GO:0006418
TraesCS2B01G611300.1	GO:0004869,GO:0004869
TraesCS5B01G393900.1	GO:0004553,GO:0005975,GO:0004553,GO:0005975
TraesCS2A01G303400.1	GO:0000774,GO:0042803,GO:0051087,GO:0006457
TraesCS5A01G329700.1	GO:0004553,GO:0005975
TraesCS2B01G154400.1	GO:0003735,GO:0006412,GO:0005840
TraesCS6D01G358100.1	GO:0055114,GO:0055114,GO:0055114
TraesCS1B01G241400.1	GO:0004672,GO:0005524,GO:0006468,GO:0004672,GO:0006468
TraesCS3B01G380200.1	GO:0016788
TraesCS7B01G142700.1	GO:0005509,GO:0015979,GO:0009523,GO:0009654,GO:0019898
TraesCS3B01G163300.1	GO:0016788
TraesCS5A01G443700.1	GO:0003735,GO:0006412,GO:0005840
TraesCS6B01G239400.1	GO:0005506,GO:0016705,GO:0020037,GO:0055114
TraesCS3A01G038000.1	GO:0004553,GO:0005975,GO:0016798
TraesCS2B01G479800.1	GO:0051082,GO:0006457,GO:0016272
TraesCS4B01G148500.1	GO:0005524,GO:0016887,GO:0003676,GO:0005524,GO:0003676,GO:0004386
TraesCS3A01G186200.1	GO:0004812,GO:0005524,GO:0043039,GO:0000166,GO:0004812,GO:0005524,GO:0006418,GO:0005737
TraesCS1A01G251000.1	GO:0000105
TraesCS7A01G764700LC.1	GO:0015078,GO:1902600,GO:0033180
TraesCSU01G658700LC.1	GO:0003677,GO:0071821
TraesCS2B01G100400.1	GO:0005524,GO:0016887,GO:0005524,GO:0008134,GO:0006355,GO:0003723,GO:0003724,GO:0005524,GO:0002949,GO:0009378,GO:0006281,GO:0006310,GO:0003678,GO:0005524,GO:0005524,GO:0016887,GO:0005524,GO:0016887
TraesCS6A01G267300.1	GO:0005524,GO:0016301
TraesCS5D01G011000LC.1	GO:0016168,GO:0009767,GO:0019684,GO:0009521,GO:0016020
TraesCS6A01G108000.1	GO:0005515,GO:0005515,GO:0005515
TraesCS5A01G104800.1	GO:0003723,GO:0003746,GO:0043022,GO:0045901,GO:0045905
TraesCS4A01G288600.1	GO:0005515,GO:0006355
TraesCS2D01G263000.1	GO:0003735,GO:0006412,GO:0005840
TraesCS3D01G130100.1	GO:0003676,GO:0004526,GO:0008033,GO:0005634
TraesCS3A01G677600LC.1	GO:0004616,GO:0006098,GO:0055114
TraesCS7A01G136300.1	GO:0016192,GO:0016021
TraesCS1A01G286300.1	GO:0003735,GO:0006412,GO:0005840
TraesCS2D01G327700.1	GO:0004601,GO:0020037,GO:0006979,GO:0055114
TraesCS1A01G316900.1	GO:0003743,GO:0006413
TraesCS5B01G321500.1	GO:0016787
TraesCS5D01G001900.1	GO:0016702,GO:0055114
TraesCS2A01G362700.1	GO:0016788
TraesCS5A01G173900.1	GO:0003677,GO:0003918,GO:0006265
TraesCS1B01G378000.1	GO:0005524
TraesCS4A01G031800.1	GO:0003676,GO:0005524
TraesCS6B01G199400.1	GO:0071949,GO:0016491,GO:0055114
TraesCS4A01G237500.1	GO:0008236,GO:0006508
TraesCS2A01G439400.1	GO:0009916,GO:0055114,GO:0004497,GO:0006744
TraesCS1A01G542300LC.1	GO:0000287,GO:0016984,GO:0015977
TraesCS3D01G479900.1	GO:0005524,GO:0046872,GO:0005524,GO:0008716,GO:0003989,GO:0005524,GO:0006633
TraesCS4A01G125000.1	GO:0003676
TraesCS7B01G304400.1	GO:0004650,GO:0005975
TraesCS1A01G302200.2	GO:0046961,GO:1902600,GO:0033178
TraesCS5B01G507400.1	GO:0004857
TraesCS4B01G047900.1	GO:0009055,GO:0051536,GO:0016491,GO:0055114,GO:0016651,GO:0051536,GO:0055114,GO:0016491,GO:0055114
TraesCS7A01G270300.1	GO:0003676
TraesCS7B01G144600.1	GO:0015035
TraesCS3D01G260300.1	GO:0004568,GO:0006032,GO:0016998,GO:0008061
TraesCS4D01G151200.1	GO:0046855
TraesCS6A01G137100.1	GO:0009055
TraesCS6B01G284800.1	GO:0005515,GO:0005515,GO:0005515
TraesCS3A01G197200.1	GO:0005515
TraesCS4A01G300800.1	GO:0006629
TraesCS7A01G284500.1	GO:0006904,GO:0000145
TraesCS3D01G475200.1	GO:0004553,GO:0005975
TraesCS1B01G424400.1	GO:0003924,GO:0005525,GO:0003924,GO:0005525
TraesCS6A01G177600.1	GO:0005524,GO:0016887,GO:0005524,GO:0005524,GO:0009378,GO:0006281,GO:0006310,GO:0003678,GO:0005524,GO:0005524,GO:0016887,GO:0005524,GO:0016887,GO:0005524,GO:0016887
TraesCS7A01G501000.1	GO:0003677
TraesCS7B01G273900.1	GO:0016491,GO:0050660,GO:0055114,GO:0016491,GO:0050660,GO:0055114
TraesCS3D01G167700.1	GO:0003824
TraesCS6B01G310100.1	GO:0003735,GO:0006412,GO:0005840
TraesCS2B01G225400.1	GO:0009055
TraesCS3A01G549700LC.1	GO:0030599,GO:0042545
TraesCS7B01G077600.1	GO:0016787,GO:0016491,GO:0055114
TraesCS2A01G320900.1	GO:0008080,GO:0003824,GO:0051536,GO:0008080,GO:0008080
TraesCS4A01G219900.1	GO:0016491,GO:0055114
TraesCS1B01G090600.1	GO:0008483,GO:0030170
TraesCS5A01G505700.1	GO:0055085,GO:0005741
TraesCS4B01G356100.1	GO:0010181,GO:0016491,GO:0055114
TraesCS3B01G551300.1	GO:0016491
TraesCS4D01G299000.2	GO:0016491,GO:0055114,GO:0071949,GO:0016491,GO:0055114,GO:0050151,GO:0071949,GO:0006631,GO:0016491,GO:0055114
TraesCS1D01G090100.1	GO:0004553,GO:0005975
TraesCS4D01G332800LC.1	GO:0016491,GO:0055114
TraesCS6A01G187800.4	GO:0005515
TraesCS3D01G490500.1	GO:0045735
TraesCSU01G207700.1	GO:0008234,GO:0006508
TraesCS5B01G368400.1	GO:0003676,GO:0003676
TraesCS6A01G037600.1	GO:0008199
TraesCS7A01G569700.1	GO:0003676
TraesCS7A01G638500LC.1	GO:0003723,GO:0006396
TraesCS3B01G215400.1	GO:0004869,GO:0004869
TraesCS4D01G095100.1	GO:0051603,GO:0005839
TraesCS3B01G200200.1	GO:0045735
TraesCS1D01G285300LC.1	GO:0003735,GO:0006412,GO:0005840
TraesCS2A01G112700.1	GO:0003723
TraesCS6B01G307200.1	GO:0003872,GO:0006096
TraesCS3D01G417800.1	GO:0003676,GO:0003676
TraesCS6D01G153400.1	GO:0003824,GO:0004334,GO:0009072
TraesCS2A01G497700.1	GO:0005524,GO:0035299
TraesCS5A01G221800.1	GO:0016758,GO:0016758,GO:0009247
TraesCS3D01G058800LC.1	GO:0005506,GO:0016705,GO:0020037,GO:0055114
TraesCS4A01G252800.1	GO:0008234,GO:0006508,GO:0004197,GO:0050790
TraesCS5A01G214400.1	GO:0000166,GO:0004812,GO:0005524,GO:0006418,GO:0000166,GO:0004812,GO:0005524,GO:0006418,GO:0000049,GO:0004812,GO:0005524,GO:0043039
TraesCS6A01G302500.1	GO:0003755
TraesCSU01G034600.1	GO:0016491,GO:0050660,GO:0055114,GO:0016491,GO:0050660,GO:0055114
TraesCS1B01G319400.1	GO:0005509,GO:0004553,GO:0000272,GO:0015159,GO:0015774,GO:0016020,GO:0006352,GO:0030880,GO:0005509,GO:0005515,GO:0005509,GO:0005509,GO:0005509,GO:0005509
TraesCS4A01G006000.1	GO:0003735,GO:0006412,GO:0005840
TraesCS2A01G160500.1	GO:0008289,GO:0006869,GO:0042157,GO:0005576,GO:0008289,GO:0006869,GO:0005576
TraesCS3B01G566800.1	GO:0046872
TraesCS1A01G365800.1	GO:0008299
TraesCS4D01G347300.1	GO:0016702,GO:0046872,GO:0055114
TraesCS1B01G098800.1	GO:0016747
TraesCS2A01G089300.1	GO:0003700,GO:0043565,GO:0006355
TraesCS1D01G181100.1	GO:0015979,GO:0009579,GO:0016021
TraesCS1D01G411500.1	GO:0004857
TraesCS4B01G038200.1	GO:0005515,GO:0006886,GO:0016192,GO:0030117,GO:0005515,GO:0060090,GO:0043248
TraesCS2A01G386800.1	GO:0005515,GO:0005515,GO:0005515,GO:0005515
TraesCS3A01G172200.4	GO:0017056,GO:0006913,GO:0005643
TraesCS4A01G071500.1	GO:0008236,GO:0006508
TraesCS1B01G386200.1	GO:0003677
TraesCS2A01G215900.1	GO:0004672,GO:0005524,GO:0006468,GO:0004672,GO:0006468
TraesCS5D01G002500.1	GO:0050307,GO:0005986
TraesCS5B01G556900.1	GO:0004857
TraesCS3B01G283900.1	GO:0016787
TraesCSU01G078900.1	GO:0016747
TraesCS1D01G294200LC.1	GO:0005515,GO:0005515,GO:0005515
TraesCS4B01G026300.1	GO:0019888,GO:0007165,GO:0000159
TraesCS7B01G202400.1	GO:0005975
TraesCS3A01G247800.1	GO:0006886,GO:0005737,GO:0006886,GO:0005737
TraesCS2A01G398900.1	GO:0008236,GO:0006508
TraesCS3B01G122100.1	GO:0016651,GO:0048038,GO:0051287,GO:0055114
TraesCS4A01G509900LC.1	GO:0005743,GO:0061617,GO:0005515
TraesCS5A01G474300.1	GO:0008237,GO:0008270,GO:0008237,GO:0008270
TraesCS5B01G267900.1	GO:0016773,GO:0005975
TraesCS7D01G282500.1	GO:0001671,GO:0051087
TraesCS6B01G402600.1	GO:0016798,GO:0016020
TraesCS7A01G278200.2	GO:0008168,GO:0008168
TraesCSU01G037500.1	GO:0004615,GO:0009298
TraesCSU01G195700LC.1	GO:0046034,GO:1902600
TraesCS7A01G371600.1	GO:0005975
TraesCS5B01G161900.1	GO:0055114
TraesCS7D01G301900.1	GO:0016746,GO:0016746
TraesCS4D01G124600LC.1	GO:0045156,GO:0009772,GO:0019684
TraesCS1D01G419800.2	GO:0004455,GO:0009082,GO:0055114
TraesCS6D01G154600.1	GO:0016702,GO:0046872,GO:0055114,GO:0005515
TraesCS5A01G213600.1	GO:0016491,GO:0055114
TraesCS3B01G361100.1	GO:0005524
TraesCS2A01G590600.1	GO:0055114
TraesCS6D01G081200.1	GO:0009555
TraesCS3D01G333700.1	GO:0055114,GO:0005507,GO:0016491,GO:0055114,GO:0005507
TraesCS5B01G243500.1	GO:0003677
TraesCS3B01G334500.1	GO:0005515,GO:0005515,GO:0005515
TraesCS5D01G244700.1	GO:0045300,GO:0006631,GO:0055114
TraesCS6A01G286800.2	GO:0005515
TraesCS3A01G196700.1	GO:0003855,GO:0004764,GO:0055114
TraesCS3D01G289100.2	GO:0003824,GO:0005992,GO:0003824,GO:0005992
TraesCS5D01G329600.1	GO:0004553,GO:0005975
TraesCS6A01G325600.1	GO:0016491,GO:0055114
TraesCS2A01G226200.1	GO:0005515,GO:0005515,GO:0005515
TraesCS2A01G543700LC.1	GO:0016616,GO:0051287,GO:0055114
TraesCS7A01G386100.1	GO:0005789
TraesCS4A01G389000LC.1	GO:0005524
TraesCS5A01G342600.1	GO:0005524
TraesCS2D01G383400.1	GO:0008233,GO:0006508
TraesCS7A01G419300.1	GO:0070569
TraesCS4D01G277400.1	GO:0045454,GO:0055114,GO:0016491,GO:0055114
TraesCS2D01G188800.2	GO:0016853,GO:0005975
TraesCS1B01G513200LC.1	GO:0003968
TraesCS3B01G301100.1	GO:0003723
TraesCS3A01G355700.1	GO:0005524,GO:0016887,GO:0005524,GO:0003723,GO:0003724,GO:0005525,GO:0003924,GO:0005525,GO:0005524,GO:0016887
TraesCS2A01G537800LC.1	GO:0003735,GO:0006412,GO:0005840
TraesCS4D01G125100.2	GO:0016798,GO:0046556,GO:0046373
TraesCS3B01G398000.1	GO:0008184,GO:0005975
TraesCS1B01G270600.1	GO:0005634,GO:0005737
TraesCS3D01G166200.1	GO:0005515,GO:0008536,GO:0008536,GO:0006886,GO:0006886
TraesCS1D01G266300.1	GO:0006629
TraesCS5B01G775600LC.1	GO:0005515
TraesCS7A01G068500.1	GO:0008168,GO:0008173,GO:0006396,GO:0046406,GO:0015995,GO:0008168
TraesCS7A01G350500.1	GO:0055114,GO:0051287,GO:0055114,GO:0055114
TraesCS2B01G271800.1	GO:0008270
TraesCS6B01G168500.1	GO:0006464,GO:0006464,GO:0006464
TraesCS4A01G499500.1	GO:0005507,GO:0009055
TraesCS5B01G196400LC.1	GO:0046034,GO:1902600
TraesCS2B01G521600.2	GO:0006813,GO:0051287,GO:0055114,GO:0004488
TraesCS2A01G305700.1	GO:0004601,GO:0020037,GO:0006979,GO:0055114
TraesCS1A01G091100.1	GO:0005524,GO:0003676,GO:0005524,GO:0003677,GO:0005524,GO:0016787,GO:0031491,GO:0043044,GO:0003676,GO:0005524,GO:0016818,GO:0006338,GO:0005634,GO:0016575,GO:0070823,GO:0003677
TraesCS7B01G283300.1	GO:0008236,GO:0006508
TraesCS5D01G408200.1	GO:0004568,GO:0006032,GO:0016998
TraesCS5A01G272400.1	GO:0004568,GO:0006032,GO:0016998
TraesCS1A01G366600.1	GO:0004857
TraesCS5B01G228100.1	GO:0003755,GO:0003755
TraesCS2D01G395200.1	GO:0003677,GO:0006334,GO:0000786
TraesCS3D01G275500.1	GO:0004471,GO:0055114,GO:0051287
TraesCS1B01G231000.2	GO:0010181,GO:0016491,GO:0055114
TraesCS2A01G498900LC.1	GO:0005524
TraesCS5A01G434100.1	GO:0016491,GO:0006520,GO:0055114,GO:0016491,GO:0006520,GO:0055114,GO:0051287,GO:0055114
TraesCS2B01G587900.1	GO:0004576,GO:0006486,GO:0016020
TraesCS5A01G309700.2	GO:0005524,GO:0016491,GO:0055114
TraesCS2D01G321900.1	GO:0016853,GO:0005975
TraesCS5A01G143600.4	GO:0030246,GO:0004565,GO:0005975,GO:0009341
TraesCS2D01G351600.1	GO:0009231,GO:0009349
TraesCS7A01G169400.1	GO:0016787
TraesCS5A01G138400.1	GO:0046556,GO:0046373
TraesCS2B01G378600.1	GO:0005515
TraesCS7A01G423600.1	GO:0005524,GO:0016887,GO:0009378,GO:0006281,GO:0006310,GO:0005524,GO:0016887,GO:0004386
TraesCS3A01G349900.1	GO:0016491,GO:0055114
TraesCS5A01G196000.2	GO:0008168,GO:0008168
TraesCS1D01G390900.1	GO:0008234,GO:0006508,GO:0008234,GO:0006508
TraesCS4A01G376500.1	GO:0003824
TraesCS3A01G511400.1	GO:0016192,GO:0016021
TraesCS7A01G278800.1	GO:0009055,GO:0015035,GO:0005515,GO:0005515,GO:0005515
TraesCS5D01G315800.1	GO:0005515,GO:0043531,GO:0005515
TraesCS6D01G397200.1	GO:0004601,GO:0020037,GO:0006979,GO:0055114
TraesCS2A01G240200.1	GO:0000287,GO:0004743,GO:0030955,GO:0006096,GO:0003824
TraesCS6A01G307700.1	GO:0016491,GO:0055114,GO:0071949,GO:0016491,GO:0055114
TraesCS6A01G116200.1	GO:0003676,GO:0005524,GO:0003677,GO:0005524,GO:0016787
TraesCS4D01G178600.1	GO:0004601,GO:0020037,GO:0006979,GO:0055114
TraesCS6A01G231200.1	GO:0003735,GO:0006412,GO:0005840
TraesCS6D01G225300.1	GO:0004843,GO:0006511
TraesCS3A01G291100.1	GO:0003824,GO:0003860
TraesCS1A01G112800.1	GO:0003899,GO:0006351,GO:0046983,GO:0006351
TraesCS5B01G148300.1	GO:0008194
TraesCS4D01G220800.2	GO:0030246,GO:0004565,GO:0005975,GO:0009341,GO:0004553,GO:0005975
TraesCSU01G102200LC.1	GO:0004616,GO:0006098,GO:0055114,GO:0050661
TraesCS5B01G523300.1	GO:0006508,GO:0047487,GO:0045490
TraesCS5B01G489600.1	GO:0016746,GO:0016746
TraesCS1B01G188000.1	GO:0009055,GO:0015035
TraesCS5A01G397900.1	GO:0005506,GO:0016705,GO:0020037,GO:0055114
TraesCS1B01G124900.1	GO:0003857,GO:0016491,GO:0006631,GO:0055114,GO:0045454,GO:0055114,GO:0016491,GO:0055114
TraesCS4D01G012900.1	GO:0003871,GO:0008270,GO:0009086,GO:0003871,GO:0008270,GO:0008652
TraesCS7B01G258300.1	GO:0055114
TraesCS2A01G202300.1	GO:0003755,GO:0000413
TraesCS6D01G369900LC.1	GO:0005524
TraesCS7D01G207600.1	GO:0004553,GO:0005975
TraesCS1A01G143000.1	GO:0004356,GO:0006807,GO:0016788,GO:0016787,GO:0004356,GO:0006542,GO:0006807
TraesCS4A01G159700.2	GO:0030170,GO:0019346,GO:0016829,GO:0006520
TraesCS1B01G255900.1	GO:0004553,GO:0005975,GO:0004553,GO:0005975,GO:0004553,GO:0005975
TraesCS5D01G269200LC.1	GO:0005524,GO:0015986
TraesCS3A01G237100.1	GO:0016616,GO:0055114
TraesCS3D01G538800.2	GO:0016787
TraesCS5B01G093100.1	GO:0005509,GO:0015979,GO:0009523,GO:0009654,GO:0019898
TraesCS5A01G131300.1	GO:0003824,GO:0003852,GO:0009098
TraesCS3B01G244700.1	GO:0005515,GO:0005515
TraesCS1B01G405200.1	GO:0005524,GO:0015986
TraesCS1A01G088100.2	GO:0005515,GO:0005515
TraesCS6B01G190600.1	GO:0005096
TraesCS2D01G424100.1	GO:0016747
TraesCS3B01G254800.2	GO:0005524,GO:0016887,GO:0005524,GO:0009378,GO:0006281,GO:0006310,GO:0003678,GO:0005524,GO:0005524,GO:0016887,GO:0005524,GO:0016887
TraesCS5D01G038500.1	GO:0016787,GO:0005515,GO:0005515
TraesCS5A01G331900.1	GO:0005515
TraesCS1B01G271700.1	GO:0005092,GO:0007264
TraesCS6A01G001100.1	GO:0016209,GO:0016491,GO:0055114,GO:0016491
TraesCS4D01G363900.2	GO:0005515,GO:0005198,GO:0006886,GO:0016192,GO:0030117,GO:0005198,GO:0005515,GO:0006886,GO:0016192,GO:0030126
TraesCS3B01G221400.1	GO:0006886,GO:0016192,GO:0030117,GO:0005515,GO:0005198,GO:0006886,GO:0016192,GO:0030126
TraesCS1D01G404700.1	GO:0071203
TraesCSU01G044500.2	GO:0016157,GO:0005985
TraesCS5A01G476400.1	GO:0003924,GO:0005525,GO:0005525,GO:0003924,GO:0005525,GO:0005525,GO:0003924,GO:0005525,GO:0005525
TraesCS4B01G111500.1	GO:0003735,GO:0006412,GO:0005840
TraesCS5A01G083200.1	GO:0008837,GO:0009089,GO:0003824,GO:0009058
TraesCS6D01G358200.1	GO:0055114,GO:0055114,GO:0055114
TraesCS5A01G142900.1	GO:0003735,GO:0006412,GO:0005840
TraesCS4A01G220400.2	GO:0051603,GO:0005839
TraesCS7B01G129300.1	GO:0003755,GO:0006457,GO:0015031,GO:0006457,GO:0015031
TraesCS3A01G265900.2	GO:0005524,GO:0016301
TraesCS4B01G325900.2	GO:0005515
TraesCS7A01G419600.1	GO:0003755,GO:0000413
TraesCS1D01G088300LC.1	GO:0016168,GO:0009767,GO:0019684,GO:0009521,GO:0016020
TraesCS5D01G030100.1	GO:0004857
TraesCS7B01G157800.1	GO:0016491,GO:0030151,GO:0055114
TraesCS6A01G230100.1	GO:0009116
TraesCS4A01G472500.1	GO:0016491,GO:0055114,GO:0016491,GO:0055114
TraesCSU01G009200.1	GO:0005524
TraesCS1B01G279100.2	GO:0003854,GO:0016616,GO:0006694,GO:0055114,GO:0003824,GO:0016491,GO:0055114
TraesCS3A01G290200.1	GO:0003924,GO:0005525,GO:0005525,GO:0003924,GO:0005525,GO:0005525,GO:0003924,GO:0005525,GO:0005525
TraesCS6D01G116200.1	GO:0003824,GO:0003857,GO:0016491,GO:0006631,GO:0055114,GO:0003857,GO:0016491,GO:0006631,GO:0055114,GO:0003860
TraesCS6A01G157500.1	GO:0016620,GO:0055114,GO:0008839,GO:0009089,GO:0055114,GO:0016620,GO:0055114,GO:0051287,GO:0055114
TraesCS5A01G476800.1	GO:0008641
TraesCS3A01G498200.1	GO:0004672,GO:0005524,GO:0006468,GO:0004672,GO:0006468
TraesCS2B01G207000.1	GO:0005515
TraesCS5B01G481000.1	GO:0004489,GO:0006555,GO:0055114
TraesCS5A01G489100.1	GO:0005515
TraesCS2D01G055000.1	GO:0008194
TraesCS7A01G341000.1	GO:0031072,GO:0051082
TraesCS2A01G543000.1	GO:0008236,GO:0006508,GO:0016787,GO:0016787,GO:0016787
TraesCS2A01G098400.2	GO:0046556,GO:0046373
TraesCS1D01G303600.1	GO:0055114,GO:0005507,GO:0016491,GO:0055114,GO:0005507
TraesCS2B01G304200.1	GO:0005524,GO:0016887,GO:0005524,GO:0008134,GO:0006355,GO:0003723,GO:0003724,GO:0005524,GO:0005515,GO:0002949,GO:0003924,GO:0005525,GO:0003677,GO:0005524,GO:0016787,GO:0009378,GO:0006281,GO:0006310,GO:0005524,GO:0016301,GO:0005524,GO:0016887,GO:0005524,GO:0016887,GO:0005524,GO:0016887
TraesCS2B01G168300.1	GO:0016787
TraesCS4A01G232600.1	GO:0003676
TraesCS1D01G350000.1	GO:0008194,GO:0016758
TraesCS2D01G036800.1	GO:0005515,GO:0005515
TraesCS5A01G123600.2	GO:0045300,GO:0006631,GO:0055114
TraesCS2D01G136500.1	GO:0004553,GO:0005975,GO:0004553,GO:0005975
TraesCS2A01G155500.1	GO:0005515,GO:0004672,GO:0005524,GO:0006468,GO:0004672,GO:0006468,GO:0005515
TraesCS3A01G368400.1	GO:0016746
TraesCS1A01G543400LC.1	GO:0003735,GO:0006412,GO:0005840,GO:0016989
TraesCS4A01G272100.1	GO:0003723,GO:0003735,GO:0006412,GO:0005840
TraesCS2A01G580800.2	GO:0015299,GO:0006812,GO:0055085,GO:0016021,GO:0006813
TraesCS5B01G499200.1	GO:0005515
TraesCS1A01G350800.1	GO:0005515,GO:0005515,GO:0005515
TraesCS2B01G322400.1	GO:0004601,GO:0020037,GO:0006979,GO:0055114
TraesCS3A01G022200.1	GO:0016757
TraesCS4A01G085700.1	GO:0005515
TraesCS2A01G227300.1	GO:0003779
TraesCS5D01G490000.1	GO:0016746,GO:0016746
TraesCS2A01G169100.1	GO:0003676,GO:0003676
TraesCS5D01G309700.2	GO:0005515,GO:0005515,GO:0005515
TraesCS1D01G175000.1	GO:0009507
TraesCS2A01G259000.1	GO:0010181,GO:0016491
TraesCS6B01G226700.2	GO:0008081,GO:0006629
TraesCS7B01G000300.1	GO:0005515,GO:0005515,GO:0005515
TraesCS7B01G098500.1	GO:0003924,GO:0005525,GO:0005525,GO:0003924,GO:0005525,GO:0005525,GO:0005525,GO:0003924,GO:0005525,GO:0005525
TraesCS4A01G434000.1	GO:0004784,GO:0046872,GO:0006801,GO:0055114,GO:0004784,GO:0046872,GO:0006801,GO:0055114
TraesCS4B01G213200.2	GO:0005515,GO:0005515
TraesCS6B01G370100.1	GO:0008236,GO:0006508
TraesCS4D01G046900.1	GO:0004672,GO:0005524,GO:0006468,GO:0005515,GO:0004672,GO:0006468,GO:0005515,GO:0051216
TraesCS5D01G031200.1	GO:0006807
TraesCS6D01G029300.1	GO:0003824
TraesCS3D01G104500.1	GO:0000287,GO:0030976,GO:0003824,GO:0030976,GO:0030976
TraesCS7A01G493400.1	GO:0009055,GO:0015035,GO:0015035,GO:0005515,GO:0005515
TraesCS1A01G349200.1	GO:0003824
TraesCS1A01G143800.1	GO:0047429,GO:0009143
TraesCS6A01G083900.1	GO:0005524,GO:0016301
TraesCS5D01G127200.2	GO:0004601,GO:0020037,GO:0006979,GO:0055114
TraesCS4A01G106300.2	GO:0004601,GO:0020037,GO:0006979,GO:0055114
TraesCS4A01G122800.1	GO:0003824,GO:0003860
TraesCS6A01G219800.1	GO:0006886,GO:0016192
TraesCS4D01G149800.1	GO:0005515
TraesCS7A01G341400.1	GO:0006886,GO:0006886
TraesCS7A01G003900.1	GO:0016627,GO:0055114,GO:0003997,GO:0006635,GO:0005777,GO:0016627,GO:0055114
TraesCS7A01G174500.1	GO:0010181,GO:0016491,GO:0055114
TraesCS5A01G329300.1	GO:0051603,GO:0005839,GO:0047429,GO:0006511,GO:0019773
TraesCS3A01G308000.1	GO:0003676,GO:0003676,GO:0008270
TraesCS6D01G302300.2	GO:0010181,GO:0016491,GO:0055114
TraesCS3D01G150500.1	GO:0008964,GO:0006099,GO:0015977,GO:0008964,GO:0006099,GO:0015977
TraesCS3B01G252100.1	GO:0005515,GO:0005515,GO:0005515,GO:0005515
TraesCS2B01G172100.1	GO:0016773,GO:0005975,GO:0016773,GO:0005975
TraesCS7D01G451800.2	GO:0004553,GO:0005975
TraesCS3A01G502200.1	GO:0005509,GO:0004609,GO:0008654,GO:0005509,GO:0005509,GO:0005509,GO:0005509
TraesCS4D01G357100.1	GO:0016787
TraesCS5A01G357400.1	GO:0000166,GO:0004812,GO:0005524,GO:0006418,GO:0000166,GO:0004824,GO:0005524,GO:0006430,GO:0005737,GO:0000166,GO:0004817,GO:0005524,GO:0006423,GO:0005737,GO:0000166,GO:0004812,GO:0005524,GO:0006418
TraesCS3A01G221700.2	GO:0004672,GO:0005524,GO:0006468,GO:0004672,GO:0006468
TraesCS5A01G361100.1	GO:0016491,GO:0055114,GO:0010181,GO:0016491,GO:0055114
TraesCS1A01G250000.1	GO:0004568,GO:0006032,GO:0016998,GO:0008061
TraesCS2D01G678200LC.1	GO:0000287,GO:0016984,GO:0015977
TraesCS4A01G019100.1	GO:0003824,GO:0055114,GO:0016857,GO:0005975,GO:0007339,GO:0005576
TraesCS6A01G015400.1	GO:0008171,GO:0046983,GO:0008168
TraesCS5D01G510500.1	GO:0005524,GO:0046872,GO:0005524,GO:0008716,GO:0003989,GO:0005524,GO:0006633
TraesCS6B01G306300.1	GO:0071949,GO:0016491,GO:0055114
TraesCS1A01G203600.1	GO:0004568,GO:0006032,GO:0016998
TraesCS3D01G415200.1	GO:0000166,GO:0004812,GO:0005524,GO:0006418,GO:0000166,GO:0004827,GO:0005524,GO:0006433,GO:0005737
TraesCS5A01G297900.1	GO:0004672,GO:0005524,GO:0006468,GO:0004672,GO:0006468
TraesCS1A01G382800.1	GO:0004066,GO:0006529
TraesCS5B01G400000.1	GO:0008184,GO:0005975
TraesCS5D01G215200.2	GO:0004177,GO:0008270,GO:0006508
TraesCS7A01G204500.1	GO:0004553,GO:0005975
TraesCS1B01G098000.1	GO:0045735
TraesCS3A01G538200.1	GO:0003676
TraesCS4D01G201200.2	GO:0005515,GO:0005515,GO:0005515
TraesCS2A01G350700.1	GO:0004568,GO:0006032,GO:0016998,GO:0008061
TraesCS1B01G090700.1	GO:0004553,GO:0005975
TraesCS3B01G240900.2	GO:0019903,GO:0043666
TraesCS5B01G412100.1	GO:0016787,GO:0016787,GO:0005576
TraesCS4A01G106500.1	GO:0004664,GO:0009094
TraesCS3A01G220500.1	GO:0006897,GO:0016020
TraesCS3B01G412300.1	GO:0003676
TraesCS3D01G388600LC.1	GO:0030170,GO:0009058
TraesCS3B01G566000.1	GO:0016655,GO:0055114,GO:0005886
TraesCS7A01G543500LC.1	GO:0005525,GO:0003924,GO:0005525,GO:0005525
TraesCS7A01G410100.2	GO:0003755,GO:0000413
TraesCS7A01G450100.1	GO:0005506,GO:0016705,GO:0020037,GO:0055114
TraesCS5A01G475600.1	GO:0016872
TraesCS1B01G113300.3	GO:0008839,GO:0009089,GO:0055114,GO:0008839,GO:0009089,GO:0055114
TraesCS3A01G087100.1	GO:0055114
TraesCS1A01G440200.1	GO:0015078,GO:1902600,GO:0033180
TraesCS2A01G520400.1	GO:0042626
TraesCS4D01G292900.1	GO:0006464,GO:0005515
TraesCS5B01G399200LC.1	GO:0016651,GO:0048038,GO:0051287,GO:0055114
TraesCS6B01G364400.1	GO:0003676,GO:0005524,GO:0003677,GO:0005524,GO:0016787
TraesCS6A01G215900.2	GO:0004553,GO:0005975
TraesCS4A01G109900.1	GO:0004066,GO:0006529
TraesCS4B01G064100.1	GO:0003756,GO:0016671,GO:0055114,GO:0005783
TraesCS6D01G387300.1	GO:0055114,GO:0003854,GO:0016616,GO:0006694,GO:0055114,GO:0003824
TraesCS1D01G166900.1	GO:0009055,GO:0015035
TraesCS1A01G136100.1	GO:0010181,GO:0016491
TraesCS3B01G149100.1	GO:0003824
TraesCS1D01G081700.1	GO:0045735
TraesCS3A01G534900.1	GO:0008171,GO:0046983
TraesCS3B01G298000.1	GO:0005524,GO:0016887,GO:0005524,GO:0046034,GO:1902600,GO:0005524,GO:0016887,GO:0006754,GO:0000275
TraesCS7A01G348600.1	GO:0016788
TraesCS1D01G396100.1	GO:0000287,GO:0004743,GO:0030955,GO:0006096
TraesCS2A01G199600.1	GO:0005515,GO:0005515,GO:0005515
TraesCS4A01G065300.1	GO:0016747,GO:0006633,GO:0016020,GO:0004315,GO:0006633
TraesCS4A01G166500.1	GO:0005515
TraesCS3B01G276700.1	GO:0003824,GO:0005975,GO:0004556,GO:0005509,GO:0005975
TraesCS5A01G184500.3	GO:0016853,GO:0005975
TraesCS3A01G271900.1	GO:0005524,GO:0016887,GO:0005524,GO:0009378,GO:0006281,GO:0006310,GO:0003678,GO:0005524,GO:0005524,GO:0016887,GO:0005524,GO:0016887
TraesCS6D01G368900LC.1	GO:0015986
TraesCS4D01G182600.3	GO:0016209,GO:0016491,GO:0055114,GO:0005515,GO:0004064,GO:0016491
TraesCS5A01G445200.2	GO:0003682
TraesCS2D01G154500.1	GO:0005515,GO:0006508
TraesCS2A01G397400.1	GO:0003677,GO:0006334,GO:0000786
TraesCS1B01G338500.1	GO:0008234,GO:0006508,GO:0008234,GO:0006508
TraesCS5A01G217200.1	GO:0004499,GO:0050660,GO:0050661,GO:0055114,GO:0008641,GO:0016491,GO:0055114,GO:0071949,GO:0016491,GO:0055114
TraesCS2B01G371800.1	GO:0003676,GO:0003723
TraesCS4A01G110400.1	GO:0046907
TraesCS2B01G098400LC.1	GO:0005515
TraesCS3B01G584700.1	GO:0042742,GO:0050832
TraesCS2B01G099700.1	GO:0005515,GO:0016192,GO:0016021
TraesCS3A01G250900.2	GO:0005515
TraesCS6A01G076400LC.1	GO:0006352
TraesCS3A01G220600.2	GO:0008641,GO:0016491,GO:0055114
TraesCS6A01G191400.2	GO:0005840
TraesCS3A01G442300.2	GO:0023041,GO:0030867
TraesCS1A01G411600.2	GO:0003883,GO:0006221,GO:0016787
TraesCS2B01G500300.1	GO:0006952
TraesCS6A01G317900.1	GO:0008194
TraesCS7D01G383100.1	GO:0016491,GO:0055114,GO:0003854,GO:0016616,GO:0006694,GO:0055114,GO:0016616,GO:0055114
TraesCS6B01G331700.1	GO:0003755
TraesCS2B01G332900.1	GO:0006465,GO:0005787,GO:0016021
TraesCS3A01G124700.1	GO:0008194
TraesCS1D01G344900.1	GO:0055114,GO:0003824
TraesCS5D01G452500.1	GO:0005524,GO:0016887,GO:0005524,GO:0016020,GO:0005525,GO:0003924,GO:0005525,GO:0005524,GO:0016887
TraesCS4A01G268600.1	GO:0006891,GO:0030173
TraesCS4A01G288700.1	GO:0004553,GO:0005975,GO:0004553,GO:0005975
TraesCS2A01G294200.1	GO:0016787,GO:0003993,GO:0046872
TraesCS5A01G399800.1	GO:0008236,GO:0006508
TraesCS6D01G384500.1	GO:0003723,GO:0008168,GO:0006364,GO:0016429,GO:0030488,GO:0031515
TraesCS5B01G104500.1	GO:0004363,GO:0005524,GO:0006750,GO:0004363,GO:0005524,GO:0006750
TraesCS7B01G366700.1	GO:0005515,GO:0005515
TraesCS5A01G356500.1	GO:0003723,GO:0000178
TraesCS4A01G342700.2	GO:0003729,GO:0006376,GO:0005685
TraesCS2A01G382700.1	GO:0008483,GO:0030170,GO:0016829,GO:0006520
TraesCS3A01G078500.1	GO:0046872,GO:0005515,GO:0005515,GO:0005515,GO:0061630
TraesCS7A01G619000LC.1	GO:0005515
TraesCS5D01G139800.1	GO:0003824,GO:0003852,GO:0009098
TraesCS1A01G263300.1	GO:0009055,GO:0020037,GO:0009055,GO:0020037
TraesCS1A01G222800.2	GO:0005515,GO:0005515,GO:0008536,GO:0006886
TraesCS4D01G062700.1	GO:0003677,GO:0046983,GO:0003677
TraesCS7A01G301900.1	GO:0003677,GO:0003899,GO:0006351,GO:0003677,GO:0003899,GO:0006351,GO:0003677,GO:0003899,GO:0006351,GO:0003677,GO:0003899,GO:0006351,GO:0003677,GO:0003899,GO:0006351,GO:0003677,GO:0003899,GO:0006351,GO:0003677,GO:0003899,GO:0006351,GO:0003677,GO:0006366
TraesCS4B01G127600.1	GO:0016798,GO:0030246,GO:0046556,GO:0046373
TraesCS7B01G080700.1	GO:0003755,GO:0000413,GO:0005515,GO:0005515,GO:0005515,GO:0005515
TraesCS5A01G260600.3	GO:0005524,GO:0051082,GO:0006457
TraesCS1A01G101000.2	GO:0003924
TraesCS2A01G490900.1	GO:0000287
TraesCS6A01G042600.1	GO:0016787
TraesCS3D01G481400.1	GO:0004553,GO:0005975
TraesCS5A01G359900.1	GO:0016791,GO:0016791
TraesCS3A01G165500.1	GO:0045735
TraesCS2B01G425600.1	GO:0015267,GO:0055085,GO:0016020
TraesCS4D01G221100.1	GO:0004107,GO:0009073
TraesCS6B01G295700.2	GO:0003677,GO:0003918,GO:0005524,GO:0006265,GO:0003677,GO:0003918,GO:0005524,GO:0006265
TraesCS4A01G064200.1	GO:0004672,GO:0005524,GO:0006468,GO:0005515,GO:0004672,GO:0006468,GO:0005515
TraesCS2A01G017500.1	GO:0016746,GO:0005515,GO:0016746
TraesCS3B01G530500.1	GO:0004553,GO:0005975
TraesCS7D01G392500.1	GO:0003676,GO:0003676
TraesCS2A01G211800.1	GO:0045735
TraesCS7D01G042500LC.1	GO:0000287,GO:0016984,GO:0015977
TraesCS7D01G538900.1	GO:0008171,GO:0046983
TraesCS5B01G525500.1	GO:0005743,GO:0061617
TraesCS3A01G067300.1	GO:0000166,GO:0004812,GO:0005524,GO:0006418,GO:0004812,GO:0005524,GO:0043039
TraesCS4D01G051100.1	GO:0008236,GO:0006508
TraesCS6B01G263200.1	GO:0055114,GO:0006813,GO:0051287,GO:0055114,GO:0055114
TraesCS7A01G206300.1	GO:0005515,GO:0003684,GO:0006289,GO:0043161
TraesCS2A01G109700.1	GO:0016627,GO:0055114,GO:0016627,GO:0055114,GO:0016627,GO:0050660,GO:0055114
TraesCS5D01G217600.1	GO:0000166,GO:0004812,GO:0005524,GO:0006418,GO:0000166,GO:0004812,GO:0005524,GO:0006418,GO:0000049,GO:0004812,GO:0005524,GO:0043039
TraesCS7A01G496500.1	GO:0016616,GO:0051287,GO:0055114,GO:0051287,GO:0055114
TraesCS6B01G462300.3	GO:0004601,GO:0020037,GO:0006979,GO:0055114
TraesCS5D01G233600.1	GO:0016491,GO:0055114
TraesCS2A01G339200.1	GO:0003735,GO:0006412,GO:0005840
TraesCS3A01G295900.7	GO:0005515,GO:0004843,GO:0016579,GO:0005515
TraesCS3B01G102500.1	GO:0055114
TraesCS2A01G477900.1	GO:0016491,GO:0055114
TraesCS1A01G210600.1	GO:0004499,GO:0050660,GO:0050661,GO:0055114,GO:0016491,GO:0055114,GO:0016491,GO:0055114
TraesCS1A01G379000.1	GO:0005524,GO:0016887,GO:0005524,GO:0046034,GO:1902600,GO:0005524,GO:0016887,GO:0006754,GO:0000275
TraesCS7B01G468900.1	GO:0005524,GO:0016887,GO:0005524,GO:0002949,GO:0009378,GO:0006281,GO:0006310,GO:0003678,GO:0005524,GO:0005524,GO:0016887,GO:0005524,GO:0016887,GO:0005524,GO:0016887
TraesCS1A01G112500.1	GO:0003735,GO:0006412,GO:0005840
TraesCS2D01G181000.1	GO:0008146
TraesCS5D01G475200.1	GO:0009055
TraesCS7A01G499900.1	GO:0005515
TraesCS6A01G088200.2	GO:0009116,GO:0000287,GO:0004749,GO:0009165
TraesCS5B01G481500.1	GO:0004650,GO:0005975
TraesCS6A01G137300.1	GO:0003735,GO:0006412,GO:0005840
TraesCS2A01G324800.1	GO:0004553,GO:0005975
TraesCS5D01G194400.1	GO:0008236,GO:0006508
TraesCS2A01G567900.1	GO:0005515,GO:0005515,GO:0005515
TraesCS4A01G290400.1	GO:0051536,GO:0009228
TraesCS2A01G074700.1	GO:0016746,GO:0016746
TraesCS4D01G246300.1	GO:0003676,GO:0003677,GO:0006260,GO:0005634
TraesCS3A01G261200.1	GO:0016787
TraesCS1A01G129100.1	GO:0003735,GO:0006412,GO:0005840
TraesCS5A01G456400LC.1	GO:0004565,GO:0005975,GO:0009341
TraesCS3B01G549400.1	GO:0016787
TraesCS3B01G335400.1	GO:0016811
TraesCS2A01G543500.1	GO:0008234,GO:0006508,GO:0008234,GO:0006508
TraesCS7B01G311600.1	GO:0010181,GO:0016491,GO:0055114
TraesCS1A01G542100LC.1	GO:0000287
TraesCS1B01G386600.1	GO:0003677
TraesCS7B01G446900.3	GO:0005524,GO:0051082,GO:0006457
TraesCS4A01G276400.1	GO:0042254,GO:0005730
TraesCS5D01G276100.1	GO:0016773,GO:0005975
TraesCS7A01G020500.1	GO:0016491,GO:0055114,GO:0016491,GO:0055114
TraesCS1A01G322300.1	GO:0008236,GO:0006508,GO:0016787,GO:0016787,GO:0016787
TraesCS7B01G419700.1	GO:0070569
TraesCS3D01G540200.1	GO:0008171,GO:0046983
TraesCS2A01G223600.1	GO:0046933,GO:0015986,GO:0045261
TraesCS4A01G346300.1	GO:0004190,GO:0006508
TraesCS4A01G234100.1	GO:0016491,GO:0055114
TraesCS2D01G478000.1	GO:0008194,GO:0016758
TraesCS5A01G301700.1	GO:0005509,GO:0016491,GO:0055114,GO:0016491,GO:0055114,GO:0004601,GO:0050664,GO:0055114,GO:0005509,GO:0005509
TraesCS2A01G387000.1	GO:0003924,GO:0005525,GO:0005525,GO:0005525,GO:0005525,GO:0005525
TraesCS1A01G152600.1	GO:0003723,GO:0033897
TraesCS6D01G222100.1	GO:0005515,GO:0005515,GO:0005515
TraesCS4A01G401100.1	GO:0006334,GO:0005634
TraesCS4A01G298700.1	GO:0003871,GO:0008270,GO:0009086,GO:0003871,GO:0008270,GO:0008652
TraesCS1A01G231100.1	GO:0003824,GO:0003857,GO:0016491,GO:0006631,GO:0055114,GO:0003857,GO:0016491,GO:0006631,GO:0055114,GO:0003860
TraesCS6D01G032100.2	GO:0005515
TraesCS7A01G516000.1	GO:0000166,GO:0004812,GO:0005524,GO:0006418,GO:0004812,GO:0006418,GO:0000166,GO:0004812,GO:0005524,GO:0006418
TraesCS6A01G340300.2	GO:0006457
TraesCS1B01G405300.1	GO:0003735,GO:0006412,GO:0005840
TraesCS5B01G106300.1	GO:0005524,GO:0051082,GO:0006457
TraesCS6D01G054300.1	GO:0003922,GO:0005524,GO:0006164,GO:0006177,GO:0004810,GO:0016787
TraesCS2B01G341400.2	GO:0016853,GO:0005975
TraesCS4D01G268200.1	GO:0004601,GO:0020037,GO:0006979,GO:0055114
TraesCS6A01G172400.1	GO:0003824
TraesCS7A01G402300.1	GO:0003723,GO:0046872,GO:0000166,GO:0005524,GO:0015833
TraesCS2B01G580100.1	GO:0004553,GO:0005975
TraesCS4B01G289600.1	GO:0003676,GO:0003723,GO:0003676
TraesCS6A01G207100.1	GO:0003924,GO:0005525,GO:0005525,GO:0003924,GO:0005525,GO:0005525,GO:0003924,GO:0005525,GO:0005525
TraesCS4D01G290800.1	GO:0006807
TraesCS7D01G537800.1	GO:0008168
TraesCS7B01G191200.1	GO:0005515
TraesCS6A01G173700.1	GO:0055114,GO:0051287,GO:0055114,GO:0050661,GO:0055114
TraesCS7A01G248200.1	GO:0016787
TraesCS3D01G491400.1	GO:0004616,GO:0006098,GO:0055114,GO:0050661
TraesCS2A01G224000.1	GO:0000045,GO:0005737
TraesCS2B01G792000LC.1	GO:0005515,GO:0008237,GO:0070122
TraesCS2D01G235900.1	GO:0000166,GO:0004812,GO:0005524,GO:0006418,GO:0003676
TraesCS4B01G140300.1	GO:0005524,GO:0016887,GO:0005524
TraesCS3D01G061900.1	GO:0005506,GO:0016705,GO:0020037,GO:0055114
TraesCS1B01G384400.1	GO:0004857
TraesCS3A01G209500.1	GO:0003774,GO:0005524,GO:0016459,GO:0005515,GO:0003774,GO:0005524,GO:0016459
TraesCS2B01G351400LC.1	GO:0016746
TraesCS5A01G356400.1	GO:0006464,GO:0015031
TraesCS1A01G249600.1	GO:0016787
TraesCS7D01G350400.1	GO:0005515
TraesCS2D01G379700.1	GO:0003735,GO:0006412,GO:0005840
TraesCS4A01G437600.1	GO:0016747,GO:0006633,GO:0016020,GO:0004315,GO:0006633
TraesCS2D01G029800.1	GO:0008194
TraesCS2A01G532800.1	GO:0004143,GO:0007205,GO:0016301,GO:0003951,GO:0006741
TraesCS6B01G349300.1	GO:0003735,GO:0006412,GO:0005840
TraesCS4B01G353600.1	GO:0004672,GO:0005524,GO:0006468,GO:0004672,GO:0006468
TraesCS3B01G565200.1	GO:0004616,GO:0006098,GO:0055114,GO:0050661
TraesCS5A01G469300.1	GO:0003735,GO:0006412,GO:0005840
TraesCS3A01G263900.1	GO:0005515
TraesCS2D01G035400.2	GO:0016747,GO:0016747
TraesCS2D01G154000.1	GO:0000166,GO:0004812,GO:0005524,GO:0006418,GO:0004812,GO:0006418,GO:0000166,GO:0004812,GO:0005524,GO:0006418
TraesCS4B01G083000.1	GO:0005524,GO:0016887,GO:0005524,GO:0005524,GO:0008134,GO:0006355,GO:0003723,GO:0003724,GO:0005524,GO:0005524,GO:0005515,GO:0002949,GO:0003924,GO:0005525,GO:0003677,GO:0005524,GO:0016787,GO:0009378,GO:0006281,GO:0006310,GO:0003678,GO:0005524,GO:0005524,GO:0016301,GO:0005524,GO:0016887,GO:0005524,GO:0016887,GO:0005524,GO:0016887
TraesCS5A01G478900.1	GO:0003779
TraesCS7A01G484600.1	GO:0016491,GO:0050660,GO:0055114,GO:0016491,GO:0050660,GO:0055114
TraesCS5A01G270900.1	GO:0016787
TraesCS5B01G416400.1	GO:0016757
TraesCS3A01G010300.1	GO:0008194,GO:0016758
TraesCS2B01G306800.1	GO:0003854,GO:0016616,GO:0006694,GO:0055114,GO:0003824
TraesCS6A01G286600.1	GO:0008168
TraesCS2D01G099600.1	GO:0008236,GO:0006508
TraesCS7A01G404700.1	GO:0004650,GO:0005975
TraesCS5A01G213800.2	GO:0003714,GO:0006351
TraesCS3D01G201400.2	GO:0051082,GO:0006457,GO:0016272
TraesCS6D01G403800.1	GO:0016157,GO:0005985
TraesCS4A01G150600.1	GO:0003676,GO:0003676
TraesCS5A01G409300.1	GO:0005515,GO:0005515,GO:0005515
TraesCS3A01G428000.1	GO:0005525,GO:0003924,GO:0005525
TraesCS3A01G228700.1	GO:0030150,GO:0005742
TraesCS5D01G118000.1	GO:0004842
TraesCS4D01G195100.1	GO:0004066,GO:0006529
TraesCS3A01G453200.1	GO:0005515,GO:0003676,GO:0005634
TraesCS1A01G132400.1	GO:0003677
TraesCS3A01G332500.1	GO:0005509,GO:0015979,GO:0009523,GO:0009654,GO:0019898
TraesCS3B01G547900.1	GO:0009116,GO:0004590,GO:0006207
TraesCS1D01G252900.1	GO:0016772,GO:0016310,GO:0005524,GO:0016301,GO:0016310,GO:0016772,GO:0016310
TraesCS5A01G388400.1	GO:0004553,GO:0005975,GO:0004553,GO:0005975
TraesCS5D01G507400.1	GO:0004857
TraesCS6A01G339400.1	GO:0008236,GO:0006508
TraesCS3D01G192500.1	GO:0004635,GO:0000105
TraesCS1B01G351000.1	GO:0004112
TraesCS3D01G417500.1	GO:0008430
TraesCS2B01G591300.1	GO:0000287,GO:0004743,GO:0030955,GO:0006096
TraesCS1B01G229900.1	GO:0003723,GO:0003723,GO:0003723
TraesCS7A01G282000.1	GO:0006886,GO:0005741
TraesCS4A01G499800.1	GO:0016491,GO:0055114
TraesCS5A01G003700.1	GO:0005524,GO:0016887,GO:0003723,GO:0003724,GO:0009378,GO:0006281,GO:0006310,GO:0005524,GO:0016887,GO:0004386
TraesCS7D01G029100.1	GO:0003824,GO:0009116
TraesCS5D01G441900.1	GO:0008080,GO:0008080
TraesCS2D01G483100.1	GO:0055114,GO:0003854,GO:0016616,GO:0006694,GO:0055114,GO:0003824
TraesCS4A01G106400.1	GO:0004672,GO:0005524,GO:0006468,GO:0004672,GO:0006468
TraesCS3A01G220400.1	GO:0003676,GO:0003676
TraesCS7A01G129700.1	GO:0005515,GO:0008237,GO:0070122,GO:0000398,GO:0000398,GO:0017070,GO:0030623,GO:0003723
TraesCS2A01G382100.1	GO:0006886,GO:0005741
TraesCS2A01G226300.1	GO:0000921,GO:0005940,GO:0016021,GO:0006606
TraesCS5A01G002400.1	GO:0016702,GO:0055114
TraesCS4B01G337500.1	GO:0016787,GO:0003993,GO:0046872
TraesCS7B01G692000LC.1	GO:0051743
TraesCS7A01G264400.1	GO:0004672,GO:0005524,GO:0006468,GO:0004672,GO:0006468
TraesCS2A01G234900.1	GO:0004751,GO:0009052
TraesCS1D01G310300.1	GO:0004869,GO:0004869
TraesCS7D01G012500.1	GO:0008194
TraesCS1B01G251800.1	GO:0005509,GO:0005544
TraesCS7A01G205200.2	GO:0008270,GO:0016832,GO:0005975,GO:0003857,GO:0016491,GO:0006631,GO:0055114,GO:0051287,GO:0055114,GO:0050661,GO:0016616,GO:0051287,GO:0055114,GO:0051287
TraesCS3B01G461400.1	GO:0004601,GO:0020037,GO:0006979,GO:0055114
TraesCS6B01G302700.2	GO:0046933,GO:0015986
TraesCS3D01G003200.1	GO:0003735,GO:0019843,GO:0006412,GO:0005840
TraesCS7D01G142700.1	GO:0016798,GO:0016020
TraesCS1B01G226500.1	GO:0000287,GO:0004743,GO:0030955,GO:0006096,GO:0003824
TraesCS4A01G459900.1	GO:0004857
TraesCS7A01G266500.2	GO:0003755
TraesCS7A01G173300.1	GO:0008236,GO:0006508,GO:0016787,GO:0016787,GO:0016787
TraesCS6A01G406400.1	GO:0005515,GO:0005515,GO:0006606
TraesCS5A01G328200.1	GO:0005515
TraesCS7D01G502900.1	GO:0005524,GO:0016887,GO:0003723,GO:0003724,GO:0009378,GO:0006281,GO:0006310,GO:0005524,GO:0016887
TraesCS3B01G025200.1	GO:0004332,GO:0006096
TraesCS2A01G325400.1	GO:0003743
TraesCS6A01G227800.1	GO:0030515,GO:0001522,GO:0042254
TraesCS6A01G035000.1	GO:0003677
TraesCS1B01G181800.2	GO:0004553,GO:0005975
TraesCS5B01G061900.1	GO:0005515,GO:0005515,GO:0005515
TraesCS5D01G452000.1	GO:0003677,GO:0006334,GO:0000786
TraesCS5B01G429400.1	GO:0016787
TraesCS2A01G295600.1	GO:0003735,GO:0006412,GO:0005840
TraesCS5B01G186700.1	GO:0008236,GO:0006508
TraesCS2A01G143100.1	GO:0016787
TraesCS6D01G054600.1	GO:0004601,GO:0020037,GO:0006979,GO:0055114
TraesCS7B01G135000.1	GO:0003677
TraesCS3A01G481500.1	GO:0004553,GO:0005975
TraesCS6A01G403800.1	GO:0055114,GO:0003854,GO:0016616,GO:0006694,GO:0055114,GO:0003824
TraesCS3D01G228700.1	GO:0005509,GO:0004672,GO:0005524,GO:0006468,GO:0008289,GO:0004672,GO:0006468,GO:0005509,GO:0005515,GO:0005509,GO:0005509,GO:0005509,GO:0005509
TraesCS2B01G402800.1	GO:0008233,GO:0006508
TraesCS4D01G120900.1	GO:0005506,GO:0016705,GO:0020037,GO:0055114
TraesCS1A01G154400LC.1	GO:0055114,GO:0005507,GO:0016491,GO:0055114,GO:0005507
TraesCS3B01G461800.1	GO:0016157,GO:0005985
TraesCS2A01G108700.1	GO:0004601,GO:0020037,GO:0006979,GO:0055114
TraesCS7A01G235200.4	GO:0005524,GO:0016301,GO:0016310
TraesCSU01G152500.1	GO:0008171,GO:0046983
TraesCS5A01G110700.1	GO:0030014
TraesCS5A01G335400.1	GO:0003676,GO:0004526,GO:0008033,GO:0005634
TraesCS5D01G474200.1	GO:0005509,GO:0015979,GO:0009523,GO:0009654,GO:0019898
TraesCS4D01G127100.3	GO:0046556,GO:0046373
TraesCS3A01G436500.1	GO:0005515
TraesCS7D01G046500.1	GO:0016747,GO:0006633,GO:0016020,GO:0004315,GO:0006633
TraesCS1A01G378000.1	GO:0005515
TraesCS2A01G282100.1	GO:0006886,GO:0016192
TraesCS2A01G323300.1	GO:0008113,GO:0055114
TraesCS2A01G191500.1	GO:0016651,GO:0022900
TraesCS7D01G222300.3	GO:0005515
TraesCS7A01G364400.1	GO:0016787
TraesCS2A01G297500.1	GO:0016209,GO:0016491,GO:0055114,GO:0016491,GO:0051920,GO:0055114
TraesCS5D01G522400.1	GO:0006508
TraesCS2D01G068100.1	GO:0005524,GO:0046872,GO:0005524,GO:0008716,GO:0003989,GO:0005524,GO:0006633
TraesCS6A01G088400.1	GO:0030991
TraesCS2A01G362600.3	GO:0006886,GO:0016192,GO:0030117,GO:0005515,GO:0046961,GO:1902600,GO:0000221,GO:0005049,GO:0019050
TraesCS5A01G416700.2	GO:0005525,GO:0005525
TraesCS1A01G147000.1	GO:0003735,GO:0006412,GO:0005840
TraesCS2A01G590000.2	GO:0005198,GO:0006886,GO:0016192,GO:0030130,GO:0030132
TraesCS2A01G134300.1	GO:0004553,GO:0005975,GO:0004553,GO:0005975
TraesCS7D01G225100.1	GO:0016627,GO:0055114,GO:0003997,GO:0006635,GO:0005777,GO:0016627,GO:0055114
TraesCS6D01G258600.1	GO:0071949,GO:0016491,GO:0055114
TraesCS3D01G345600.1	GO:0016491,GO:0055114
TraesCS5A01G217300.1	GO:0005524,GO:0016887,GO:0003723,GO:0003724,GO:0009378,GO:0006281,GO:0006310,GO:0005524,GO:0016887
TraesCS6B01G710500LC.1	GO:0003924,GO:0005525,GO:0005525
TraesCS2B01G462800.1	GO:0016747
TraesCS2D01G383500.1	GO:0008233,GO:0006508
TraesCS7A01G485300.1	GO:0003755
TraesCS5A01G027000.1	GO:0004843,GO:0016579
TraesCS2D01G545800.2	GO:0008168,GO:0016491,GO:0055114,GO:0016491,GO:0055114,GO:0008168,GO:0016491,GO:0055114,GO:0018024,GO:0008168
TraesCS1A01G278800.1	GO:0016747
TraesCS4D01G205900.1	GO:0003676
TraesCS3B01G333600.1	GO:0008081,GO:0006629
TraesCS4D01G253100.1	GO:0016779,GO:0009058
TraesCS3A01G163300.1	GO:0000166,GO:0004812,GO:0005524,GO:0006418,GO:0004812,GO:0006418,GO:0000166,GO:0004812,GO:0005524,GO:0006418
TraesCS6A01G371100.1	GO:0016491,GO:0055114
TraesCS1D01G144200.1	GO:0016788
TraesCS7B01G042600.1	GO:0004427,GO:0009678,GO:1902600,GO:0016020
TraesCS6D01G180100.1	GO:0003735,GO:0006412,GO:0005840,GO:0003735,GO:0006412,GO:0005840
TraesCS1B01G319500.1	GO:0005515
TraesCS2B01G555400.2	GO:0016702,GO:0046872,GO:0055114
TraesCS5A01G027400.1	GO:0003677
TraesCS5A01G170300.1	GO:0003735,GO:0006412,GO:0005840
TraesCS3B01G185500.1	GO:0015979,GO:0009579,GO:0016021
TraesCS6D01G153500.1	GO:0004650,GO:0005975
TraesCS6A01G024900.1	GO:0003676,GO:0005524,GO:0003677,GO:0005524,GO:0016787
TraesCS4B01G252100.2	GO:0004553,GO:0005975,GO:0004553,GO:0005975
TraesCS7A01G330300.1	GO:0016020
TraesCS6A01G211200.1	GO:0008168
TraesCS7A01G306600.1	GO:0005509,GO:0016491,GO:0055114,GO:0016491,GO:0055114,GO:0005509,GO:0005509,GO:0005509
TraesCS3A01G427900.1	GO:0016787
TraesCS6A01G262800.1	GO:0004857
TraesCS2A01G501600.1	GO:0016853,GO:0005975
TraesCS4B01G124700LC.1	GO:0000166,GO:0003677,GO:0000166,GO:0003677,GO:0003887,GO:0006260
TraesCS1A01G110900.1	GO:2001070,GO:0003873,GO:0005524,GO:0006000
TraesCS7A01G363600.1	GO:0004565,GO:0005975,GO:0009341
TraesCS1A01G392000.1	GO:0015979,GO:0009522,GO:0009538
TraesCS4A01G436200.1	GO:0016747,GO:0006633,GO:0016020,GO:0004315,GO:0006633
TraesCS6A01G386600.1	GO:0055114,GO:0006813,GO:0051287,GO:0055114,GO:0016616,GO:0051287,GO:0055114,GO:0000902,GO:0055114
TraesCS4A01G562700LC.1	GO:0051603,GO:0005839
TraesCS6A01G202800.1	GO:0016791
TraesCS2B01G362700.1	GO:0016614,GO:0050661,GO:0006006,GO:0055114,GO:0004345,GO:0050661,GO:0006006,GO:0055114
TraesCS1D01G152300.1	GO:0005509,GO:0005509,GO:0005509,GO:0005509,GO:0005509
TraesCS7A01G386700.1	GO:0005524,GO:0016887,GO:0009378,GO:0006281,GO:0006310,GO:0003677,GO:0003887,GO:0006260,GO:0009360,GO:0005524,GO:0016887,GO:0003689,GO:0005524,GO:0006260,GO:0005663
TraesCS3D01G376600.1	GO:0009116
TraesCS1B01G283300.1	GO:0000287,GO:0004427,GO:0006796,GO:0005737
TraesCS1B01G322100.1	GO:0004869,GO:0004869
TraesCS5A01G355300.1	GO:0004514,GO:0009435,GO:0016763
TraesCS1A01G009000.3	GO:0005515,GO:0005515,GO:0005515,GO:0005515
TraesCS2B01G341200.1	GO:0016853,GO:0005975
TraesCS6D01G359300.1	GO:0016491,GO:0055114
TraesCS3A01G041400.1	GO:0016787
TraesCS3B01G237200.1	GO:0051287,GO:0055114,GO:0050661,GO:0051287
TraesCS6A01G035800.1	GO:0003676
TraesCS7A01G304000.1	GO:0016491,GO:0055114,GO:0016491,GO:0055114
TraesCS5D01G360600.1	GO:0045735
TraesCS1A01G387700.1	GO:0043248
TraesCS1B01G411200LC.1	GO:0004568,GO:0006032,GO:0016998
TraesCS2D01G069500LC.1	GO:0016157,GO:0005985
TraesCS7A01G331700.1	GO:0003735,GO:0006412,GO:0005840
TraesCS3A01G201000.2	GO:0005515,GO:0004843,GO:0016579
TraesCS1D01G089200LC.1	GO:0003735,GO:0006412,GO:0005840
TraesCS5D01G071100.1	GO:0016787
TraesCS1B01G251000.1	GO:0004553,GO:0005975
TraesCS2A01G483100.1	GO:0003854,GO:0016616,GO:0006694,GO:0055114,GO:0003824
TraesCS7D01G191700.1	GO:0005515,GO:0005515,GO:0005515
TraesCS2D01G074700.1	GO:0016787
TraesCS6A01G225200.1	GO:0000166,GO:0004812,GO:0005524,GO:0006418,GO:0003676,GO:0000049,GO:0004812,GO:0005524,GO:0043039
TraesCS1A01G379800.1	GO:0071973,GO:0009288
TraesCS2A01G537100.1	GO:0004784,GO:0046872,GO:0006801,GO:0055114,GO:0004784,GO:0046872,GO:0006801,GO:0055114
TraesCS4A01G245800.1	GO:0003723,GO:0003723,GO:0003723
TraesCSU01G145400.1	GO:0003824
TraesCS1B01G096900.1	GO:0004601,GO:0020037,GO:0006979,GO:0055114
TraesCS7A01G311100.1	GO:0055114,GO:0003854,GO:0016616,GO:0006694,GO:0055114,GO:0003824
TraesCS3B01G255300.1	GO:0005515
TraesCS6D01G251000.1	GO:0016787
TraesCS5A01G201700.1	GO:0003682
TraesCS3B01G002000.1	GO:0016747
TraesCS4D01G320600.1	GO:0003954,GO:0008137,GO:0005739
TraesCS2A01G293400.1	GO:0003824,GO:0005975,GO:0003824,GO:0043169,GO:0005975,GO:0004553,GO:0005975
TraesCS1A01G239700.2	GO:0005509,GO:0005544
TraesCS3A01G498300.1	GO:0005525,GO:0006614,GO:0005525,GO:0006614,GO:0005524,GO:0016301
TraesCS1B01G463400.1	GO:0005515,GO:0005524,GO:0051276,GO:0005694,GO:0005524,GO:0016887
TraesCSU01G095400.1	GO:0016788
TraesCS3A01G276300.1	GO:0003857,GO:0016491,GO:0006631,GO:0055114,GO:0051287,GO:0055114,GO:0050661,GO:0051287
TraesCS1D01G361900.1	GO:0055085,GO:0005741
TraesCS2A01G384200.1	GO:0031072,GO:0051082
TraesCS7A01G439300.1	GO:0046872,GO:0030001
TraesCS6A01G367100.1	GO:0003924,GO:0005525,GO:0005525,GO:0006777
TraesCS6D01G283300.1	GO:0046933,GO:0015986
TraesCS4B01G355000.1	GO:0008251,GO:0002100
TraesCS6D01G305100.2	GO:0016491,GO:0055114
TraesCS7D01G341500.1	GO:0008171,GO:0046983
TraesCS4B01G347700.1	GO:0004601,GO:0020037,GO:0006979,GO:0055114
TraesCS3A01G254100.1	GO:0004857
TraesCS5A01G292900LC.1	GO:0016779,GO:0009058
TraesCS2B01G416900.1	GO:0008236,GO:0006508
TraesCS6A01G412900.1	GO:0004601,GO:0020037,GO:0006979,GO:0055114
TraesCS1D01G191100.1	GO:0005515,GO:0005515,GO:0005515
TraesCS2B01G219100.1	GO:0005524,GO:0016887,GO:0005524,GO:0008134,GO:0006355,GO:0002949,GO:0003678,GO:0005524,GO:0006260,GO:0009378,GO:0006281,GO:0006310,GO:0003678,GO:0005524,GO:0005524,GO:0016301,GO:0005524,GO:0016887
TraesCS4A01G165600.1	GO:0016747
TraesCS3A01G260100.1	GO:0004568,GO:0006032,GO:0016998,GO:0008061
TraesCS1A01G350500.1	GO:0004672,GO:0005524,GO:0006468,GO:0004672,GO:0006468,GO:0004674
TraesCS7A01G259700.1	GO:0016491,GO:0030151,GO:0055114
TraesCS5D01G409600.1	GO:0008236,GO:0006508
TraesCS6A01G405600.1	GO:0015267,GO:0055085,GO:0016020
TraesCS7B01G407400.1	GO:0016788
TraesCS2A01G053200.1	GO:0003755
TraesCS6D01G195900.2	GO:0005524,GO:0016491,GO:0055114
TraesCS3D01G337700.1	GO:0000049,GO:0016020
TraesCS2D01G109700.1	GO:0016209,GO:0016491,GO:0055114,GO:0016491
TraesCS4A01G105600.1	GO:0003677,GO:0003824,GO:0005524,GO:0006259,GO:0005694
TraesCS4A01G030500.1	GO:0003677
TraesCS2B01G079900.1	GO:0015035
TraesCS1B01G202000.1	GO:0008236,GO:0006508
TraesCS4A01G067400.1	GO:0005086,GO:0032012
TraesCS7D01G206300.1	GO:0005509
TraesCS1D01G046400.1	GO:0045735
TraesCS4B01G240900.1	GO:0004356,GO:0006807,GO:0004356,GO:0006542,GO:0006807
TraesCS2A01G577600.1	GO:0016616,GO:0055114
TraesCS1D01G284200LC.1	GO:0000287
TraesCS3B01G526700.1	GO:0004553,GO:0005975
TraesCS2A01G370800.1	GO:0051537,GO:0055114
TraesCS2A01G028000.1	GO:0008194
TraesCS2A01G388900.1	GO:0016491,GO:0055114
TraesCS2D01G507900.1	GO:0003676,GO:0004519,GO:0006308
TraesCS4B01G178700.1	GO:0016614,GO:0050661,GO:0006006,GO:0055114,GO:0004345,GO:0050661,GO:0006006,GO:0055114
TraesCS1D01G101300.1	GO:0000166,GO:0004812,GO:0005524,GO:0006418,GO:0000166,GO:0004812,GO:0005524,GO:0006418
TraesCS5A01G432600.1	GO:0005515,GO:0005515,GO:0005515
TraesCS2B01G528300.1	GO:0004356,GO:0006807,GO:0004356,GO:0006542,GO:0006807
TraesCS1B01G311200.1	GO:0004672,GO:0005524,GO:0006468,GO:0004672,GO:0006468
TraesCS3A01G246800.1	GO:0003676,GO:0046872
TraesCS2A01G471300.1	GO:0016747
TraesCS5D01G194800.1	GO:0004553,GO:0005975
TraesCS4B01G217000.1	GO:0005515,GO:0008536,GO:0006886,GO:0004674
TraesCS5A01G138500.1	GO:0005515
TraesCS4A01G460200.1	GO:0004857
TraesCS4A01G107400.3	GO:0015018,GO:0016020
TraesCS5D01G398500.1	GO:0004553,GO:0005975,GO:0004553,GO:0005975
TraesCS5D01G126000.1	GO:0016746,GO:0016746
TraesCS2A01G580600.1	GO:0003729,GO:0006378,GO:0005849
TraesCS3B01G522000.1	GO:0005515,GO:0005515
TraesCS1B01G375900LC.1	GO:0005515,GO:0005515,GO:0005515
TraesCS2A01G235900.1	GO:0008168,GO:0003682
TraesCS2A01G387800.1	GO:0016655,GO:0055114
TraesCS2D01G265100.1	GO:0004601,GO:0020037,GO:0006979,GO:0055114
TraesCS3A01G183700.1	GO:0005515,GO:0008237,GO:0070122
TraesCS5A01G272500.1	GO:0003677,GO:0008270
TraesCS3A01G166600.1	GO:0016616,GO:0055114
TraesCS3D01G518200.1	GO:0004601,GO:0020037,GO:0006979,GO:0055114
TraesCS5B01G336100.1	GO:0003824
TraesCS4D01G022000.1	GO:0005525,GO:0005525,GO:0005525
TraesCS4B01G041100.1	GO:0004553,GO:0005975,GO:0004553,GO:0005975
TraesCS4A01G166200.2	GO:0006886,GO:0016192,GO:0030117,GO:0006886,GO:0016192,GO:0005515,GO:0006886,GO:0016192,GO:0030131
TraesCS3A01G158700.1	GO:0003723,GO:0003723,GO:0003723
TraesCS5A01G234400.1	GO:0009055,GO:0015035,GO:0016209,GO:0016491,GO:0055114
TraesCS1A01G134600LC.1	GO:0004347,GO:0006094,GO:0006096
TraesCS2D01G396400.1	GO:0008236,GO:0006508
TraesCS7A01G459400.1	GO:0055114,GO:0005507,GO:0016491,GO:0055114,GO:0005507
TraesCS6B01G267600.1	GO:0003824
TraesCS1A01G143500.1	GO:0003676,GO:0003676
TraesCS5A01G051800.1	GO:0005515,GO:0005515,GO:0005515
TraesCS1B01G224200.1	GO:0003824,GO:0003860
TraesCS2B01G182900.1	GO:0003723,GO:0033897
TraesCS6B01G161600.1	GO:0055114,GO:0055114
TraesCS4B01G318900.1	GO:0016757
TraesCS5D01G186200.1	GO:0008964,GO:0006099,GO:0015977,GO:0008964,GO:0006099,GO:0015977
TraesCS1D01G507900LC.1	GO:0005524,GO:0016887,GO:0005524,GO:0046034,GO:1902600,GO:0005524,GO:0016887,GO:0006754,GO:0000275
TraesCS6A01G598000LC.1	GO:0008270
TraesCS7B01G394800.1	GO:0003677
TraesCS3A01G502300.1	GO:0016655,GO:0055114,GO:0005886
TraesCS7A01G370100.1	GO:0008194
TraesCS4A01G400200.1	GO:0046855
TraesCS5B01G165000.1	GO:0005515,GO:0005515
TraesCS2A01G296000.1	GO:0003735,GO:0008097,GO:0006412,GO:0005840
TraesCS6A01G222100.1	GO:0015267,GO:0055085,GO:0016020
TraesCS4A01G178800.2	GO:0016788
TraesCS7B01G005500.2	GO:0003872,GO:0006096
TraesCS2B01G455200LC.1	GO:0004751,GO:0009052
TraesCS6B01G041100.1	GO:0045735
TraesCS2B01G446300.1	GO:0016747
TraesCS3A01G483700.1	GO:0004553,GO:0005975
TraesCS4B01G063900.1	GO:0003677,GO:0046983,GO:0003677
TraesCS4A01G061700.1	GO:0020037
TraesCS2D01G374500.1	GO:0008194
TraesCS7A01G372600.1	GO:0005524,GO:0016887,GO:0005524,GO:0005524,GO:0009378,GO:0006281,GO:0006310,GO:0003678,GO:0005524,GO:0005524,GO:0016887,GO:0005524,GO:0016887,GO:0005524,GO:0016887
TraesCS7B01G275200.1	GO:0004601,GO:0020037,GO:0006979,GO:0055114
TraesCS6A01G372700.1	GO:0031072,GO:0051082
TraesCS3A01G517100.1	GO:0042742,GO:0050832
TraesCS2B01G126500.1	GO:0003735,GO:0006412,GO:0005840
TraesCS7B01G298100.1	GO:0003854,GO:0016616,GO:0006694,GO:0055114,GO:0003824,GO:0016491,GO:0055114
TraesCS1B01G184700.1	GO:0003910,GO:0005524,GO:0006281,GO:0006310,GO:0003677,GO:0003910,GO:0006281,GO:0006310,GO:0003910,GO:0006281,GO:0006310
TraesCS5D01G392600.1	GO:0009507
TraesCS2A01G518600.1	GO:0004146,GO:0046654,GO:0055114
TraesCS4A01G033600.1	GO:0009055
TraesCS2A01G065000.1	GO:0009055,GO:0015035,GO:0005515,GO:0005515,GO:0005515
TraesCS4A01G387000.2	GO:0003872,GO:0006096
TraesCS7B01G745600LC.1	GO:0003735,GO:0006412,GO:0005840
TraesCS2D01G418900.1	GO:0055114,GO:0009058
TraesCS6A01G373400.1	GO:0003677,GO:0006275,GO:0003677,GO:0006275,GO:0000077,GO:0030896
TraesCS1A01G360000.1	GO:0003677,GO:0071821
TraesCS4A01G237900.1	GO:0016616,GO:0051287,GO:0055114,GO:0050661,GO:0016616,GO:0051287,GO:0055114,GO:0016616,GO:0051287,GO:0055114
TraesCS4A01G089800.1	GO:0009058
TraesCS5B01G465000.1	GO:0051537,GO:0055114,GO:0010277,GO:0055114
TraesCS3D01G113800.1	GO:0004812,GO:0005524,GO:0043039,GO:0000166,GO:0004812,GO:0005524,GO:0006418,GO:0005737,GO:0000166,GO:0004819,GO:0005524,GO:0006425,GO:0005737,GO:0000166,GO:0004812,GO:0005524,GO:0006418,GO:0005737
TraesCS2A01G481400.1	GO:0003824
TraesCS6B01G409800.1	GO:0000398,GO:0046540
TraesCS2B01G361100.1	GO:0055114
TraesCS1A01G097400.1	GO:0005515,GO:0006886,GO:0016192,GO:0030117,GO:0061608,GO:0006606,GO:0005515,GO:1902600,GO:0000221
TraesCS6D01G182300.1	GO:0005524,GO:0016887,GO:0005524,GO:0008134,GO:0006355,GO:0003677,GO:0005524,GO:0032508,GO:0009378,GO:0006281,GO:0006310,GO:0005524,GO:0016887,GO:0005524,GO:0016887,GO:0005524,GO:0008134,GO:0006355
TraesCS1B01G437600.1	GO:0004252,GO:0006508,GO:0008236,GO:0006508,GO:0019087,GO:0005515
TraesCS4B01G020000.1	GO:0008237,GO:0008270
TraesCS3A01G264700.1	GO:0005524,GO:0016887,GO:0005524,GO:0046034,GO:1902600,GO:0005524,GO:0016887,GO:0006754,GO:0000275
TraesCS6B01G193400.1	GO:0016702,GO:0046872,GO:0055114,GO:0005515
TraesCS2B01G329300.1	GO:0003677,GO:0009372
TraesCS7A01G269100.1	GO:0004421,GO:0008299,GO:0004421,GO:0008299
TraesCS2B01G125200.1	GO:0004601,GO:0020037,GO:0006979,GO:0055114
TraesCS4B01G230000.2	GO:0016787
TraesCS6A01G204900.1	GO:0003735,GO:0006412,GO:0005840,GO:0003735,GO:0006412,GO:0005840
TraesCS7A01G087000.1	GO:0008194,GO:0016758
TraesCS7D01G621700LC.1	GO:0005515,GO:0005515
TraesCS3A01G403600.1	GO:0042393,GO:0006355
TraesCS2B01G490800.1	GO:0008312,GO:0030942,GO:0006614,GO:0005786
TraesCS4A01G485700.1	GO:0004564,GO:0004575
TraesCS2B01G260200.1	GO:0005515
TraesCSU01G453400LC.1	GO:0030170,GO:0009058,GO:0030170,GO:0019346
TraesCS3D01G326200.1	GO:0008194
TraesCS2A01G209800.1	GO:0006850,GO:0005743
TraesCS2D01G348900.1	GO:0004568,GO:0006032,GO:0016998,GO:0008061
TraesCS3A01G185900.1	GO:0004601,GO:0020037,GO:0006979,GO:0055114
TraesCS1D01G237800.3	GO:0003676,GO:0003676
TraesCS2A01G232400.1	GO:0003677
TraesCS7D01G199900.1	GO:0016624,GO:0003824,GO:0030976,GO:0008661,GO:0016114
TraesCS2A01G261600.1	GO:0030170,GO:0009058
TraesCS3A01G215900.1	GO:0000287
TraesCS7B01G472500.1	GO:0003824,GO:0005975,GO:0003824,GO:0043169,GO:0005975,GO:0004553,GO:0005975
TraesCS2B01G615600.1	GO:0004601,GO:0020037,GO:0006979,GO:0055114
TraesCS1A01G097000.1	GO:0009767
TraesCS5A01G308900.1	GO:0003676,GO:0005524,GO:0003723,GO:0004386,GO:0005524
TraesCS5B01G783200LC.1	GO:0005506,GO:0016705,GO:0020037,GO:0055114
TraesCS3A01G098200.1	GO:0016787,GO:0016787,GO:0016787
TraesCS3D01G023900.1	GO:0016831,GO:0030170,GO:0019752
TraesCS3A01G160500.1	GO:0003824
TraesCS7B01G245500.1	GO:0008171,GO:0046983
TraesCS1A01G354400.1	GO:0003735,GO:0006412,GO:0005840
TraesCS4D01G145700.1	GO:0005515
TraesCS5A01G004900.1	GO:0003824
TraesCS6A01G373000.1	GO:0004748,GO:0005524,GO:0006260,GO:0055114,GO:0006260,GO:0055114
TraesCS2A01G107600.1	GO:0004601,GO:0020037,GO:0006979,GO:0055114
TraesCS3B01G121100.1	GO:0003676,GO:0005524,GO:0003677,GO:0005524,GO:0016787
TraesCS7A01G317500.1	GO:0016491,GO:0050660,GO:0055114,GO:0003885,GO:0055114,GO:0016020
TraesCS7B01G356400LC.1	GO:0003924,GO:0005525,GO:0005525
TraesCS3A01G283400.1	GO:0016788
TraesCS2A01G488300.1	GO:0005515
TraesCS1D01G194600.1	GO:0003677
TraesCS2A01G171600.1	GO:0005506,GO:0009055,GO:0020037,GO:0022900,GO:0042597
TraesCS4A01G363700.1	GO:0003924,GO:0005525,GO:0005525,GO:0005525
TraesCS4B01G152400.5	GO:0016787
TraesCS7D01G289200.1	GO:0003676,GO:0003723
TraesCS1A01G195300.1	GO:0000049,GO:0004812,GO:0005524,GO:0043039,GO:0003723,GO:0004826,GO:0000287,GO:0003723,GO:0005524,GO:0006432
TraesCS3A01G359400.1	GO:0004807
TraesCS5B01G432900.2	GO:0003723
TraesCS4A01G035800.1	GO:0003924,GO:0005525,GO:0005525,GO:0003924,GO:0005525,GO:0005525,GO:0003924,GO:0005525,GO:0005525
TraesCS5D01G077500.1	GO:0046034,GO:1902600
TraesCS4A01G121000.1	GO:0008236,GO:0006508,GO:0016787,GO:0016787,GO:0016787
TraesCS2A01G076900.1	GO:0072546
TraesCS7A01G071100.2	GO:0016624,GO:0003824,GO:0030976,GO:0008661,GO:0016114
TraesCS5D01G392300.1	GO:0004781
TraesCS6D01G004800.2	GO:0005515,GO:0005515,GO:0046983
TraesCS1B01G085100.1	GO:0016627,GO:0055114,GO:0016627,GO:0055114,GO:0016627,GO:0050660,GO:0055114
TraesCS1D01G489300LC.1	GO:0016984,GO:0015977
TraesCS6A01G344800.1	GO:0004672,GO:0005524,GO:0006468,GO:0005515,GO:0004672,GO:0006468
TraesCS4A01G331600.1	GO:0055114,GO:0003854,GO:0016616,GO:0006694,GO:0055114,GO:0003824
TraesCS6A01G050000.2	GO:0003755
TraesCS5A01G168500.2	GO:0008237,GO:0008270
TraesCS3D01G032700.1	GO:0016226
TraesCS2A01G437500.1	GO:0008289,GO:0006869,GO:0042157,GO:0005576,GO:0042626,GO:1902600,GO:0016471
TraesCS7A01G238900.1	GO:0016624,GO:0003824,GO:0030976,GO:0008661,GO:0016114
TraesCS4A01G081300.1	GO:0016491,GO:0050660,GO:0055114,GO:0016491,GO:0050660,GO:0055114
TraesCS6D01G288100.1	GO:0016787,GO:0003824
TraesCS6A01G083200LC.1	GO:0055114
TraesCS7D01G208100.1	GO:0008270,GO:0016832,GO:0005975,GO:0003857,GO:0016491,GO:0006631,GO:0055114,GO:0051287,GO:0055114,GO:0050661,GO:0016616,GO:0051287,GO:0055114,GO:0051287
TraesCS5A01G455900.1	GO:0003677
TraesCS1A01G153900.1	GO:0005509,GO:0005509,GO:0005509,GO:0005509,GO:0005509
TraesCS1D01G170000.1	GO:0000287
TraesCS1A01G260200.2	GO:0004252,GO:0006508,GO:0005515,GO:0005515
TraesCS1D01G435600LC.1	GO:0045735
TraesCS3A01G219800.2	GO:0016788
TraesCS2A01G079500.1	GO:0016624
TraesCS6D01G166400.1	GO:0005471,GO:0006862,GO:0016021
TraesCS7D01G212700.1	GO:0008536,GO:0006886
TraesCS7A01G337000.1	GO:0016868,GO:0005975,GO:0005975,GO:0016868,GO:0005975
TraesCS5B01G115300.1	GO:0004332,GO:0006096
TraesCS3B01G312900.3	GO:0003677,GO:0008270
TraesCS7A01G296100.6	GO:0005515
TraesCS2A01G419900.1	GO:0005515,GO:0003676
TraesCS6A01G092300.1	GO:0009555
TraesCS2A01G216100.1	GO:0030150,GO:0005744
TraesCS7A01G127600.1	GO:0008171
TraesCS5D01G295700.1	GO:0005506,GO:0016705,GO:0020037,GO:0055114
TraesCS5D01G495000.1	GO:0003854,GO:0016616,GO:0006694,GO:0055114
TraesCS4D01G053800.1	GO:0003779,GO:0007010,GO:0003779,GO:0007010
TraesCS2A01G252600.1	GO:0015979,GO:0009522,GO:0016020
TraesCS6B01G226900.1	GO:0005515
TraesCS5A01G264400.2	GO:0004650,GO:0005975
TraesCS5B01G476900.1	GO:0055114,GO:0003854,GO:0016616,GO:0006694,GO:0055114,GO:0003824
TraesCS4A01G133200.1	GO:0005524,GO:0003924,GO:0005525,GO:0005524,GO:0016887
TraesCS5D01G326000LC.1	GO:0015979,GO:0009579,GO:0016021,GO:0015979
TraesCS4B01G154700.1	GO:0003735,GO:0006412,GO:0005840
TraesCS5A01G160100.2	GO:0000166,GO:0004812,GO:0005524,GO:0006418,GO:0003676,GO:0000049,GO:0004812,GO:0005524,GO:0043039
TraesCS5A01G168400.5	GO:0006886,GO:0016192,GO:0030117,GO:0005515,GO:0006367
TraesCS7B01G435800.1	GO:0003899,GO:0046983,GO:0006351,GO:0003899,GO:0006351
TraesCS3A01G385600.1	GO:0016829,GO:0006520
TraesCS7D01G375700.1	GO:0016491,GO:0055114,GO:0016491,GO:0055114,GO:0016491,GO:0055114
TraesCS1B01G274600.1	GO:0003677,GO:0005524,GO:0032508,GO:0005524,GO:0016887,GO:0005524,GO:0016887,GO:0003677,GO:0005524,GO:0006270,GO:1905775,GO:0005634,GO:0042555
TraesCS1D01G193400.1	GO:0005524,GO:0015986
TraesCS5A01G035100.1	GO:0008171,GO:0008168,GO:0008168,GO:0008168
TraesCS3A01G035300.1	GO:0055114,GO:0003824
TraesCS4A01G270200.1	GO:0003676,GO:0005524,GO:0003677,GO:0005524,GO:0016787
TraesCS2B01G505600.1	GO:0005515,GO:0008536,GO:0006886
TraesCS5A01G177400.1	GO:0006520,GO:0055114,GO:0016491,GO:0050661,GO:0055114
TraesCS7A01G352700.2	GO:0008641
TraesCS2A01G593000.1	GO:0000287,GO:0004743,GO:0030955,GO:0006096
TraesCS3B01G147600.1	GO:0016491,GO:0055114,GO:0016491,GO:0055114
TraesCS7A01G391000.1	GO:0005524,GO:0016887,GO:0005524,GO:0016020,GO:0003924,GO:0005525,GO:0017111,GO:0009378,GO:0006281,GO:0006310,GO:0005524,GO:0016887
TraesCS6A01G380500.1	GO:0005515
TraesCS7B01G378900.1	GO:0004842,GO:0016567,GO:0034450,GO:0006511,GO:0016567,GO:0000151
TraesCS3B01G152200.2	GO:0005515,GO:0005515,GO:0005515
TraesCS2A01G426900.1	GO:0004109,GO:0006779,GO:0055114
TraesCS2B01G102800.1	GO:0003854,GO:0016616,GO:0006694,GO:0055114,GO:0003824
TraesCS4B01G204500.1	GO:0015078,GO:0015986,GO:0045263,GO:0005886,GO:0016021
TraesCS7A01G510200.1	GO:0008236,GO:0006508
TraesCS2B01G062500.1	GO:0008168
TraesCS7B01G655400LC.1	GO:0005515,GO:0003735,GO:0006412,GO:0005840
TraesCS4A01G259300.1	GO:0016747
TraesCS6A01G232200.1	GO:0016747
TraesCS5A01G146800.2	GO:0005509
TraesCS2B01G442900.4	GO:0070569
TraesCS7B01G110400.1	GO:0016491,GO:0055114
TraesCS5D01G169300.1	GO:0055114
TraesCS2D01G242100.1	GO:0015986
TraesCS5B01G227600.1	GO:0008233,GO:0006508
TraesCS1D01G298400.2	GO:0005524,GO:0008134,GO:0006355,GO:0003677,GO:0005524,GO:0032508,GO:0005524,GO:0016887,GO:0005524,GO:0016887
TraesCS2A01G182500.1	GO:0016491,GO:0055114
TraesCS7A01G398300.1	GO:0005086,GO:0032012
TraesCS7A01G300500.1	GO:0003735,GO:0006412,GO:0005840
TraesCS2A01G107300.1	GO:0004601,GO:0020037,GO:0006979,GO:0055114
TraesCS6A01G047900.1	GO:0003735,GO:0006412,GO:0005840
TraesCS3A01G135200.1	GO:0004601,GO:0020037,GO:0006979,GO:0055114
TraesCS5A01G152400.1	GO:0008199
TraesCS5A01G120200.1	GO:0016597,GO:0016743,GO:0006520,GO:0016743,GO:0006520
TraesCS1A01G372400.2	GO:0005524,GO:0016887,GO:0005524
TraesCS1D01G295900.1	GO:0019867,GO:0019867
TraesCS7A01G400100.1	GO:0016491,GO:0050660,GO:0055114,GO:0016491,GO:0050660,GO:0055114
TraesCS7B01G063400.1	GO:0016157,GO:0005985
TraesCS7D01G369500LC.1	GO:0015979,GO:0009579,GO:0016021
TraesCS5B01G226200.1	GO:0051287,GO:0055114
TraesCS3D01G207700.2	GO:0016787
TraesCS6B01G473200.1	GO:0004857
TraesCS7B01G148000.1	GO:0030170,GO:0009058
TraesCS1A01G233400.1	GO:0003899,GO:0046983,GO:0006351,GO:0003899,GO:0006351
TraesCS1D01G153900.1	GO:0016491,GO:0055114,GO:0003854,GO:0016616,GO:0006694,GO:0055114,GO:0016616,GO:0055114
TraesCS2B01G507500.1	GO:0055114,GO:0003854,GO:0016616,GO:0006694,GO:0055114,GO:0003824
TraesCS4A01G160400.2	GO:0005515
TraesCS2B01G321000.1	GO:0005509
TraesCS3B01G580700.1	GO:0003723,GO:0003723,GO:0003723
TraesCS3A01G305100.3	GO:0016773,GO:0005975
TraesCS5B01G284600.1	GO:0016857,GO:0005975
TraesCS1A01G369700.1	GO:0005543
TraesCS2D01G593400.1	GO:0004615,GO:0009298
TraesCS7A01G402900LC.1	GO:0005524
TraesCS4D01G339800.1	GO:0016491,GO:0055114
TraesCS5A01G295700.1	GO:0006355
TraesCS1A01G193000.1	GO:0005096
TraesCS3A01G340200.1	GO:0055114,GO:0005507,GO:0016491,GO:0055114,GO:0005507
TraesCS1A01G281400.1	GO:0016491,GO:0055114
TraesCS2D01G076900.1	GO:0016624
TraesCS1D01G049200LC.1	GO:0005515,GO:0005515,GO:0005515
TraesCS6A01G102700.1	GO:0008236,GO:0006508,GO:0004252
TraesCS1D01G228600.2	GO:0016746
TraesCS2A01G207900.1	GO:0051537,GO:0055114
TraesCS5A01G177800.1	GO:0004325,GO:0006783
TraesCS1A01G309700.1	GO:0003924
TraesCS3D01G492600.2	GO:0003779,GO:0007010
TraesCS1A01G085600.1	GO:0030170,GO:0009058
TraesCS5B01G533100.1	GO:0016788
TraesCS4B01G331100.1	GO:0005515,GO:0005515,GO:0005515
TraesCS3A01G223400.2	GO:0005515,GO:0005515,GO:0005515,GO:0005515
TraesCS3D01G086900.2	GO:0003824,GO:0003857,GO:0016491,GO:0006631,GO:0055114,GO:0003857,GO:0016491,GO:0006631,GO:0055114,GO:0003860
TraesCS4B01G248600.1	GO:0004553,GO:0005975,GO:0004553,GO:0005975
TraesCS3A01G239300.1	GO:0000287,GO:0004743,GO:0030955,GO:0006096,GO:0003824
TraesCS5A01G433900.1	GO:0008080,GO:0008080
TraesCS1D01G409400.1	GO:0005524,GO:0016887,GO:0005524,GO:0003723,GO:0003724,GO:0005525,GO:0003924,GO:0005525,GO:0005524,GO:0016887
TraesCS3B01G515100LC.1	GO:0000287
TraesCS2D01G125700.1	GO:0055114,GO:0003824
TraesCS2A01G245200.1	GO:0015986
TraesCS4A01G410500.1	GO:0005515,GO:0005515
TraesCS6B01G216000.3	GO:0030145,GO:0070006
TraesCS3B01G251100.1	GO:0016747
TraesCS3B01G267400.1	GO:0046961,GO:1902600,GO:0033178
TraesCS1B01G409200LC.1	GO:0005515,GO:0005515
TraesCS6B01G050700.1	GO:0004185,GO:0006508
TraesCS4A01G222500LC.1	GO:0046034,GO:1902600
TraesCS5A01G365200.1	GO:0003824,GO:0030151,GO:0030170
TraesCS6D01G005200.1	GO:0016209,GO:0016491,GO:0055114,GO:0016491
TraesCS3B01G161000.1	GO:0016491,GO:0050660,GO:0055114,GO:0019139,GO:0050660,GO:0009690,GO:0055114
TraesCS3B01G512200LC.1	GO:0003924,GO:0005525
TraesCS1A01G234600.1	GO:0004553,GO:0005975
TraesCS1A01G318900.1	GO:0004601,GO:0020037,GO:0006979,GO:0055114
TraesCS1D01G162200.1	GO:0016491,GO:0055114,GO:0071949,GO:0016491,GO:0055114
TraesCS5B01G283400.1	GO:0016790,GO:0006633
TraesCS6D01G246600.1	GO:0003735,GO:0006412,GO:0005840
TraesCS1A01G279000.4	GO:0004553,GO:0005975,GO:0004553,GO:0005975
TraesCS2A01G559500.1	GO:0005515,GO:0005515
TraesCS1B01G264900.1	GO:0016772,GO:0016310,GO:0005524,GO:0016301,GO:0016310,GO:0016772,GO:0016310
TraesCS3D01G545300.1	GO:0016747
TraesCS4A01G051900.2	GO:0000166,GO:0004812,GO:0005524,GO:0006418,GO:0004812,GO:0006418,GO:0000166,GO:0004812,GO:0005524,GO:0006418
TraesCS3D01G543800.1	GO:0003676
TraesCS2A01G166800.2	GO:0042558,GO:0003848,GO:0009396
TraesCS7A01G123200.1	GO:0008236,GO:0006508,GO:0016787
TraesCS6B01G391500.1	GO:0005524
TraesCS3D01G036800.1	GO:0003676,GO:0004519,GO:0006308
TraesCS2B01G048700.1	GO:0046872
TraesCS7B01G411900.1	GO:0016791,GO:0016791
TraesCS7D01G320400LC.1	GO:0015979,GO:0009579,GO:0016021,GO:0016151
TraesCS2B01G040000.1	GO:0010181,GO:0016491,GO:0055114
TraesCS1A01G187000.1	GO:0005515,GO:0005515,GO:0005515
TraesCS7A01G253000.2	GO:0008289,GO:0006869,GO:0042157,GO:0005576,GO:0071973,GO:0009288,GO:0006886,GO:0016020
TraesCS2A01G661700LC.1	GO:0003735,GO:0006412,GO:0005840
TraesCS3B01G407700.1	GO:0003700,GO:0006355
TraesCS2A01G352600.1	GO:0009231,GO:0009349
TraesCS5B01G189200.1	GO:0055114,GO:0051287,GO:0055114,GO:0055114
TraesCS1B01G290800.1	GO:0009116
TraesCS7A01G412400.1	GO:0010181,GO:0016491,GO:0055114
TraesCS1B01G627900LC.1	GO:0000287,GO:0004743,GO:0030955,GO:0006096
TraesCS4A01G172400.1	GO:0008536,GO:0006886
TraesCS2D01G005000.1	GO:0010333,GO:0016829,GO:0000287,GO:0010333,GO:0016829
TraesCS4B01G330400.2	GO:0003879,GO:0000105,GO:0005737,GO:0000287,GO:0003879,GO:0000105,GO:0005737
TraesCS5A01G204200.1	GO:0005515,GO:0003684,GO:0006289,GO:0043161
TraesCS1A01G219900.1	GO:0000166,GO:0004812,GO:0005524,GO:0006418,GO:0004812,GO:0006418,GO:0000166,GO:0004812,GO:0005524,GO:0006418
TraesCS5D01G249400.1	GO:0016787
TraesCS7B01G626900LC.1	GO:0003735,GO:0006412,GO:0005840
TraesCS5A01G431200.1	GO:0003723
TraesCS7A01G362900.1	GO:0003746,GO:0006414,GO:0005515,GO:0005515,GO:0005515
TraesCS5D01G423800.1	GO:0003779
TraesCS7B01G269000.5	GO:0005509,GO:0005509
TraesCS1A01G342500.1	GO:0005524,GO:0016773,GO:0005975,GO:0005524,GO:0016773,GO:0005975
TraesCS5A01G460900.1	GO:0003676,GO:0003676
TraesCS3B01G624000LC.1	GO:0005524,GO:0015986
TraesCS2B01G257000.1	GO:0003682
TraesCS5D01G043300.1	GO:0008171,GO:0008168,GO:0008168,GO:0008168
TraesCS3A01G528700.1	GO:0016791
TraesCS5D01G560600.1	GO:0004672,GO:0005524,GO:0006468,GO:0005515,GO:0004672,GO:0006468
TraesCS6A01G149500.1	GO:0005515,GO:0003684,GO:0006289,GO:0043161
TraesCS2D01G320500.1	GO:0003924,GO:0005525,GO:0005525,GO:0055114,GO:0005525
TraesCS2B01G298400.1	GO:0005525,GO:0005525,GO:0003924,GO:0005525
TraesCS7D01G373100.2	GO:0016614,GO:0050660,GO:0055114,GO:0016491,GO:0055114,GO:0071949,GO:0016491,GO:0055114
TraesCS3B01G132300.1	GO:0004812,GO:0005524,GO:0043039,GO:0000166,GO:0004812,GO:0005524,GO:0006418,GO:0005737,GO:0000166,GO:0004819,GO:0005524,GO:0006425,GO:0005737,GO:0000166,GO:0004812,GO:0005524,GO:0006418,GO:0005737
TraesCS2B01G031200.1	GO:0005506,GO:0016705,GO:0020037,GO:0055114
TraesCS4D01G042200.1	GO:0009055
TraesCS4A01G407500.1	GO:0003924,GO:0005525,GO:0005525,GO:0003924,GO:0005525,GO:0005525,GO:0003924,GO:0005525,GO:0005525
TraesCS3D01G336900.2	GO:0005506,GO:0016705,GO:0020037,GO:0055114
TraesCS7D01G209100.1	GO:0005515,GO:0003684,GO:0006289,GO:0043161
TraesCS1D01G179700.1	GO:0003735,GO:0006412,GO:0005840
TraesCS4D01G081600.1	GO:0016757
TraesCS7B01G067500.1	GO:0003824
TraesCS3A01G239600.1	GO:0003676,GO:0008408,GO:0006139
TraesCS7A01G233500.1	GO:0055114,GO:0003854,GO:0016616,GO:0006694,GO:0055114,GO:0003824,GO:0016491,GO:0055114
TraesCS6B01G415700.2	GO:0004672,GO:0005524,GO:0006468,GO:0004672,GO:0006468
TraesCS3B01G610600.1	GO:0016787
TraesCS4D01G098500.1	GO:0006886,GO:0006886
TraesCS3B01G371800.1	GO:0055114,GO:0005507,GO:0016491,GO:0055114,GO:0005507
TraesCS6B01G291100LC.1	GO:0005524
TraesCS2D01G584400.2	GO:0005524,GO:0046034,GO:1902600
TraesCS4D01G189600.2	GO:0030170,GO:0009058,GO:0016846
TraesCS7A01G384900.1	GO:0005524,GO:0016887,GO:0005524,GO:0008134,GO:0006355,GO:0003677,GO:0005524,GO:0032508,GO:0003723,GO:0003724,GO:0019079,GO:0005524,GO:0009378,GO:0006281,GO:0006310,GO:0003678,GO:0005524,GO:0005524,GO:0016887,GO:0005524,GO:0016887,GO:0005524,GO:0008134,GO:0006355
TraesCS1A01G357200.1	GO:0004616,GO:0006098,GO:0055114,GO:0050661
TraesCS3A01G386000.1	GO:0005515
TraesCS3A01G056600.1	GO:0005524,GO:0016887,GO:0003924,GO:0005525,GO:0005525,GO:0003924,GO:0005525,GO:0005525,GO:0003924,GO:0005525,GO:0005525
TraesCS4A01G251000.1	GO:0003677,GO:0046983,GO:0003677
TraesCS2A01G344200.1	GO:0030599,GO:0042545,GO:0004857
TraesCS3B01G431000.2	GO:0003676
TraesCS3A01G134200.1	GO:0008964,GO:0006099,GO:0015977,GO:0008964,GO:0006099,GO:0015977
TraesCS2D01G309400.1	GO:0010181,GO:0016491,GO:0055114
TraesCS6A01G068900.1	GO:0003755,GO:0000413
TraesCS2A01G447700.1	GO:0005515,GO:0006355,GO:0006364,GO:0032040
TraesCS3A01G325500.1	GO:0030599,GO:0042545,GO:0004857
TraesCS3A01G407200.1	GO:0016655,GO:0055114,GO:0016020
TraesCS6A01G150300.1	GO:0003677,GO:0003899,GO:0006351,GO:0003677,GO:0003899,GO:0006351,GO:0003677,GO:0003899,GO:0006351,GO:0003677,GO:0003899,GO:0006351,GO:0003677,GO:0003899,GO:0006351,GO:0003677,GO:0003899,GO:0006351,GO:0006351
TraesCS3A01G331000.1	GO:0005524
TraesCS7A01G138600.1	GO:0030170,GO:0009058,GO:0030170,GO:0019346,GO:0016829,GO:0006520,GO:0004375,GO:0006546,GO:0055114
TraesCS4D01G238800.1	GO:0005506,GO:0016705,GO:0020037,GO:0055114
TraesCS7A01G059500.1	GO:0016831,GO:0030170,GO:0019752
TraesCS3D01G191000.1	GO:0008641,GO:0019781,GO:0045116
TraesCS6A01G065400.2	GO:0003676,GO:0003723,GO:0004535,GO:0046872,GO:0006402,GO:0005634,GO:0005737
TraesCS6A01G273400.1	GO:0016491,GO:0055114,GO:0016491,GO:0055114,GO:0016491,GO:0055114
TraesCS7B01G050300.1	GO:0003677
TraesCS5B01G319000.2	GO:0008641
TraesCS1A01G343100.1	GO:0006605,GO:0006886,GO:0016020
TraesCS1B01G433200.1	GO:0004857
TraesCS4B01G132800.1	GO:0005509,GO:0005509,GO:0005509,GO:0005509,GO:0005509
TraesCS7A01G178100.1	GO:0019211
TraesCS2A01G044900.1	GO:0005506,GO:0016705,GO:0020037,GO:0055114
TraesCS2D01G417000.1	GO:0005515,GO:0003676
TraesCS7B01G164200.1	GO:0005515,GO:0005515
TraesCS6A01G232400.2	GO:0006807
TraesCS6B01G355800.1	GO:0016491,GO:0055114
TraesCS5D01G111900LC.1	GO:0005524
TraesCS6A01G389100.1	GO:0003854,GO:0016616,GO:0006694,GO:0055114,GO:0003824
TraesCS6A01G416300.1	GO:0004222,GO:0006508
TraesCS4B01G224700.1	GO:0005086,GO:0032012
TraesCS6B01G153900.1	GO:0003824,GO:0003857,GO:0016491,GO:0006631,GO:0055114,GO:0003857,GO:0016491,GO:0006631,GO:0055114,GO:0003860
TraesCS7D01G078700.1	GO:0005515,GO:0005515,GO:0005515
TraesCS5B01G240200.1	GO:0016787
TraesCS6D01G278900.1	GO:0016627,GO:0055114,GO:0005737,GO:0017150,GO:0050660,GO:0008033,GO:0055114,GO:0015930,GO:0016638,GO:0006537,GO:0055114
TraesCS4B01G325100.1	GO:0003735,GO:0006412,GO:0005840
TraesCS6D01G269300.1	GO:0006364,GO:0008033
TraesCS7A01G491100.1	GO:0003677
TraesCS2B01G388800.1	GO:0004672,GO:0005524,GO:0006468,GO:0030246,GO:0004672,GO:0006468
TraesCS4B01G014700.2	GO:0003871,GO:0008270,GO:0009086,GO:0003871,GO:0008270,GO:0008652
TraesCS4A01G042600.1	GO:0008236,GO:0006508,GO:0016787,GO:0016787
TraesCS3D01G362200.1	GO:0006334,GO:0005634
TraesCS2B01G798300LC.1	GO:0016616,GO:0051287,GO:0055114,GO:0051287,GO:0055114,GO:0050661
TraesCS6D01G031100.2	GO:0005506,GO:0016705,GO:0020037,GO:0055114
TraesCS1D01G374700.1	GO:0016747,GO:0006633,GO:0016020,GO:0004315,GO:0006633
TraesCS7D01G242500.1	GO:0008081,GO:0006629
TraesCS1D01G123400.2	GO:0004471,GO:0055114,GO:0051287
TraesCS6A01G220200.1	GO:0004185,GO:0006508
TraesCS4B01G142700.1	GO:0007034
TraesCS5A01G295100.1	GO:0004553,GO:0005975
TraesCS6A01G102100.1	GO:0016757
TraesCS3A01G311000.1	GO:0016491,GO:0050660,GO:0055114,GO:0019139,GO:0050660,GO:0009690,GO:0055114
TraesCS7B01G235100.1	GO:0016788
TraesCS4A01G462100.1	GO:0004843,GO:0016579,GO:0008270
TraesCS5A01G427400.1	GO:0016787
TraesCS4A01G128200.1	GO:0006464
TraesCS5A01G554200.1	GO:0016161,GO:0000272
TraesCS3D01G493700.1	GO:0009116,GO:0004590,GO:0006207
TraesCS2A01G190900.1	GO:0005618
TraesCS6A01G110000.1	GO:0004553,GO:0005975
TraesCS2A01G025700.1	GO:0016747,GO:0006633,GO:0016020,GO:0004315,GO:0006633
TraesCS5B01G100400.1	GO:0006886,GO:0048280,GO:0000139,GO:0005737,GO:0006886,GO:0016192
TraesCSU01G090500.1	GO:0005524,GO:0016887,GO:0005524,GO:0003723,GO:0003724,GO:0005525,GO:0003924,GO:0005525,GO:0005524,GO:0016887
TraesCS3D01G478000.1	GO:0004553,GO:0005975
TraesCS1D01G094600.1	GO:0000166,GO:0004812,GO:0005524,GO:0006418,GO:0004812,GO:0005524,GO:0006418,GO:0003676
TraesCS2B01G096200.1	GO:0004601,GO:0020037,GO:0006979,GO:0055114
TraesCS3A01G459100.1	GO:0015031
TraesCS3A01G226600.1	GO:0055114,GO:0003854,GO:0016616,GO:0006694,GO:0055114,GO:0003824
TraesCS5B01G623700LC.1	GO:0003735,GO:0006412,GO:0005840
TraesCS6A01G280000.1	GO:0006629,GO:0016717,GO:0055114
TraesCS4B01G091100.1	GO:0016157,GO:0005985
TraesCS4A01G044700.1	GO:0003735,GO:0006412,GO:0005840
TraesCSU01G105600LC.1	GO:0004386
TraesCS3D01G153300.1	GO:0005524,GO:0016887
TraesCS2B01G040500.1	GO:0008194
TraesCS3B01G204200.3	GO:0005515
TraesCS2A01G007300.1	GO:0015078,GO:0015986,GO:0000276
TraesCS4B01G397700.1	GO:0005515
TraesCS2B01G549400.1	GO:0016747,GO:0004315,GO:0006633
TraesCS7D01G329500.1	GO:0003824,GO:0009236
TraesCS6B01G031500.1	GO:0004564,GO:0004575
TraesCS7B01G776200LC.1	GO:0016620,GO:0055114
TraesCS7B01G010400.1	GO:0016747
TraesCS6B01G389200.1	GO:0070006,GO:0006508,GO:0070006,GO:0006508
TraesCS7B01G369200.1	GO:0008194
TraesCS7D01G354000.1	GO:0016491,GO:0055114
TraesCS3A01G422600.1	GO:0003676,GO:0003676
TraesCS5D01G241200.1	GO:0016209,GO:0016491,GO:0055114
TraesCS3B01G207500.1	GO:0000977,GO:0032422
TraesCS6D01G388700.1	GO:0008171,GO:0046983
TraesCS7D01G368700.1	GO:0016491,GO:0050660,GO:0055114,GO:0016491,GO:0050660,GO:0055114
TraesCS3A01G452900.1	GO:0005515,GO:0005515,GO:0005515
TraesCS5D01G109200.1	GO:0003855,GO:0016491,GO:0055114,GO:0004764,GO:0055114
TraesCS1A01G041700.1	GO:0016747
TraesCS1B01G361400.1	GO:0008194
TraesCS5A01G411200.1	GO:0071949,GO:0016491,GO:0055114,GO:0016491,GO:0055114
TraesCS2A01G312400.1	GO:0003677
TraesCS1A01G235200.1	GO:0000166,GO:0004812,GO:0005524,GO:0006418,GO:0004812,GO:0005524,GO:0043039
TraesCS2A01G292900.2	GO:0033926
TraesCS3B01G259300LC.1	GO:0016651,GO:0048038,GO:0051287,GO:0055114
TraesCS6D01G171800.1	GO:0008237,GO:0008270
TraesCS4A01G100500.2	GO:0004358,GO:0006526
TraesCS2B01G281300.1	GO:0003735,GO:0006412,GO:0005840
TraesCS4B01G068400.1	GO:0017119,GO:0006891,GO:0017119,GO:0008134,GO:0042803,GO:0070840
TraesCS6D01G320200.1	GO:0003723,GO:0033897
TraesCS2A01G316700.1	GO:0003839,GO:0006751
TraesCS7D01G443500.1	GO:0004089,GO:0008270
TraesCS2D01G408100.1	GO:0003779
TraesCS2A01G343800.1	GO:0016853,GO:0005975
TraesCS2A01G092400.1	GO:0008716
TraesCS7B01G637400LC.1	GO:0008168,GO:0008168
TraesCS7B01G273800.1	GO:0016491,GO:0050660,GO:0055114,GO:0016491,GO:0050660,GO:0055114
TraesCS6A01G167000.1	GO:0030170,GO:0009058,GO:0030170,GO:0019346,GO:0016829,GO:0006520
TraesCS7B01G275300.1	GO:0008641
TraesCS7D01G228500.1	GO:0003872,GO:0006096
TraesCS5A01G426500.1	GO:0005509,GO:0004672,GO:0005524,GO:0006468,GO:0004672,GO:0006468,GO:0005509,GO:0005515,GO:0005509,GO:0005509,GO:0005509,GO:0005509
TraesCS7B01G289100.1	GO:0004553,GO:0005975
TraesCS1A01G213000.1	GO:0000287,GO:0004743,GO:0030955,GO:0006096,GO:0003824
TraesCS7A01G179000LC.1	GO:0003735,GO:0006412,GO:0005840
TraesCS7A01G409800.1	GO:0046912,GO:0003824
TraesCS4A01G173100.1	GO:0004553,GO:0005975,GO:0004553,GO:0005975
TraesCS2D01G309500.1	GO:0010181,GO:0016491,GO:0055114
TraesCS3B01G144800.1	GO:0008194
TraesCS2D01G163300.1	GO:0003723,GO:0033897
TraesCS4D01G145100.12	GO:0005524,GO:0016887,GO:0005515,GO:0005524,GO:0009378,GO:0006281,GO:0006310,GO:0003678,GO:0005524,GO:0005524,GO:0016887,GO:0005524,GO:0016887
TraesCS2B01G334800.1	GO:0003839,GO:0006751
TraesCS2B01G193600.1	GO:0030170,GO:0009058
TraesCS2B01G621200.1	GO:0008199
TraesCS2B01G196600.1	GO:0016844,GO:0009058
TraesCS3A01G279700.1	GO:0008194,GO:0016758
TraesCS1A01G038200.1	GO:0003677
TraesCS5D01G496400.2	GO:0015979,GO:0009522,GO:0009538
TraesCS1B01G084700.1	GO:0016491,GO:0055114,GO:0071949,GO:0003857,GO:0016491,GO:0006631,GO:0055114,GO:0045454,GO:0055114,GO:0016616,GO:0051287,GO:0055114,GO:0016491,GO:0055114
TraesCS2B01G401400.1	GO:0031072,GO:0051082
TraesCS3A01G363700.2	GO:0016491,GO:0055114
TraesCS4B01G241500.1	GO:0004672,GO:0005524,GO:0006468,GO:0005515,GO:0004672,GO:0006468,GO:0005515
TraesCS4B01G180200.1	GO:0005524,GO:0003676,GO:0005524,GO:0005525,GO:0006614,GO:0004386,GO:0003677,GO:0005524,GO:0016787
TraesCS2A01G220400.1	GO:0016020,GO:0016021,GO:0055085
TraesCS1B01G388700.1	GO:0008171,GO:0008168,GO:0008168,GO:0032259,GO:0008176,GO:0006400,GO:0008168,GO:0008757,GO:0009312,GO:0009877,GO:0008757,GO:0008168,GO:0006480,GO:0018024,GO:0008168
TraesCS2B01G617000.1	GO:0003924,GO:0005525,GO:0005525,GO:0003924,GO:0005525,GO:0005525,GO:0003924,GO:0005525,GO:0005525
TraesCS1A01G184600.1	GO:0003755,GO:0005515,GO:0005515,GO:0005515
TraesCS2B01G315600.2	GO:0008146
TraesCS3A01G199000.2	GO:0006904,GO:0000145
TraesCS7D01G111800.1	GO:0016788
TraesCS3B01G191100.2	GO:0003824
TraesCS3A01G029400.1	GO:0006511,GO:0007275,GO:0005737
TraesCS4B01G205400.1	GO:0010181,GO:0016491
TraesCS2B01G445500.1	GO:0010333,GO:0016829,GO:0000287,GO:0010333,GO:0016829
TraesCS6B01G406900.1	GO:0016811
TraesCS7B01G372700.1	GO:0006886,GO:0017119
TraesCS6B01G212400LC.1	GO:0008234,GO:0006508
TraesCS5D01G431300.1	GO:0016491,GO:0055114
TraesCS6A01G312300.3	GO:0005525,GO:0005525,GO:0003924,GO:0005525
TraesCS3B01G529300.1	GO:0004553,GO:0005975
TraesCS6D01G067500.1	GO:0003676,GO:0008270,GO:0003676
TraesCS4A01G083900.1	GO:0004612,GO:0005524,GO:0006094
TraesCS2B01G125300.1	GO:0004601,GO:0020037,GO:0006979,GO:0055114
TraesCS1A01G214600.1	GO:0006457
TraesCS4B01G393100.1	GO:0005524,GO:0016887,GO:0005524,GO:0008134,GO:0006355,GO:0003723,GO:0003724,GO:0005524,GO:0005524,GO:0002949,GO:0003924,GO:0005525,GO:0009378,GO:0006281,GO:0006310,GO:0005524,GO:0016301,GO:0005524,GO:0016887,GO:0005524,GO:0016887
TraesCS3B01G591300.1	GO:0003723,GO:0003743,GO:0006413
TraesCS3D01G471500.2	GO:0016491,GO:0055114
TraesCS5D01G145400.1	GO:0016872,GO:0016872
TraesCS3A01G240600.1	GO:0003824,GO:0003860
TraesCS2D01G092800.1	GO:0003735,GO:0006412,GO:0005840
TraesCS7B01G185700.1	GO:0009055,GO:0015035
TraesCS4A01G296600.1	GO:0003924
TraesCS5B01G099300.1	GO:0003676,GO:0003746,GO:0006414,GO:0006486
TraesCS7A01G477300.1	GO:0004842,GO:0016567,GO:0034450,GO:0006511,GO:0016567,GO:0000151
TraesCS4B01G052300.1	GO:0016831,GO:0030170,GO:0019752
TraesCS1B01G377000.1	GO:0006334,GO:0005634,GO:0051082
TraesCS6B01G094600.1	GO:0004488,GO:0055114,GO:0004488
TraesCS5A01G168200.1	GO:0005515,GO:0005515
TraesCS3D01G326300.1	GO:0008194
TraesCS7B01G321400LC.1	GO:0003924,GO:0005525,GO:0005525
TraesCSU01G008100.1	GO:0004672,GO:0005524,GO:0006468,GO:0004672,GO:0006468
TraesCS7D01G432800.1	GO:0016491,GO:0055114
TraesCS5A01G173800.1	GO:0003676,GO:0003676
TraesCS3B01G241200.1	GO:0055085,GO:0005741
TraesCS3B01G180500.1	GO:0003743,GO:0005737,GO:0005852
TraesCS2A01G255100.1	GO:0071949,GO:0016491,GO:0055114,GO:0016491,GO:0055114
TraesCS5A01G176800.1	GO:0016787
TraesCS1A01G096200.2	GO:0003824,GO:0003857,GO:0016491,GO:0006631,GO:0055114,GO:0003857,GO:0016491,GO:0006631,GO:0055114,GO:0003860
TraesCS3A01G358500.1	GO:0003735,GO:0006412,GO:0005840
TraesCS1D01G238900.1	GO:0003824,GO:0055114,GO:0016491,GO:0018580,GO:0055114
TraesCS3D01G424000LC.1	GO:0005524
TraesCS5D01G174600.1	GO:0003735,GO:0006412,GO:0005840
TraesCSU01G405200LC.1	GO:0003677
TraesCS2D01G550700.1	GO:0004553,GO:0005975
TraesCS3A01G189300.1	GO:0000287,GO:0004743,GO:0030955,GO:0006096
TraesCS1A01G337800.1	GO:0003924,GO:0005525,GO:0005525,GO:0003924,GO:0005525,GO:0005525,GO:0003924,GO:0005525,GO:0005525
TraesCS3A01G016400.1	GO:0008236,GO:0006508,GO:0016787,GO:0016787,GO:0016787
TraesCS7B01G373000.1	GO:0005524,GO:0016887,GO:0004176,GO:0004222,GO:0005524,GO:0006508,GO:0005524,GO:0009378,GO:0006281,GO:0006310,GO:0003678,GO:0005524,GO:0004176,GO:0004222,GO:0005524,GO:0008270,GO:0016021,GO:0005524,GO:0016887,GO:0005524,GO:0016887
TraesCS3D01G338200.1	GO:0003723,GO:0003735,GO:0006412,GO:0005840,GO:0003735,GO:0006412,GO:0005840
TraesCS2B01G063000LC.1	GO:0005524
TraesCSU01G068500.1	GO:0003676,GO:0003676
TraesCS4A01G072800.1	GO:0005525,GO:0005525,GO:0005525,GO:0003924,GO:0005525,GO:0005525
TraesCS7A01G272400.2	GO:0030246,GO:0004565,GO:0005975,GO:0009341
TraesCS4A01G515500LC.1	GO:0005524,GO:0016887,GO:0004176,GO:0004222,GO:0005524,GO:0006508
TraesCS4A01G230100.1	GO:0008270,GO:0006886,GO:0006888,GO:0030127,GO:0006886,GO:0006888,GO:0030127,GO:0006886,GO:0006888,GO:0030127
TraesCS5D01G576800LC.1	GO:0003735,GO:0006412,GO:0005840
TraesCS4D01G098400.1	GO:0009055,GO:0015035,GO:0016209,GO:0016491,GO:0055114,GO:0009306,GO:0005788,GO:0016491
TraesCS2D01G012900.2	GO:0008270,GO:0006886,GO:0006888,GO:0030127,GO:0006886,GO:0006888,GO:0030127,GO:0006886,GO:0006888,GO:0030127
TraesCS2D01G583000.1	GO:0004601,GO:0020037,GO:0006979,GO:0055114
TraesCS3B01G202700.1	GO:0004857
TraesCS2B01G195200.2	GO:0005515,GO:0003676
TraesCS2B01G389400.1	GO:0004553,GO:0005975,GO:0004553,GO:0005975
TraesCS5B01G020700.1	GO:0005515,GO:0005515,GO:0005515
TraesCS5D01G161500.1	GO:0016787
TraesCS2D01G236100.1	GO:0005515
TraesCS4A01G438100.1	GO:0016747,GO:0006633,GO:0016020,GO:0004315,GO:0006633
TraesCS1A01G040600.1	GO:0004347,GO:0006094,GO:0006096
TraesCS3A01G383500.1	GO:0009116
TraesCS2A01G263900.1	GO:0004857
TraesCS2B01G195700LC.1	GO:0055114
TraesCS2D01G111100.1	GO:0003735,GO:0006412,GO:0005840
TraesCS3B01G074200.1	GO:0004857
TraesCS6A01G005600.1	GO:0008171,GO:0046983
TraesCS5B01G568400.1	GO:0004672,GO:0005524,GO:0006468,GO:0005515,GO:0004672,GO:0006468
TraesCS7A01G773700LC.1	GO:0003676
TraesCS5B01G359500.1	GO:0005515,GO:0005515
TraesCS7A01G369700.1	GO:0005515
TraesCS1A01G182700.1	GO:0005515
TraesCS3A01G331500.1	GO:0004869,GO:0004869
TraesCS2A01G126700.2	GO:0005515
TraesCSU01G616100LC.1	GO:0005524,GO:0015986,GO:0046034,GO:1902600
TraesCS3A01G483100.1	GO:0004553,GO:0005975
TraesCS1A01G183800.1	GO:0009055,GO:0051536,GO:0016491,GO:0055114,GO:0016491,GO:0046872,GO:0055114,GO:0016491,GO:0055114
TraesCS4D01G319400.1	GO:0016620,GO:0055114,GO:0016620,GO:0055114
TraesCS7A01G162200.1	GO:0003824
TraesCS6D01G234700.1	GO:0009415
TraesCS2A01G066200.1	GO:0003735,GO:0006412,GO:0005840
TraesCS3D01G223300.1	GO:0004089,GO:0008270
TraesCS2A01G232500.1	GO:0015979,GO:0046872,GO:0015979,GO:0009523,GO:0016021
TraesCS4D01G198500.1	GO:0004601,GO:0020037,GO:0006979,GO:0055114
TraesCS4A01G226400.1	GO:0004553
TraesCS3D01G202800.2	GO:0005515,GO:0004843,GO:0016579,GO:0032183,GO:0070140
TraesCS6A01G209600.1	GO:0016616,GO:0055114
TraesCS3D01G013000.1	GO:0016157,GO:0005985
TraesCS2B01G237200.1	GO:0005515,GO:0005515,GO:0046961,GO:1902600,GO:0000221,GO:0006886,GO:0048280,GO:0000139,GO:0005737,GO:1902600,GO:0000221
TraesCS4B01G285300LC.1	GO:0046933,GO:0015986,GO:0045261
TraesCS1D01G280700.2	GO:0016491,GO:0055114
TraesCS7D01G635700LC.1	GO:0005524,GO:0015986
TraesCS2B01G124600.1	GO:0004601,GO:0020037,GO:0006979,GO:0055114
TraesCS2A01G303900.1	GO:0004672,GO:0005524,GO:0006468,GO:0004672,GO:0006468,GO:0006383
TraesCS1B01G374200.1	GO:0055085,GO:0005741
TraesCS7D01G609300LC.1	GO:0003735,GO:0006412,GO:0005840
TraesCS1A01G299500.2	GO:0005524,GO:0008134,GO:0006355,GO:0003677,GO:0005524,GO:0032508,GO:0005524,GO:0016887,GO:0005524,GO:0016887
TraesCS1D01G375700.1	GO:0008171,GO:0008168,GO:0008168,GO:0032259,GO:0008176,GO:0006400,GO:0008168,GO:0008168,GO:0008757,GO:0009312,GO:0009877,GO:0008757,GO:0008168,GO:0006480,GO:0018024,GO:0008168
TraesCS2B01G342200.1	GO:0016620,GO:0055114,GO:0016620,GO:0055114
TraesCS5B01G478800.1	GO:0003755,GO:0000413
TraesCS5A01G172700.1	GO:0055114
TraesCS2B01G051000.1	GO:0005515,GO:0005515
TraesCS7B01G185100.3	GO:0005524,GO:0005515,GO:0005524,GO:0051276,GO:0005694,GO:0005524,GO:0016887
TraesCS1A01G089900.1	GO:0031625,GO:0006511
TraesCS1D01G111300.2	GO:0000166,GO:0004814,GO:0005524,GO:0006420,GO:0005737,GO:0004814,GO:0005524,GO:0006420
TraesCS4A01G484500LC.1	GO:0003735,GO:0006412,GO:0005840
TraesCS4A01G129200.1	GO:0055085,GO:0005741,GO:0007005,GO:0032865
TraesCS3A01G264100.1	GO:0008168,GO:0008168
TraesCS6B01G170600.2	GO:0005515,GO:0005515
TraesCS1A01G360500.1	GO:0006334,GO:0005634,GO:0051082
TraesCS1A01G564700LC.1	GO:0003735,GO:0006412,GO:0005840
TraesCS5A01G015100.1	GO:0016491,GO:0055114,GO:0071949,GO:0016491,GO:0055114,GO:0050151,GO:0071949,GO:0006631,GO:0016491,GO:0055114
[truncated: 3,729 more rows]
