# Supplementary material for: Proteomics-Based Data Integration of Wheat Cultivars Facing Fusarium graminearum Strains Revealed a Core-Responsive Pattern Controlling Fusarium Head Blight
Source: Front Plant Sci. 2021 May 31;12:644810. doi: 10.3389/fpls.2021.644810 (PMC8201412; doi:10.3389/fpls.2021.644810)
Supplement: Supplementary Table 6 — List of the protein groups described in the Venn diagram. [file Table_6.XLSX]

## Sheet: Sheet1
Supplementary Table S6. List of the protein groups described in the Venn diagram.
	T_effect	Cv_effect	CvxT_effect	CvxT{S}_effect	T_effect	T_effect	T_effect	CvxT_effect	CvxT_effect	CvxT_effect	CvxT_effect	CvxT_effect	CvxT{S}	CvxT{S}	CvxT{S}
T_effect
Cv_effect
CvxT_effect
CvxT{S}_effect
	N=2419	N=1046	N=21	N=1	N=888	N=57	N=55	N=21	N=0	N=1	N=6	N=0	N=8	N=11	N=3
	TraesCS1A01G005600.3	TraesCS1A01G007500.1	TraesCS1A01G121000.1	TraesCS1D01G180800.1	TraesCS1A01G015600.1	TraesCS1A01G035800.1	TraesCS1A01G171000.1	TraesCS1A01G097000.1		TraesCS3A01G124700.1	TraesCS2A01G211900.1		TraesCS1A01G072200.1	TraesCS1A01G428400.1	TraesCS6D01G365200.1
	TraesCS1A01G007700.1	TraesCS1A01G011300.1	TraesCS1A01G213100.1		TraesCS1A01G030100.1	TraesCS1A01G047000.1	TraesCS1A01G177800.1	TraesCS1B01G457600.1			TraesCS4A01G454800.1		TraesCS1B01G090600.1	TraesCS2A01G019400.2	TraesCS7D01G502900.1
	TraesCS1A01G009000.3	TraesCS1A01G033500.1	TraesCS1A01G443600.1		TraesCS1A01G033600.1	TraesCS1A01G097200.1	TraesCS1A01G205600LC.1	TraesCS1D01G166100.1			TraesCS7A01G376800.1		TraesCS1D01G074600.1	TraesCS2B01G040600.1	TraesCSU01G102200LC.1
	TraesCS1A01G017300LC.1	TraesCS1A01G035600.1	TraesCS2A01G134000.1		TraesCS1A01G078800.1	TraesCS1A01G102900.1	TraesCS1A01G369800.1	TraesCS2A01G317000.1			TraesCS7B01G253600.1		TraesCS2A01G145800.1	TraesCS2B01G062500.1
	TraesCS1A01G024100.1	TraesCS1A01G045800.1	TraesCS2A01G302000.1		TraesCS1A01G078900.1	TraesCS1A01G199000.2	TraesCS1B01G150200.1	TraesCS2B01G241500.1			TraesCS7B01G483400.1		TraesCS2A01G315600.1	TraesCS2D01G309400.1
	TraesCS1A01G030000.1	TraesCS1A01G056600.1	TraesCS3A01G120200.2		TraesCS1A01G099500.2	TraesCS1A01G445900.1	TraesCS1B01G274600.1	TraesCS2B01G507500.1			TraesCS7D01G373100.2		TraesCS2B01G171200.1	TraesCS3A01G061600.1
	TraesCS1A01G040600.1	TraesCS1A01G066400.1	TraesCS3B01G139700.2		TraesCS1A01G110200.1	TraesCS1B01G113700.1	TraesCS1B01G388900.1	TraesCS3B01G858600LC.1					TraesCS6B01G353200.2	TraesCS3A01G480400.1
	TraesCS1A01G041700.1	TraesCS1A01G075100.1	TraesCS3B01G426300.1		TraesCS1A01G115400.1	TraesCS1B01G194200.1	TraesCS1D01G361600.1	TraesCS4A01G071500.1					TraesCS6D01G302300.2	TraesCS3A01G483100.1
	TraesCS1A01G045400.1	TraesCS1A01G076100.1	TraesCS4A01G091700.1		TraesCS1A01G120100.4	TraesCS1D01G190000.1	TraesCS2A01G215900.1	TraesCS4A01G196600.1						TraesCS3B01G375100.1
	TraesCS1A01G045700.1	TraesCS1A01G088700.1	TraesCS4A01G219500.1		TraesCS1A01G128600.1	TraesCS1D01G218700.1	TraesCS2A01G322400.2	TraesCS4B01G325100.1						TraesCS3D01G478200.1
	TraesCS1A01G046300.1	TraesCS1A01G090600.1	TraesCS4D01G062600.1		TraesCS1A01G133100.2	TraesCS2A01G048600.1	TraesCS2A01G349600.1	TraesCS4B01G356100.1						TraesCS5A01G226900.1
	TraesCS1A01G046600.1	TraesCS1A01G094700.2	TraesCS5B01G228100.1		TraesCS1A01G140100.1	TraesCS2A01G114100.1	TraesCS2A01G478700.1	TraesCS4D01G116400.1
	TraesCS1A01G058900.1	TraesCS1A01G105900.1	TraesCS5B01G477800.1		TraesCS1A01G152800.1	TraesCS2A01G218700.1	TraesCS2A01G583000LC.1	TraesCS6A01G107900.1
	TraesCS1A01G067300.1	TraesCS1A01G106600.1	TraesCS6A01G109000.1		TraesCS1A01G155200.1	TraesCS2A01G226200.1	TraesCS2B01G360400.1	TraesCS6A01G349500.1
	TraesCS1A01G071700.1	TraesCS1A01G107100.1	TraesCS6A01G299300.1		TraesCS1A01G165300.1	TraesCS2A01G386800.1	TraesCS2D01G340700.2	TraesCS6A01G389100.1
	TraesCS1A01G072000LC.1	TraesCS1A01G109200.1	TraesCS6D01G338700.1		TraesCS1A01G170300.1	TraesCS2A01G476600.1	TraesCS2D01G525800.1	TraesCS6D01G374400.1
	TraesCS1A01G075000.1	TraesCS1A01G112500.1	TraesCS7A01G105200.1		TraesCS1A01G175200.1	TraesCS2B01G063900.1	TraesCS2D01G585100.1	TraesCS7A01G068600.1
	TraesCS1A01G082000.1	TraesCS1A01G120900.2	TraesCS7A01G369300.1		TraesCS1A01G184500.1	TraesCS2B01G244100.1	TraesCS2D01G599600.1	TraesCS7A01G265700.1
	TraesCS1A01G082200.1	TraesCS1A01G145000.1	TraesCS7A01G483700.1		TraesCS1A01G193500.1	TraesCS2D01G114900.1	TraesCS3A01G067100.1	TraesCS7A01G278800.1
	TraesCS1A01G088100.2	TraesCS1A01G146000.1	TraesCS7D01G353900.1		TraesCS1A01G195300.1	TraesCS2D01G348800.1	TraesCS3A01G183700.1	TraesCS7A01G386300.1
	TraesCS1A01G089900.1	TraesCS1A01G147000.1	TraesCS7D01G354000.1		TraesCS1A01G197300.1	TraesCS2D01G376100.1	TraesCS3A01G207500.2	TraesCS7B01G455900.1
	TraesCS1A01G090000.1	TraesCS1A01G152600.1			TraesCS1A01G214600.1	TraesCS2D01G394000LC.1	TraesCS3A01G220600.2
	TraesCS1A01G091100.1	TraesCS1A01G158800.1			TraesCS1A01G217300.1	TraesCS3A01G279800.1	TraesCS3A01G316400.1
	TraesCS1A01G095500.1	TraesCS1A01G165700.1			TraesCS1A01G217700.1	TraesCS3A01G325500.1	TraesCS3A01G478800.2
	TraesCS1A01G097700.1	TraesCS1A01G165800.1			TraesCS1A01G236100.4	TraesCS3A01G524000.2	TraesCS3B01G155500.1
	TraesCS1A01G099300.1	TraesCS1A01G174600.1			TraesCS1A01G259700.2	TraesCS3A01G530400.1	TraesCS3B01G544000.1
	TraesCS1A01G101000.2	TraesCS1A01G177700.1			TraesCS1A01G263300.1	TraesCS3B01G144800.1	TraesCS3D01G280400.1
	TraesCS1A01G102700.1	TraesCS1A01G181900.1			TraesCS1A01G264000.2	TraesCS3B01G471500.1	TraesCS3D01G490100.1
	TraesCS1A01G105600.1	TraesCS1A01G194000.1			TraesCS1A01G265600.1	TraesCS3D01G188200.1	TraesCS4A01G081300.1
	TraesCS1A01G105800.1	TraesCS1A01G195200.2			TraesCS1A01G273900.1	TraesCS3D01G490600.1	TraesCS4A01G095300.1
	TraesCS1A01G107800.1	TraesCS1A01G198400.1			TraesCS1A01G284900.1	TraesCS4A01G046000.1	TraesCS4A01G144000.1
	TraesCS1A01G108300.1	TraesCS1A01G203600.1			TraesCS1A01G325600.1	TraesCS4A01G121500.1	TraesCS4A01G163700.1
	TraesCS1A01G110300.1	TraesCS1A01G203700.1			TraesCS1A01G338200.1	TraesCS4A01G388700.1	TraesCS4A01G196300.1
	TraesCS1A01G110900.1	TraesCS1A01G224800.1			TraesCS1A01G339300.1	TraesCS4B01G157000.1	TraesCS4B01G036600.1
	TraesCS1A01G112900.1	TraesCS1A01G233700.1			TraesCS1A01G349200.1	TraesCS4B01G181600.1	TraesCS4B01G055800.1
	TraesCS1A01G120200.1	TraesCS1A01G246400.1			TraesCS1A01G350200.1	TraesCS4D01G262700.1	TraesCS5A01G338200.2
	TraesCS1A01G122700.1	TraesCS1A01G251200.1			TraesCS1A01G360500.1	TraesCS5A01G146800.2	TraesCS5A01G384000.1
	TraesCS1A01G123900.2	TraesCS1A01G265800.1			TraesCS1A01G369700.1	TraesCS5A01G264300.1	TraesCS5B01G428200.1
	TraesCS1A01G124200.1	TraesCS1A01G266000.1			TraesCS1A01G371900.1	TraesCS5A01G411200.1	TraesCS5D01G218300.1
	TraesCS1A01G129200.1	TraesCS1A01G288800.1			TraesCS1A01G381700LC.1	TraesCS5B01G132600.1	TraesCS6A01G193300.1
	TraesCS1A01G131500.2	TraesCS1A01G299100.1			TraesCS1A01G388800.1	TraesCS5B01G145700.1	TraesCS6B01G171600.1
	TraesCS1A01G133700.4	TraesCS1A01G306400.1			TraesCS1A01G396800.1	TraesCS5B01G414900.1	TraesCS6B01G766700LC.1
	TraesCS1A01G136100.1	TraesCS1A01G337800.1			TraesCS1A01G406500.1	TraesCS5D01G057800.1	TraesCS6D01G132500.2
	TraesCS1A01G137800.3	TraesCS1A01G340100.1			TraesCS1A01G411600.2	TraesCS5D01G192600.1	TraesCS6D01G235400.1
	TraesCS1A01G142000.1	TraesCS1A01G346600.1			TraesCS1A01G411900.1	TraesCS5D01G203400.1	TraesCS7A01G034300.1
	TraesCS1A01G142800.3	TraesCS1A01G353300.1			TraesCS1A01G427000.1	TraesCS5D01G360600.1	TraesCS7A01G358500.3
	TraesCS1A01G143000.1	TraesCS1A01G354400.1			TraesCS1A01G541900LC.1	TraesCS6A01G149800.1	TraesCS7A01G373400.1
	TraesCS1A01G143500.1	TraesCS1A01G354700.1			TraesCS1A01G543700LC.1	TraesCS6A01G344000.2	TraesCS7A01G481800.1
	TraesCS1A01G150600.1	TraesCS1A01G355200.1			TraesCS1A01G564700LC.1	TraesCS6D01G105400.1	TraesCS7A01G489000.1
	TraesCS1A01G151500.1	TraesCS1A01G357200.1			TraesCS1B01G024700.1	TraesCS6D01G325100.1	TraesCS7B01G269000.5
	TraesCS1A01G153300.1	TraesCS1A01G357700.1			TraesCS1B01G042300.1	TraesCS6D01G328800.1	TraesCS7D01G029100.1
	TraesCS1A01G154300.4	TraesCS1A01G386300.1			TraesCS1B01G067300.1	TraesCS7A01G286300.1	TraesCS7D01G030700LC.1
	TraesCS1A01G154400LC.1	TraesCS1A01G387700.1			TraesCS1B01G071700LC.1	TraesCS7A01G318400.1	TraesCS7D01G031800.1
	TraesCS1A01G158500.1	TraesCS1A01G392000.1			TraesCS1B01G108700.1	TraesCS7A01G386700.1	TraesCS7D01G401000.1
	TraesCS1A01G166100.1	TraesCS1A01G395300.1			TraesCS1B01G124900.1	TraesCS7A01G404200.1	TraesCSU01G095400.1
	TraesCS1A01G168100.1	TraesCS1A01G403800.1			TraesCS1B01G127500.3	TraesCS7B01G303800.1
	TraesCS1A01G168400.1	TraesCS1A01G407100.1			TraesCS1B01G139500.1	TraesCS7D01G475600.1
	TraesCS1A01G168900.1	TraesCS1A01G413700.1			TraesCS1B01G139600.1
	TraesCS1A01G173200.3	TraesCS1A01G417500.1			TraesCS1B01G142600.2
	TraesCS1A01G174000.2	TraesCS1A01G425000.1			TraesCS1B01G151300.1
	TraesCS1A01G181500.1	TraesCS1A01G442500.1			TraesCS1B01G200200.2
	TraesCS1A01G182500.1	TraesCS1A01G538600LC.1			TraesCS1B01G208500.1
	TraesCS1A01G184300.1	TraesCS1A01G542900LC.1			TraesCS1B01G225700.1
	TraesCS1A01G184600.1	TraesCS1A01G544000LC.1			TraesCS1B01G229900.1
	TraesCS1A01G184900.1	TraesCS1A01G611800LC.1			TraesCS1B01G230500.1
	TraesCS1A01G186200.1	TraesCS1B01G059000.1			TraesCS1B01G231400.2
	TraesCS1A01G186600.1	TraesCS1B01G077500.1			TraesCS1B01G280200LC.1
	TraesCS1A01G190900.1	TraesCS1B01G084700.1			TraesCS1B01G293000.1
	TraesCS1A01G191700.1	TraesCS1B01G090500.1			TraesCS1B01G325100.1
	TraesCS1A01G191900.1	TraesCS1B01G107700.1			TraesCS1B01G367100.1
	TraesCS1A01G196100LC.1	TraesCS1B01G124100.1			TraesCS1B01G373900.1
	TraesCS1A01G196300.1	TraesCS1B01G128500.1			TraesCS1B01G378000.1
	TraesCS1A01G206900.1	TraesCS1B01G138700LC.1			TraesCS1B01G411200LC.1
	TraesCS1A01G212400.1	TraesCS1B01G139000.1			TraesCS1B01G417000.1
	TraesCS1A01G213600.1	TraesCS1B01G162300.1			TraesCS1B01G431000.1
	TraesCS1A01G219900.1	TraesCS1B01G164500.1			TraesCS1B01G437500.1
	TraesCS1A01G222000.1	TraesCS1B01G182400.1			TraesCS1B01G443700.1
	TraesCS1A01G222800.2	TraesCS1B01G182500.1			TraesCS1B01G464800.1
	TraesCS1A01G223300.2	TraesCS1B01G196000.1			TraesCS1B01G643900LC.1
	TraesCS1A01G225000.1	TraesCS1B01G199600.1			TraesCS1D01G013400.1
	TraesCS1A01G227000.1	TraesCS1B01G208100LC.1			TraesCS1D01G034700.1
	TraesCS1A01G231000.1	TraesCS1B01G227600.1			TraesCS1D01G088300LC.1
	TraesCS1A01G231100.1	TraesCS1B01G231000.2			TraesCS1D01G105200.2
	TraesCS1A01G233400.1	TraesCS1B01G237300.1			TraesCS1D01G121200.3
	TraesCS1A01G233600.1	TraesCS1B01G251800.1			TraesCS1D01G148500.1
	TraesCS1A01G237100.2	TraesCS1B01G260400.1			TraesCS1D01G149800.1
	TraesCS1A01G237900.1	TraesCS1B01G261800.1			TraesCS1D01G153900.1
	TraesCS1A01G238900.1	TraesCS1B01G277000.2			TraesCS1D01G168700.2
	TraesCS1A01G239700.2	TraesCS1B01G277100.1			TraesCS1D01G181100.1
	TraesCS1A01G241000.1	TraesCS1B01G294600.1			TraesCS1D01G181200.1
	TraesCS1A01G241900.1	TraesCS1B01G303200.1			TraesCS1D01G215100.2
	TraesCS1A01G244700.1	TraesCS1B01G303300.1			TraesCS1D01G219700.1
	TraesCS1A01G245000.3	TraesCS1B01G312100.1			TraesCS1D01G228500LC.1
	TraesCS1A01G248400.1	TraesCS1B01G317500.1			TraesCS1D01G266300LC.1
	TraesCS1A01G250300.1	TraesCS1B01G322100.1			TraesCS1D01G274000.1
	TraesCS1A01G251000.1	TraesCS1B01G332700.1			TraesCS1D01G283900.1
	TraesCS1A01G268500.1	TraesCS1B01G350700.1			TraesCS1D01G284200LC.1
	TraesCS1A01G269300.1	TraesCS1B01G351000.1			TraesCS1D01G284600LC.1
	TraesCS1A01G270300.1	TraesCS1B01G405000.1			TraesCS1D01G295600.1
	TraesCS1A01G273500.1	TraesCS1B01G405200.1			TraesCS1D01G301700.1
	TraesCS1A01G274400.1	TraesCS1B01G427900.1			TraesCS1D01G305900.1
	TraesCS1A01G277500.1	TraesCS1B01G428800.1			TraesCS1D01G308200.1
	TraesCS1A01G277600.1	TraesCS1B01G433300.1			TraesCS1D01G310300.1
	TraesCS1A01G278800.1	TraesCS1B01G434100.2			TraesCS1D01G313800.2
	TraesCS1A01G279000.4	TraesCS1B01G437600.1			TraesCS1D01G327200.1
	TraesCS1A01G280700.1	TraesCS1B01G451100.1			TraesCS1D01G344900.1
	TraesCS1A01G281700.1	TraesCS1B01G458700.1			TraesCS1D01G352000.1
	TraesCS1A01G282000.1	TraesCS1B01G468300.1			TraesCS1D01G374700.1
	TraesCS1A01G295600.1	TraesCS1B01G478800.1			TraesCS1D01G378600.1
	TraesCS1A01G297900.1	TraesCS1B01G680300LC.1			TraesCS1D01G404700.1
	TraesCS1A01G298800.1	TraesCS1B01G772500LC.1			TraesCS1D01G410800.1
	TraesCS1A01G307400.1	TraesCS1D01G037000.1			TraesCS2A01G010100.1
	TraesCS1A01G316900.1	TraesCS1D01G046400.1			TraesCS2A01G014300.1
	TraesCS1A01G317900.1	TraesCS1D01G060500.1			TraesCS2A01G026600.1
	TraesCS1A01G319300.1	TraesCS1D01G067500.1			TraesCS2A01G028000.1
	TraesCS1A01G319400.1	TraesCS1D01G089200LC.1			TraesCS2A01G034800.1
	TraesCS1A01G322300.1	TraesCS1D01G090100.1			TraesCS2A01G035100.1
	TraesCS1A01G323400.1	TraesCS1D01G091000.1			TraesCS2A01G044600.1
	TraesCS1A01G331300.1	TraesCS1D01G094800.1			TraesCS2A01G067700.1
	TraesCS1A01G333700.1	TraesCS1D01G105500.2			TraesCS2A01G076900.1
	TraesCS1A01G340400.1	TraesCS1D01G130500.1			TraesCS2A01G079500.1
	TraesCS1A01G346800.3	TraesCS1D01G144000.1			TraesCS2A01G081100.1
	TraesCS1A01G348500.1	TraesCS1D01G169900.1			TraesCS2A01G088300.2
	TraesCS1A01G350500.1	TraesCS1D01G174900.1			TraesCS2A01G089300.1
	TraesCS1A01G350800.1	TraesCS1D01G175000.1			TraesCS2A01G092400.1
	TraesCS1A01G353000.1	TraesCS1D01G181400.1			TraesCS2A01G110300.1
	TraesCS1A01G355300.1	TraesCS1D01G181600.1			TraesCS2A01G114000.1
	TraesCS1A01G357100.1	TraesCS1D01G183200.1			TraesCS2A01G114400.1
	TraesCS1A01G360000.1	TraesCS1D01G184000.1			TraesCS2A01G117300.1
	TraesCS1A01G364600.1	TraesCS1D01G193400.1			TraesCS2A01G121800.1
	TraesCS1A01G365800.1	TraesCS1D01G207100.3			TraesCS2A01G154100.1
	TraesCS1A01G366600.1	TraesCS1D01G222600.2			TraesCS2A01G170200.1
	TraesCS1A01G378000.1	TraesCS1D01G249100.1			TraesCS2A01G172100.2
	TraesCS1A01G379000.1	TraesCS1D01G266300.1			TraesCS2A01G182500.1
	TraesCS1A01G379300.1	TraesCS1D01G306200.1			TraesCS2A01G191500.1
	TraesCS1A01G381800.1	TraesCS1D01G361400.1			TraesCS2A01G197900.1
	TraesCS1A01G383500.1	TraesCS1D01G362100.1			TraesCS2A01G198000.1
	TraesCS1A01G388500.1	TraesCS1D01G374100.1			TraesCS2A01G206200.1
	TraesCS1A01G389100.1	TraesCS1D01G395700.1			TraesCS2A01G222600.1
	TraesCS1A01G392400.1	TraesCS1D01G411300.1			TraesCS2A01G223600.1
	TraesCS1A01G397300.1	TraesCS1D01G452300.1			TraesCS2A01G232500.1
	TraesCS1A01G402500.1	TraesCS1D01G453600.1			TraesCS2A01G234200.2
	TraesCS1A01G403200.1	TraesCS2A01G017100.1			TraesCS2A01G243200.1
	TraesCS1A01G408900.1	TraesCS2A01G032500.1			TraesCS2A01G247300.3
	TraesCS1A01G410200.1	TraesCS2A01G033600.1			TraesCS2A01G254100.1
	TraesCS1A01G413000.1	TraesCS2A01G052900.1			TraesCS2A01G254200.1
	TraesCS1A01G416500.1	TraesCS2A01G066200.1			TraesCS2A01G257000.1
	TraesCS1A01G425700.1	TraesCS2A01G075000.1			TraesCS2A01G261600.1
	TraesCS1A01G499000LC.1	TraesCS2A01G087100LC.1			TraesCS2A01G272000.1
	TraesCS1A01G512200LC.1	TraesCS2A01G095700.1			TraesCS2A01G272800.1
	TraesCS1B01G011000.1	TraesCS2A01G098400.2			TraesCS2A01G274700.1
	TraesCS1B01G017800.1	TraesCS2A01G102500.1			TraesCS2A01G274800.1
	TraesCS1B01G058700.1	TraesCS2A01G107300.1			TraesCS2A01G276100.1
	TraesCS1B01G059800.2	TraesCS2A01G108400.1			TraesCS2A01G305700.1
	TraesCS1B01G060900.1	TraesCS2A01G108700.1			TraesCS2A01G305800.1
	TraesCS1B01G085100.1	TraesCS2A01G109700.1			TraesCS2A01G307300.1
	TraesCS1B01G093600.1	TraesCS2A01G109900.1			TraesCS2A01G311200.3
	TraesCS1B01G097700.1	TraesCS2A01G122100.1			TraesCS2A01G315700LC.1
	TraesCS1B01G100800.1	TraesCS2A01G123000.1			TraesCS2A01G316700.1
	TraesCS1B01G106400.2	TraesCS2A01G129600.3			TraesCS2A01G337300.1
	TraesCS1B01G107600.1	TraesCS2A01G130900.1			TraesCS2A01G344400.1
	TraesCS1B01G113300.3	TraesCS2A01G133700.1			TraesCS2A01G344600.1
	TraesCS1B01G113400.1	TraesCS2A01G142400.1			TraesCS2A01G378200.1
	TraesCS1B01G113500.1	TraesCS2A01G144200.1			TraesCS2A01G382700.1
	TraesCS1B01G135200.1	TraesCS2A01G163000.1			TraesCS2A01G388900.1
	TraesCS1B01G142800.1	TraesCS2A01G163700.1			TraesCS2A01G403100.4
	TraesCS1B01G158100.1	TraesCS2A01G165100.1			TraesCS2A01G413700.1
	TraesCS1B01G159700.1	TraesCS2A01G168200.1			TraesCS2A01G419900.1
	TraesCS1B01G165900.2	TraesCS2A01G168300.1			TraesCS2A01G426000.1
	TraesCS1B01G167100.1	TraesCS2A01G170800.1			TraesCS2A01G448400.1
	TraesCS1B01G181000.3	TraesCS2A01G172600.1			TraesCS2A01G457600LC.1
	TraesCS1B01G189400.1	TraesCS2A01G177000.1			TraesCS2A01G464300.3
	TraesCS1B01G192400.1	TraesCS2A01G190700.1			TraesCS2A01G473600.1
	TraesCS1B01G192900.1	TraesCS2A01G206100.1			TraesCS2A01G481400.1
	TraesCS1B01G194700.1	TraesCS2A01G207900.1			TraesCS2A01G483100.1
	TraesCS1B01G195200.1	TraesCS2A01G215000.1			TraesCS2A01G489700.2
	TraesCS1B01G202100.2	TraesCS2A01G215800.2			TraesCS2A01G495800.1
	TraesCS1B01G208000LC.1	TraesCS2A01G216500.1			TraesCS2A01G498600.1
	TraesCS1B01G232200.2	TraesCS2A01G220400.1			TraesCS2A01G504300.2
	TraesCS1B01G235500.1	TraesCS2A01G227500.1			TraesCS2A01G525500.1
	TraesCS1B01G236100.3	TraesCS2A01G228800.1			TraesCS2A01G526700.1
	TraesCS1B01G241400.1	TraesCS2A01G231500.2			TraesCS2A01G532800.1
	TraesCS1B01G242100.1	TraesCS2A01G245900.1			TraesCS2A01G543000.1
	TraesCS1B01G246400.1	TraesCS2A01G246900.1			TraesCS2A01G543900.1
	TraesCS1B01G250600.1	TraesCS2A01G250800.1			TraesCS2A01G563100.1
	TraesCS1B01G251000.1	TraesCS2A01G254600.3			TraesCS2A01G568000LC.1
	TraesCS1B01G255900.1	TraesCS2A01G279600.1			TraesCS2A01G574600.1
	TraesCS1B01G257500.1	TraesCS2A01G291200.1			TraesCS2A01G583100.1
	TraesCS1B01G261700.1	TraesCS2A01G294200.1			TraesCS2A01G583500.1
	TraesCS1B01G264600.1	TraesCS2A01G297500.1			TraesCS2A01G588300.1
	TraesCS1B01G269700LC.2	TraesCS2A01G316900.1			TraesCS2A01G593000.1
	TraesCS1B01G272800.3	TraesCS2A01G320700.2			TraesCS2B01G031200.1
	TraesCS1B01G279800.1	TraesCS2A01G337100.1			TraesCS2B01G047900.1
	TraesCS1B01G280600.1	TraesCS2A01G339200.1			TraesCS2B01G086200.1
	TraesCS1B01G283300.1	TraesCS2A01G342600.1			TraesCS2B01G094300.1
	TraesCS1B01G286800.1	TraesCS2A01G343800.1			TraesCS2B01G116200.1
	TraesCS1B01G288000.1	TraesCS2A01G348500.1			TraesCS2B01G125500.1
	TraesCS1B01G289700.1	TraesCS2A01G355600.2			TraesCS2B01G129300.1
	TraesCS1B01G290800.1	TraesCS2A01G355800.2			TraesCS2B01G144200.1
	TraesCS1B01G297800.1	TraesCS2A01G359300.1			TraesCS2B01G168600LC.1
	TraesCS1B01G319400.1	TraesCS2A01G367700.1			TraesCS2B01G195700LC.1
	TraesCS1B01G319500.1	TraesCS2A01G371100.1			TraesCS2B01G209000.1
	TraesCS1B01G338500.1	TraesCS2A01G371600.1			TraesCS2B01G214100.3
	TraesCS1B01G352200.2	TraesCS2A01G384200.1			TraesCS2B01G225400.1
	TraesCS1B01G356900.1	TraesCS2A01G387000.1			TraesCS2B01G233400.1
	TraesCS1B01G361400.1	TraesCS2A01G422500.1			TraesCS2B01G255100LC.1
	TraesCS1B01G361700.1	TraesCS2A01G423900.1			TraesCS2B01G267900.1
	TraesCS1B01G368900.1	TraesCS2A01G437100.1			TraesCS2B01G285600.1
	TraesCS1B01G374200.1	TraesCS2A01G437700.1			TraesCS2B01G291000.1
	TraesCS1B01G375900LC.1	TraesCS2A01G464100.1			TraesCS2B01G292100.1
	TraesCS1B01G377000.1	TraesCS2A01G465200LC.1			TraesCS2B01G329100.1
	TraesCS1B01G383400.1	TraesCS2A01G467700.1			TraesCS2B01G333900.1
	TraesCS1B01G386900.1	TraesCS2A01G471300.1			TraesCS2B01G342200.1
	TraesCS1B01G388000.1	TraesCS2A01G481300.1			TraesCS2B01G362700.1
	TraesCS1B01G389200.1	TraesCS2A01G488900.1			TraesCS2B01G401400.1
	TraesCS1B01G400300.1	TraesCS2A01G489600.2			TraesCS2B01G427200.1
	TraesCS1B01G404900.1	TraesCS2A01G493600.2			TraesCS2B01G471800.1
	TraesCS1B01G409200.1	TraesCS2A01G497200.1			TraesCS2B01G486000.4
	TraesCS1B01G422200.1	TraesCS2A01G498900LC.1			TraesCS2B01G505100.1
	TraesCS1B01G428900.1	TraesCS2A01G500400.1			TraesCS2B01G507700.1
	TraesCS1B01G432600.1	TraesCS2A01G508900.1			TraesCS2B01G521900LC.1
	TraesCS1B01G433400.1	TraesCS2A01G529900.1			TraesCS2B01G532600.1
	TraesCS1B01G441500.1	TraesCS2A01G549200.2			TraesCS2B01G557000.2
	TraesCS1B01G463400.1	TraesCS2A01G562400.1			TraesCS2B01G562300.1
	TraesCS1B01G613000LC.1	TraesCS2A01G570700.1			TraesCS2B01G587100.1
	TraesCS1B01G729100LC.1	TraesCS2A01G571300.1			TraesCS2B01G591300.1
	TraesCS1D01G000700.1	TraesCS2A01G590600.1			TraesCS2B01G696600LC.1
	TraesCS1D01G001200.1	TraesCS2A01G730600LC.1			TraesCS2B01G763000LC.1
	TraesCS1D01G003900.3	TraesCS2A01G739600LC.1			TraesCS2D01G008200.1
	TraesCS1D01G007700.1	TraesCS2B01G026100.1			TraesCS2D01G027600.1
	TraesCS1D01G011700.3	TraesCS2B01G031800.1			TraesCS2D01G029800.1
	TraesCS1D01G030600.1	TraesCS2B01G046500.1			TraesCS2D01G047500.1
	TraesCS1D01G041200.1	TraesCS2B01G063000LC.1			TraesCS2D01G074400.1
	TraesCS1D01G052900.1	TraesCS2B01G119600.1			TraesCS2D01G074700.1
	TraesCS1D01G053500.1	TraesCS2B01G124900.1			TraesCS2D01G075000.1
	TraesCS1D01G066600.1	TraesCS2B01G127700.1			TraesCS2D01G075400LC.1
	TraesCS1D01G067100.1	TraesCS2B01G143900.1			TraesCS2D01G076900.1
	TraesCS1D01G077600.1	TraesCS2B01G152600.1			TraesCS2D01G078700.1
	TraesCS1D01G082800.1	TraesCS2B01G169200.1			TraesCS2D01G091400.2
	TraesCS1D01G090000.1	TraesCS2B01G171300.1			TraesCS2D01G098000.1
	TraesCS1D01G094600.1	TraesCS2B01G194200.1			TraesCS2D01G111100.1
	TraesCS1D01G098100.1	TraesCS2B01G197200.1			TraesCS2D01G117900.1
	TraesCS1D01G111300.2	TraesCS2B01G246000.1			TraesCS2D01G124600.1
	TraesCS1D01G111600.1	TraesCS2B01G248700.2			TraesCS2D01G124800.1
	TraesCS1D01G129500.2	TraesCS2B01G260200.1			TraesCS2D01G222700.1
	TraesCS1D01G134600.1	TraesCS2B01G262600.1			TraesCS2D01G235900.1
	TraesCS1D01G141800.1	TraesCS2B01G264100.2			TraesCS2D01G254700.1
	TraesCS1D01G149900.1	TraesCS2B01G280600.1			TraesCS2D01G273400.1
	TraesCS1D01G163900.1	TraesCS2B01G281300.1			TraesCS2D01G275100.1
	TraesCS1D01G166900.1	TraesCS2B01G287700.1			TraesCS2D01G337300.1
	TraesCS1D01G189600.1	TraesCS2B01G295400.1			TraesCS2D01G379000.1
	TraesCS1D01G191100.1	TraesCS2B01G297300.1			TraesCS2D01G380900.1
	TraesCS1D01G191900.1	TraesCS2B01G304200.1			TraesCS2D01G417000.1
	TraesCS1D01G199700.1	TraesCS2B01G313700.1			TraesCS2D01G478000.1
	TraesCS1D01G213900.2	TraesCS2B01G322400.1			TraesCS2D01G481700.1
	TraesCS1D01G228600.2	TraesCS2B01G341200.1			TraesCS2D01G483100.1
	TraesCS1D01G231000.1	TraesCS2B01G354900.1			TraesCS2D01G500400.1
	TraesCS1D01G232800.1	TraesCS2B01G400000.1			TraesCS2D01G504900.1
	TraesCS1D01G234700.1	TraesCS2B01G409300.1			TraesCS2D01G528500.1
	TraesCS1D01G236800LC.1	TraesCS2B01G443500.1			TraesCS2D01G534600.1
	TraesCS1D01G237800.3	TraesCS2B01G457600.1			TraesCS2D01G545000.1
	TraesCS1D01G238900.1	TraesCS2B01G490700.1			TraesCS2D01G561700.1
	TraesCS1D01G247900LC.1	TraesCS2B01G505600.1			TraesCS2D01G566500.1
	TraesCS1D01G265600.1	TraesCS2B01G521600.2			TraesCS2D01G588300.1
	TraesCS1D01G268600.1	TraesCS2B01G523600LC.1			TraesCS2D01G588800.1
	TraesCS1D01G269000.1	TraesCS2B01G523700LC.1			TraesCS3A01G003800.1
	TraesCS1D01G276700.1	TraesCS2B01G528300.1			TraesCS3A01G005900.1
	TraesCS1D01G287400.1	TraesCS2B01G553100.1			TraesCS3A01G006100.1
	TraesCS1D01G322400.3	TraesCS2B01G555400.2			TraesCS3A01G010300.1
	TraesCS1D01G333500.1	TraesCS2B01G575900LC.1			TraesCS3A01G023800.1
	TraesCS1D01G342100.1	TraesCS2B01G583600.1			TraesCS3A01G035300.1
	TraesCS1D01G346100.1	TraesCS2B01G588600.1			TraesCS3A01G040800.1
	TraesCS1D01G350000.1	TraesCS2B01G600200.1			TraesCS3A01G052700.1
	TraesCS1D01G350100.1	TraesCS2B01G603500.1			TraesCS3A01G059600.1
	TraesCS1D01G350200.1	TraesCS2B01G615600.1			TraesCS3A01G060300.1
	TraesCS1D01G361800.3	TraesCS2B01G615800.1			TraesCS3A01G085400.2
	TraesCS1D01G361900.1	TraesCS2B01G628600.2			TraesCS3A01G086700.2
	TraesCS1D01G375400.1	TraesCS2B01G634800LC.1			TraesCS3A01G118600.1
	TraesCS1D01G386800.1	TraesCS2B01G798300LC.1			TraesCS3A01G124800LC.1
	TraesCS1D01G409400.1	TraesCS2B01G830300LC.1			TraesCS3A01G132700.1
	TraesCS1D01G419800.2	TraesCS2B01G851000LC.1			TraesCS3A01G141500.1
	TraesCS1D01G424300.1	TraesCS2D01G005000.1			TraesCS3A01G159100LC.1
	TraesCS1D01G439500.1	TraesCS2D01G049500.1			TraesCS3A01G181900.1
	TraesCS1D01G451900LC.1	TraesCS2D01G069500LC.1			TraesCS3A01G187900.1
	TraesCS1D01G452500.1	TraesCS2D01G070000.1			TraesCS3A01G188400.1
	TraesCS1D01G507900LC.1	TraesCS2D01G074900LC.1			TraesCS3A01G191700.4
	TraesCS1D01G578400LC.1	TraesCS2D01G075300LC.1			TraesCS3A01G222000.1
	TraesCS2A01G000600.1	TraesCS2D01G085500.1			TraesCS3A01G223400.2
	TraesCS2A01G007300.1	TraesCS2D01G087300.1			TraesCS3A01G237100.1
	TraesCS2A01G007900.1	TraesCS2D01G102000.1			TraesCS3A01G238700.1
	TraesCS2A01G028700.1	TraesCS2D01G107500.1			TraesCS3A01G247300.1
	TraesCS2A01G032600.1	TraesCS2D01G108600.1			TraesCS3A01G256400.2
	TraesCS2A01G037200.1	TraesCS2D01G109700.1			TraesCS3A01G265800.1
	TraesCS2A01G037400.1	TraesCS2D01G114800.1			TraesCS3A01G269800.1
	TraesCS2A01G040200.1	TraesCS2D01G119400LC.1			TraesCS3A01G277700.1
	TraesCS2A01G056500.1	TraesCS2D01G123300.1			TraesCS3A01G280600.1
	TraesCS2A01G065700.1	TraesCS2D01G125700.1			TraesCS3A01G291800.1
	TraesCS2A01G067800.1	TraesCS2D01G131900.1			TraesCS3A01G301200.1
	TraesCS2A01G070300.1	TraesCS2D01G132500.1			TraesCS3A01G302100.1
	TraesCS2A01G072500.3	TraesCS2D01G146500.1			TraesCS3A01G308300.1
	TraesCS2A01G075900LC.1	TraesCS2D01G150500.1			TraesCS3A01G342900.1
	TraesCS2A01G076300.1	TraesCS2D01G175600.1			TraesCS3A01G349800.1
	TraesCS2A01G076600.1	TraesCS2D01G178300.1			TraesCS3A01G365600.1
	TraesCS2A01G086400.1	TraesCS2D01G182400LC.1			TraesCS3A01G377500.1
	TraesCS2A01G088000.1	TraesCS2D01G197300.1			TraesCS3A01G381000.1
	TraesCS2A01G088900.3	TraesCS2D01G200700.1			TraesCS3A01G383100.1
	TraesCS2A01G097800.1	TraesCS2D01G210000.1			TraesCS3A01G389500.1
	TraesCS2A01G098100.1	TraesCS2D01G220900.1			TraesCS3A01G398500.1
	TraesCS2A01G099800.1	TraesCS2D01G236100.1			TraesCS3A01G399000.1
	TraesCS2A01G102400.1	TraesCS2D01G248600.1			TraesCS3A01G399600.2
	TraesCS2A01G102600.1	TraesCS2D01G260500.1			TraesCS3A01G402600.1
	TraesCS2A01G105400.1	TraesCS2D01G263000.1			TraesCS3A01G418400.1
	TraesCS2A01G107600.1	TraesCS2D01G288800.1			TraesCS3A01G433000.2
	TraesCS2A01G111600.2	TraesCS2D01G289200.2			TraesCS3A01G436900.1
	TraesCS2A01G114300.1	TraesCS2D01G300100.1			TraesCS3A01G442300.2
	TraesCS2A01G124200.1	TraesCS2D01G321900.1			TraesCS3A01G459100.1
	TraesCS2A01G126700.2	TraesCS2D01G325800.1			TraesCS3A01G480200.1
	TraesCS2A01G127200.3	TraesCS2D01G338100.1			TraesCS3A01G481500.1
	TraesCS2A01G132200.2	TraesCS2D01G358200.1			TraesCS3A01G483000.1
	TraesCS2A01G138700.1	TraesCS2D01G386700.1			TraesCS3A01G511400.1
	TraesCS2A01G146000.1	TraesCS2D01G418900.1			TraesCS3A01G533800.2
	TraesCS2A01G147400.1	TraesCS2D01G421700.1			TraesCS3A01G650800LC.1
	TraesCS2A01G149300.1	TraesCS2D01G434500.1			TraesCS3B01G002000.1
	TraesCS2A01G155500.1	TraesCS2D01G467900.1			TraesCS3B01G008700.1
	TraesCS2A01G161300.1	TraesCS2D01G471400.1			TraesCS3B01G013100.1
	TraesCS2A01G162700.3	TraesCS2D01G489900.1			TraesCS3B01G035600.1
	TraesCS2A01G163600.1	TraesCS2D01G525300.1			TraesCS3B01G038800.1
	TraesCS2A01G163800.1	TraesCS2D01G528400.1			TraesCS3B01G048900.1
	TraesCS2A01G164000.1	TraesCS2D01G562400.1			TraesCS3B01G061700.1
	TraesCS2A01G166800.2	TraesCS2D01G563700.1			TraesCS3B01G093100.2
	TraesCS2A01G168400.1	TraesCS2D01G576900.1			TraesCS3B01G102100.1
	TraesCS2A01G168900.1	TraesCS2D01G582900.1			TraesCS3B01G122100.1
	TraesCS2A01G172400.1	TraesCS2D01G583000.1			TraesCS3B01G175900.1
	TraesCS2A01G172700.1	TraesCS2D01G583100.1			TraesCS3B01G186000.1
	TraesCS2A01G175500.1	TraesCS2D01G583200.1			TraesCS3B01G186100.1
	TraesCS2A01G184000.1	TraesCS2D01G584400.2			TraesCS3B01G187500.1
	TraesCS2A01G184400.2	TraesCS2D01G596400.1			TraesCS3B01G204900.1
	TraesCS2A01G185500.2	TraesCS2D01G627500LC.1			TraesCS3B01G207500.1
	TraesCS2A01G185700.1	TraesCS2D01G654400LC.1			TraesCS3B01G217300.2
	TraesCS2A01G188200.1	TraesCS2D01G678200LC.1			TraesCS3B01G226300.4
	TraesCS2A01G192000.1	TraesCS2D01G719100LC.2			TraesCS3B01G237200.1
	TraesCS2A01G192200.1	TraesCS3A01G001700.1			TraesCS3B01G252100.1
	TraesCS2A01G198500.1	TraesCS3A01G036500.2			TraesCS3B01G255300.1
	TraesCS2A01G203600.1	TraesCS3A01G042100.1			TraesCS3B01G265700.1
	TraesCS2A01G209800.1	TraesCS3A01G055600.1			TraesCS3B01G267400.1
	TraesCS2A01G211100.1	TraesCS3A01G078500.1			TraesCS3B01G289600.2
	TraesCS2A01G216100.1	TraesCS3A01G103100.1			TraesCS3B01G293200.1
	TraesCS2A01G220100.1	TraesCS3A01G107800.1			TraesCS3B01G304100.1
	TraesCS2A01G221300.1	TraesCS3A01G129600.1			TraesCS3B01G311600.1
	TraesCS2A01G224000.1	TraesCS3A01G146800.1			TraesCS3B01G334500.1
	TraesCS2A01G228300.1	TraesCS3A01G148700.1			TraesCS3B01G335400.1
	TraesCS2A01G233500.1	TraesCS3A01G172900.1			TraesCS3B01G389200.1
	TraesCS2A01G234300.1	TraesCS3A01G175200.2			TraesCS3B01G390500.1
	TraesCS2A01G235900.1	TraesCS3A01G185900.1			TraesCS3B01G413700.1
	TraesCS2A01G237000.1	TraesCS3A01G193900.1			TraesCS3B01G442000.1
	TraesCS2A01G240200.1	TraesCS3A01G201100.1			TraesCS3B01G455000.1
	TraesCS2A01G243500.1	TraesCS3A01G204900.1			TraesCS3B01G461400.1
	TraesCS2A01G244100.1	TraesCS3A01G205300.2			TraesCS3B01G490600.3
	TraesCS2A01G246000.1	TraesCS3A01G215000.1			TraesCS3B01G526000.1
	TraesCS2A01G246600.1	TraesCS3A01G215900.1			TraesCS3B01G526700.1
	TraesCS2A01G249700.1	TraesCS3A01G221700.2			TraesCS3B01G529300.1
	TraesCS2A01G252600.1	TraesCS3A01G226600.1			TraesCS3B01G529700.1
	TraesCS2A01G254800.2	TraesCS3A01G239200.1			TraesCS3B01G533800.1
	TraesCS2A01G255100.1	TraesCS3A01G240600.1			TraesCS3B01G584700.1
	TraesCS2A01G259000.1	TraesCS3A01G247600.1			TraesCS3B01G590000.1
	TraesCS2A01G262500.1	TraesCS3A01G254100.1			TraesCS3B01G610600.1
	TraesCS2A01G263500.1	TraesCS3A01G257000.1			TraesCS3B01G842600LC.1
	TraesCS2A01G266700.1	TraesCS3A01G265900.2			TraesCS3D01G000500.1
	TraesCS2A01G272700.1	TraesCS3A01G286800.1			TraesCS3D01G001400.1
	TraesCS2A01G277900.1	TraesCS3A01G291100.1			TraesCS3D01G016500.1
	TraesCS2A01G280100.1	TraesCS3A01G303200.1			TraesCS3D01G023900.1
	TraesCS2A01G280500.1	TraesCS3A01G306700.1			TraesCS3D01G032700.1
	TraesCS2A01G281500.1	TraesCS3A01G311100.1			TraesCS3D01G039400.1
	TraesCS2A01G281700.1	TraesCS3A01G311900.1			TraesCS3D01G058800LC.1
	TraesCS2A01G284400.1	TraesCS3A01G332500.1			TraesCS3D01G077200.1
	TraesCS2A01G292000.1	TraesCS3A01G339200.1			TraesCS3D01G078700.1
	TraesCS2A01G292400.1	TraesCS3A01G353100LC.1			TraesCS3D01G086900.2
	TraesCS2A01G292900.2	TraesCS3A01G363500LC.1			TraesCS3D01G109600.1
	TraesCS2A01G293700.1	TraesCS3A01G367000.1			TraesCS3D01G149000.1
	TraesCS2A01G295800.2	TraesCS3A01G368400.1			TraesCS3D01G156500.1
	TraesCS2A01G299300.1	TraesCS3A01G377600.1			TraesCS3D01G202800.2
	TraesCS2A01G301900.1	TraesCS3A01G385300.1			TraesCS3D01G205800.3
	TraesCS2A01G303400.1	TraesCS3A01G407100.1			TraesCS3D01G210300.1
	TraesCS2A01G304200.1	TraesCS3A01G407200.1			TraesCS3D01G227500.3
	TraesCS2A01G309200.1	TraesCS3A01G417000.2			TraesCS3D01G237900.1
	TraesCS2A01G313500.1	TraesCS3A01G422600.1			TraesCS3D01G244100.1
	TraesCS2A01G315300.1	TraesCS3A01G435700.1			TraesCS3D01G249400.1
	TraesCS2A01G317700.2	TraesCS3A01G483800.1			TraesCS3D01G256700.2
	TraesCS2A01G320900.1	TraesCS3A01G518500.1			TraesCS3D01G260300.1
	TraesCS2A01G321200.1	TraesCS3A01G528700.1			TraesCS3D01G260500.1
	TraesCS2A01G324900.1	TraesCS3A01G549700LC.1			TraesCS3D01G289100.2
	TraesCS2A01G325400.1	TraesCS3A01G677600LC.1			TraesCS3D01G336900.2
	TraesCS2A01G325600.1	TraesCS3B01G000700.1			TraesCS3D01G344700.1
	TraesCS2A01G331700.1	TraesCS3B01G004100LC.1			TraesCS3D01G398300.1
	TraesCS2A01G334600.1	TraesCS3B01G022900.1			TraesCS3D01G399000.1
	TraesCS2A01G335700.1	TraesCS3B01G025800LC.1			TraesCS3D01G415200.1
	TraesCS2A01G336000.1	TraesCS3B01G041700.1			TraesCS3D01G417600.1
	TraesCS2A01G338100.1	TraesCS3B01G068000.1			TraesCS3D01G426300.1
	TraesCS2A01G342800.1	TraesCS3B01G087000.1			TraesCS3D01G445300.1
	TraesCS2A01G343900.1	TraesCS3B01G097800.1			TraesCS3D01G453600LC.1
	TraesCS2A01G350700.1	TraesCS3B01G099300.1			TraesCS3D01G475200.1
	TraesCS2A01G352600.1	TraesCS3B01G237000.1			TraesCS3D01G475600.1
	TraesCS2A01G354900.1	TraesCS3B01G240900.2			TraesCS3D01G476500.2
	TraesCS2A01G358900.2	TraesCS3B01G244700.1			TraesCS3D01G478000.1
	TraesCS2A01G362600.3	TraesCS3B01G244800.1			TraesCS3D01G481400.1
	TraesCS2A01G363600.1	TraesCS3B01G259300LC.1			TraesCS3D01G490500.1
	TraesCS2A01G364400.1	TraesCS3B01G279700.1			TraesCS3D01G495000.2
	TraesCS2A01G372500.1	TraesCS3B01G346300.1			TraesCS3D01G517800.1
	TraesCS2A01G374600.1	TraesCS3B01G362600.1			TraesCS3D01G518200.1
	TraesCS2A01G382100.1	TraesCS3B01G430900.1			TraesCS3D01G528600.1
	TraesCS2A01G383600.1	TraesCS3B01G466400.2			TraesCS3D01G545300.1
	TraesCS2A01G387800.1	TraesCS3B01G471100.1			TraesCS4A01G015900.1
	TraesCS2A01G389000.1	TraesCS3B01G522000.1			TraesCS4A01G025200.1
	TraesCS2A01G397300LC.1	TraesCS3B01G528400.1			TraesCS4A01G031700.1
	TraesCS2A01G397700.1	TraesCS3B01G528500.1			TraesCS4A01G042500.1
	TraesCS2A01G399000.1	TraesCS3B01G530600.1			TraesCS4A01G065400.1
	TraesCS2A01G399100.1	TraesCS3B01G531300.1			TraesCS4A01G083900.1
	TraesCS2A01G404100.1	TraesCS3B01G541300.1			TraesCS4A01G085700.1
	TraesCS2A01G407500.1	TraesCS3B01G624000LC.1			TraesCS4A01G106400.1
	TraesCS2A01G407900.1	TraesCS3B01G656600LC.1			TraesCS4A01G119700.1
	TraesCS2A01G408900.1	TraesCS3D01G008400.1			TraesCS4A01G122800.1
	TraesCS2A01G409200.1	TraesCS3D01G036800.1			TraesCS4A01G133200.1
	TraesCS2A01G421100.1	TraesCS3D01G038300.1			TraesCS4A01G135100.3
	TraesCS2A01G421400.1	TraesCS3D01G052100.1			TraesCS4A01G135700.2
	TraesCS2A01G423300.1	TraesCS3D01G052500.1			TraesCS4A01G147800.1
	TraesCS2A01G424600.1	TraesCS3D01G052900LC.1			TraesCS4A01G164600.2
	TraesCS2A01G426900.1	TraesCS3D01G084300.1			TraesCS4A01G166500.1
	TraesCS2A01G430100.2	TraesCS3D01G195700.1			TraesCS4A01G166900.1
	TraesCS2A01G432100.2	TraesCS3D01G196200.1			TraesCS4A01G184100.2
	TraesCS2A01G434600.2	TraesCS3D01G213100.2			TraesCS4A01G202100.2
	TraesCS2A01G437600.1	TraesCS3D01G220900.1			TraesCS4A01G206400.1
	TraesCS2A01G442400.2	TraesCS3D01G223300.1			TraesCS4A01G219900.1
	TraesCS2A01G443200.1	TraesCS3D01G250600.1			TraesCS4A01G223200.1
	TraesCS2A01G444100.1	TraesCS3D01G259800.1			TraesCS4A01G232300.1
	TraesCS2A01G447700.1	TraesCS3D01G279600.1			TraesCS4A01G245100.1
	TraesCS2A01G449500.1	TraesCS3D01G286500.1			TraesCS4A01G248200.1
	TraesCS2A01G449900.1	TraesCS3D01G338500.1			TraesCS4A01G257800.1
	TraesCS2A01G451000.1	TraesCS3D01G359900.2			TraesCS4A01G296300.1
	TraesCS2A01G456100.1	TraesCS3D01G392600.1			TraesCS4A01G297800.1
	TraesCS2A01G457900.2	TraesCS3D01G412500.1			TraesCS4A01G312300.1
	TraesCS2A01G459600.1	TraesCS3D01G426800.1			TraesCS4A01G320000.1
	TraesCS2A01G459900.1	TraesCS3D01G458500.2			TraesCS4A01G322600.1
	TraesCS2A01G461600.1	TraesCS3D01G473000.1			TraesCS4A01G329600.1
	TraesCS2A01G468300.1	TraesCS3D01G478900.1			TraesCS4A01G342700.2
	TraesCS2A01G468500.1	TraesCS3D01G479300.1			TraesCS4A01G346300.1
	TraesCS2A01G468800.1	TraesCS3D01G524700.1			TraesCS4A01G350000.1
	TraesCS2A01G469000.1	TraesCS3D01G545100.1			TraesCS4A01G363700.1
	TraesCS2A01G477700.1	TraesCS4A01G006000.1			TraesCS4A01G378100.1
	TraesCS2A01G487500.1	TraesCS4A01G007100.2			TraesCS4A01G401400.1
	TraesCS2A01G488000.1	TraesCS4A01G007200.1			TraesCS4A01G414600.1
	TraesCS2A01G488300.1	TraesCS4A01G009600.1			TraesCS4A01G426100.2
	TraesCS2A01G488400.1	TraesCS4A01G019100.1			TraesCS4A01G436200.1
	TraesCS2A01G493500.1	TraesCS4A01G021600.1			TraesCS4A01G437900.1
	TraesCS2A01G501400LC.1	TraesCS4A01G044000.1			TraesCS4A01G438100.1
	TraesCS2A01G502100.1	TraesCS4A01G051900.2			TraesCS4A01G438200.1
	TraesCS2A01G502200.1	TraesCS4A01G072500.1			TraesCS4A01G445300.1
	TraesCS2A01G502400.1	TraesCS4A01G077600.1			TraesCS4A01G484600.1
	TraesCS2A01G504600.1	TraesCS4A01G080200.1			TraesCS4A01G485400.2
	TraesCS2A01G506400.1	TraesCS4A01G083700.3			TraesCS4A01G499500.1
	TraesCS2A01G506900.1	TraesCS4A01G084400.1			TraesCS4A01G499800.1
	TraesCS2A01G512400.1	TraesCS4A01G091100.1			TraesCS4A01G622100LC.1
	TraesCS2A01G512400LC.1	TraesCS4A01G093100.1			TraesCS4A01G677800LC.1
	TraesCS2A01G519900.1	TraesCS4A01G096200.1			TraesCS4B01G001000.1
	TraesCS2A01G520400.1	TraesCS4A01G099800.1			TraesCS4B01G003600.1
	TraesCS2A01G522400.1	TraesCS4A01G110300LC.1			TraesCS4B01G026400.1
	TraesCS2A01G523600.1	TraesCS4A01G110400.1			TraesCS4B01G062800.1
	TraesCS2A01G543500.1	TraesCS4A01G111800.1			TraesCS4B01G082600LC.1
	TraesCS2A01G543700LC.1	TraesCS4A01G123700.2			TraesCS4B01G098300.1
	TraesCS2A01G545700.1	TraesCS4A01G125000.1			TraesCS4B01G106300.1
	TraesCS2A01G548000.1	TraesCS4A01G125500.1			TraesCS4B01G109900.1
	TraesCS2A01G551300.1	TraesCS4A01G134100.1			TraesCS4B01G124200.1
	TraesCS2A01G556900.1	TraesCS4A01G144500.1			TraesCS4B01G138900.1
	TraesCS2A01G559600.1	TraesCS4A01G150000.1			TraesCS4B01G144000.2
	TraesCS2A01G573900.1	TraesCS4A01G151000.2			TraesCS4B01G144900.1
	TraesCS2A01G576900.1	TraesCS4A01G156700.3			TraesCS4B01G160000.1
	TraesCS2A01G580600.1	TraesCS4A01G164900.2			TraesCS4B01G165400.1
	TraesCS2A01G582300.1	TraesCS4A01G177500.1			TraesCS4B01G185000.1
	TraesCS2A01G583600.1	TraesCS4A01G177600.1			TraesCS4B01G203100.2
	TraesCS2A01G587900.1	TraesCS4A01G179400.1			TraesCS4B01G209900.1
	TraesCS2A01G590000.2	TraesCS4A01G189200.1			TraesCS4B01G222700.3
	TraesCS2A01G591600.1	TraesCS4A01G190400.2			TraesCS4B01G247500.1
	TraesCS2A01G593600LC.1	TraesCS4A01G204800.1			TraesCS4B01G250200.1
	TraesCS2A01G602800LC.1	TraesCS4A01G208000.1			TraesCS4B01G274300.1
	TraesCS2A01G646700LC.1	TraesCS4A01G216100LC.1			TraesCS4B01G278900.1
	TraesCS2A01G661700LC.1	TraesCS4A01G220400.2			TraesCS4B01G288100.1
	TraesCS2B01G012800.1	TraesCS4A01G235500.1			TraesCS4B01G323000.1
	TraesCS2B01G035900.1	TraesCS4A01G246100.1			TraesCS4B01G355700.1
	TraesCS2B01G040000.1	TraesCS4A01G248800.1			TraesCS4B01G371800.1
	TraesCS2B01G040500.1	TraesCS4A01G266400.1			TraesCS4B01G379500.1
	TraesCS2B01G041800.1	TraesCS4A01G268700.1			TraesCS4B01G383000.1
	TraesCS2B01G048700.1	TraesCS4A01G272100.1			TraesCS4B01G393100.1
	TraesCS2B01G049200.1	TraesCS4A01G303300.1			TraesCS4B01G394700.1
	TraesCS2B01G050400.1	TraesCS4A01G308700.1			TraesCS4B01G612100LC.1
	TraesCS2B01G053700.1	TraesCS4A01G320200.2			TraesCS4D01G001500.1
	TraesCS2B01G053800.1	TraesCS4A01G328900.1			TraesCS4D01G015800.1
	TraesCS2B01G079300.1	TraesCS4A01G330400.1			TraesCS4D01G031500LC.1
	TraesCS2B01G079500.1	TraesCS4A01G333200.1			TraesCS4D01G042900.1
	TraesCS2B01G079900.1	TraesCS4A01G333400.1			TraesCS4D01G050200LC.1
	TraesCS2B01G084200.1	TraesCS4A01G341500.1			TraesCS4D01G061800.1
	TraesCS2B01G096600.1	TraesCS4A01G343300.2			TraesCS4D01G081600.1
	TraesCS2B01G100400.1	TraesCS4A01G344900.1			TraesCS4D01G089100.1
	TraesCS2B01G101700.1	TraesCS4A01G366200.1			TraesCS4D01G089600.1
	TraesCS2B01G103600.1	TraesCS4A01G368800.1			TraesCS4D01G124600LC.1
	TraesCS2B01G122300.1	TraesCS4A01G376500.1			TraesCS4D01G142600.1
	TraesCS2B01G124800.1	TraesCS4A01G409100.1			TraesCS4D01G149800.1
	TraesCS2B01G125200.1	TraesCS4A01G427500.1			TraesCS4D01G151200.1
	TraesCS2B01G125300.1	TraesCS4A01G437100.1			TraesCS4D01G151900.2
	TraesCS2B01G131100.1	TraesCS4A01G442900.1			TraesCS4D01G159400.1
	TraesCS2B01G148000.1	TraesCS4A01G445000.4			TraesCS4D01G167200.1
	TraesCS2B01G149000.2	TraesCS4A01G446700.1			TraesCS4D01G172100.1
	TraesCS2B01G157800.1	TraesCS4A01G452700.2			TraesCS4D01G174700.1
	TraesCS2B01G162500.1	TraesCS4A01G469500.1			TraesCS4D01G250100.1
	TraesCS2B01G168300.1	TraesCS4A01G469600.1			TraesCS4D01G270900.1
	TraesCS2B01G174500.1	TraesCS4A01G472500.1			TraesCS4D01G277400.1
	TraesCS2B01G177300.1	TraesCS4A01G474300.1			TraesCS4D01G319400.1
	TraesCS2B01G181600.1	TraesCS4A01G480900.1			TraesCS4D01G320600.1
	TraesCS2B01G181900.1	TraesCS4A01G484700.1			TraesCS4D01G323500.1
	TraesCS2B01G182900.1	TraesCS4A01G486100.1			TraesCS4D01G332800LC.1
	TraesCS2B01G183500.1	TraesCS4A01G494800.1			TraesCS4D01G339800.1
	TraesCS2B01G187300.1	TraesCS4A01G611800LC.1			TraesCS4D01G347300.1
	TraesCS2B01G189300.1	TraesCS4B01G001500.1			TraesCS4D01G349100.1
	TraesCS2B01G189900.1	TraesCS4B01G010400.1			TraesCS4D01G360100.1
	TraesCS2B01G193600.1	TraesCS4B01G037900.1			TraesCS4D01G364900.1
	TraesCS2B01G200100.1	TraesCS4B01G042300LC.1			TraesCS4D01G423900LC.1
	TraesCS2B01G200900.1	TraesCS4B01G042600.2			TraesCS5A01G014400.2
	TraesCS2B01G207000.1	TraesCS4B01G047900.1			TraesCS5A01G014500.1
	TraesCS2B01G209100.1	TraesCS4B01G052700.1			TraesCS5A01G018200.1
	TraesCS2B01G216100.1	TraesCS4B01G083000.1			TraesCS5A01G024000.1
	TraesCS2B01G219000.1	TraesCS4B01G089500.1			TraesCS5A01G027400.1
	TraesCS2B01G221600.1	TraesCS4B01G111500.1			TraesCS5A01G052200.1
	TraesCS2B01G225800.2	TraesCS4B01G121200.1			TraesCS5A01G053100.1
	TraesCS2B01G253100.2	TraesCS4B01G140300.1			TraesCS5A01G053600.1
	TraesCS2B01G256800.1	TraesCS4B01G147700.1			TraesCS5A01G089200.1
	TraesCS2B01G259400.1	TraesCS4B01G152700.1			TraesCS5A01G092400.1
	TraesCS2B01G271800.1	TraesCS4B01G153500.3			TraesCS5A01G092600.1
	TraesCS2B01G275700.1	TraesCS4B01G157100.1			TraesCS5A01G093800.1
	TraesCS2B01G279700.1	TraesCS4B01G163100.3			TraesCS5A01G100100.3
	TraesCS2B01G280200.1	TraesCS4B01G164800.3			TraesCS5A01G104800.1
	TraesCS2B01G287600.1	TraesCS4B01G168300.1			TraesCS5A01G106200.2
	TraesCS2B01G294500.1	TraesCS4B01G169500LC.1			TraesCS5A01G110900.1
	TraesCS2B01G295300.1	TraesCS4B01G170900.1			TraesCS5A01G114400.1
	TraesCS2B01G296500.1	TraesCS4B01G180200.1			TraesCS5A01G116100.1
	TraesCS2B01G296700.1	TraesCS4B01G188200.1			TraesCS5A01G116500.1
	TraesCS2B01G301400.2	TraesCS4B01G193600.1			TraesCS5A01G119600.1
	TraesCS2B01G304900.1	TraesCS4B01G198600.1			TraesCS5A01G120600.1
	TraesCS2B01G308000.2	TraesCS4B01G204300LC.1			TraesCS5A01G142100.1
	TraesCS2B01G308600.3	TraesCS4B01G204500.1			TraesCS5A01G154700.1
	TraesCS2B01G315300.1	TraesCS4B01G213600.1			TraesCS5A01G157900.1
	TraesCS2B01G315600.2	TraesCS4B01G219800.1			TraesCS5A01G160100.2
	TraesCS2B01G316300.1	TraesCS4B01G252400.1			TraesCS5A01G165400.2
	TraesCS2B01G321000.1	TraesCS4B01G265700.1			TraesCS5A01G170500.1
	TraesCS2B01G326700.1	TraesCS4B01G265800.1			TraesCS5A01G176600.3
	TraesCS2B01G328200.1	TraesCS4B01G281900.1			TraesCS5A01G177400.1
	TraesCS2B01G332300.1	TraesCS4B01G301500.2			TraesCS5A01G177800.1
	TraesCS2B01G332900.1	TraesCS4B01G325800.1			TraesCS5A01G180200.1
	TraesCS2B01G334800.1	TraesCS4B01G328100.1			TraesCS5A01G184500.3
	TraesCS2B01G341400.2	TraesCS4B01G347000.1			TraesCS5A01G193500.1
	TraesCS2B01G351400LC.1	TraesCS4B01G352100.1			TraesCS5A01G199700.1
	TraesCS2B01G361900.1	TraesCS4B01G353600.1			TraesCS5A01G208900.2
	TraesCS2B01G369100.1	TraesCS4B01G355100.1			TraesCS5A01G213800.2
	TraesCS2B01G371800.1	TraesCS4B01G360800.2			TraesCS5A01G226400.1
	TraesCS2B01G373600.1	TraesCS4B01G386000.1			TraesCS5A01G245700.2
	TraesCS2B01G378400.1	TraesCS4B01G393500.1			TraesCS5A01G251000.1
	TraesCS2B01G381500.1	TraesCS4B01G398400.3			TraesCS5A01G256900.1
	TraesCS2B01G388800.1	TraesCS4B01G595000LC.1			TraesCS5A01G264400.2
	TraesCS2B01G389400.1	TraesCS4D01G009100.2			TraesCS5A01G269500.1
	TraesCS2B01G403000.1	TraesCS4D01G009200.1			TraesCS5A01G269800.1
	TraesCS2B01G408600.2	TraesCS4D01G032500.1			TraesCS5A01G276200.3
	TraesCS2B01G416400.1	TraesCS4D01G047800.1			TraesCS5A01G280800.1
	TraesCS2B01G440200.4	TraesCS4D01G053500LC.1			TraesCS5A01G286100.2
	TraesCS2B01G443100.1	TraesCS4D01G066500.1			TraesCS5A01G286800.1
	TraesCS2B01G450800.2	TraesCS4D01G095100.1			TraesCS5A01G292900LC.1
	TraesCS2B01G450900.1	TraesCS4D01G115600.1			TraesCS5A01G301700.1
	TraesCS2B01G455200LC.1	TraesCS4D01G142800.1			TraesCS5A01G315700.1
	TraesCS2B01G463500.1	TraesCS4D01G151500.4			TraesCS5A01G331900.1
	TraesCS2B01G478100.1	TraesCS4D01G155900.1			TraesCS5A01G342600.1
	TraesCS2B01G489800.1	TraesCS4D01G157300.1			TraesCS5A01G355300.1
	TraesCS2B01G499600.1	TraesCS4D01G160700.2			TraesCS5A01G368400.1
	TraesCS2B01G501000.1	TraesCS4D01G181700.1			TraesCS5A01G375000.1
	TraesCS2B01G518400.1	TraesCS4D01G189600.2			TraesCS5A01G413300.1
	TraesCS2B01G518500.1	TraesCS4D01G212000.1			TraesCS5A01G416300.1
	TraesCS2B01G526700.1	TraesCS4D01G218000LC.1			TraesCS5A01G416700.2
	TraesCS2B01G530300.1	TraesCS4D01G220800.2			TraesCS5A01G417000.1
	TraesCS2B01G537100.1	TraesCS4D01G231400.1			TraesCS5A01G426100.1
	TraesCS2B01G540100.2	TraesCS4D01G234800.1			TraesCS5A01G431600LC.1
	TraesCS2B01G549000.1	TraesCS4D01G235100LC.1			TraesCS5A01G442200.2
	TraesCS2B01G576300.1	TraesCS4D01G265700.1			TraesCS5A01G454400.1
	TraesCS2B01G578800.1	TraesCS4D01G267600.2			TraesCS5A01G458300.1
	TraesCS2B01G580100.1	TraesCS4D01G322700.1			TraesCS5A01G465100.1
	TraesCS2B01G581900.1	TraesCS4D01G339700.1			TraesCS5A01G469300.1
	TraesCS2B01G582500.1	TraesCS4D01G353800.1			TraesCS5A01G474300.1
	TraesCS2B01G588900.1	TraesCS5A01G003700.1			TraesCS5A01G476700.1
	TraesCS2B01G594600.1	TraesCS5A01G014300.1			TraesCS5A01G482800.1
	TraesCS2B01G602100.1	TraesCS5A01G017900.1			TraesCS5A01G483900.1
	TraesCS2B01G610700.1	TraesCS5A01G018000.1			TraesCS5A01G490100.1
	TraesCS2B01G611300.1	TraesCS5A01G027000.1			TraesCS5A01G495100.1
	TraesCS2B01G613900.1	TraesCS5A01G030800.1			TraesCS5A01G498800.1
	TraesCS2B01G616300.1	TraesCS5A01G036200.1			TraesCS5A01G547700.1
	TraesCS2B01G739700LC.1	TraesCS5A01G074200.1			TraesCS5B01G012100.3
	TraesCS2B01G792000LC.1	TraesCS5A01G090600.1			TraesCS5B01G015500.1
	TraesCS2D01G018600.1	TraesCS5A01G110300.1			TraesCS5B01G030400.1
	TraesCS2D01G023700.1	TraesCS5A01G112400.1			TraesCS5B01G039900.1
	TraesCS2D01G030800.1	TraesCS5A01G113700.1			TraesCS5B01G061900.1
	TraesCS2D01G031000.1	TraesCS5A01G115000.1			TraesCS5B01G087800.1
	TraesCS2D01G035400.2	TraesCS5A01G118900.1			TraesCS5B01G098300.2
	TraesCS2D01G036200.1	TraesCS5A01G120200.1			TraesCS5B01G115300.1
	TraesCS2D01G038800.1	TraesCS5A01G134000.1			TraesCS5B01G158300.1
	TraesCS2D01G039600.2	TraesCS5A01G152400.1			TraesCS5B01G174600.1
	TraesCS2D01G055000.1	TraesCS5A01G168400.5			TraesCS5B01G175800.1
	TraesCS2D01G058400.1	TraesCS5A01G170300.1			TraesCS5B01G195500.1
	TraesCS2D01G065100.2	TraesCS5A01G173800.1			TraesCS5B01G198000.2
	TraesCS2D01G069500.1	TraesCS5A01G181800.1			TraesCS5B01G201700.2
	TraesCS2D01G084300.1	TraesCS5A01G183300.1			TraesCS5B01G207200.1
	TraesCS2D01G086700.2	TraesCS5A01G203000.1			TraesCS5B01G233500.1
	TraesCS2D01G094000.1	TraesCS5A01G214400.1			TraesCS5B01G260000.2
	TraesCS2D01G125800.1	TraesCS5A01G217300.1			TraesCS5B01G270200.1
	TraesCS2D01G128900.1	TraesCS5A01G227800.1			TraesCS5B01G303700.1
	TraesCS2D01G136500.1	TraesCS5A01G229300.1			TraesCS5B01G305200.1
	TraesCS2D01G154000.1	TraesCS5A01G240300.1			TraesCS5B01G370700.1
	TraesCS2D01G154500.1	TraesCS5A01G279400.1			TraesCS5B01G403700.1
	TraesCS2D01G161900.2	TraesCS5A01G279700.1			TraesCS5B01G416700.1
	TraesCS2D01G163300.1	TraesCS5A01G300400.1			TraesCS5B01G418600.1
	TraesCS2D01G169700.5	TraesCS5A01G307200.1			TraesCS5B01G426400.1
	TraesCS2D01G170400.1	TraesCS5A01G309700.2			TraesCS5B01G452600.1
	TraesCS2D01G171000.1	TraesCS5A01G324200.1			TraesCS5B01G454800.1
	TraesCS2D01G172100.1	TraesCS5A01G329300.1			TraesCS5B01G459200.1
	TraesCS2D01G181000.1	TraesCS5A01G335200.1			TraesCS5B01G463700.1
	TraesCS2D01G188400.1	TraesCS5A01G350600.1			TraesCS5B01G471700.1
	TraesCS2D01G190400.1	TraesCS5A01G370200.1			TraesCS5B01G476000.1
	TraesCS2D01G195300.1	TraesCS5A01G374500.1			TraesCS5B01G489600.1
	TraesCS2D01G202000.3	TraesCS5A01G388300.1			TraesCS5B01G493000.1
	TraesCS2D01G203300.1	TraesCS5A01G388400.1			TraesCS5B01G496000.1
	TraesCS2D01G206200.1	TraesCS5A01G390200.1			TraesCS5B01G509600.1
	TraesCS2D01G211800LC.1	TraesCS5A01G390500.1			TraesCS5B01G523200.1
	TraesCS2D01G212800.2	TraesCS5A01G392900.1			TraesCS5B01G528100.1
	TraesCS2D01G217300.2	TraesCS5A01G398300.1			TraesCS5B01G536000.2
	TraesCS2D01G218800.1	TraesCS5A01G400100.1			TraesCS5B01G544500.1
	TraesCS2D01G228900.2	TraesCS5A01G403300.1			TraesCS5B01G554600.1
	TraesCS2D01G236500.2	TraesCS5A01G406700.1			TraesCS5B01G559000.2
	TraesCS2D01G238900.1	TraesCS5A01G424400.1			TraesCS5B01G559300.3
	TraesCS2D01G248300.1	TraesCS5A01G426300.1			TraesCS5B01G560400.1
	TraesCS2D01G249100.1	TraesCS5A01G433300.1			TraesCS5B01G612600LC.1
	TraesCS2D01G251000.1	TraesCS5A01G437300.1			TraesCS5B01G781700LC.1
	TraesCS2D01G255500.1	TraesCS5A01G439100.2			TraesCS5D01G010300.1
	TraesCS2D01G256500.1	TraesCS5A01G448900.1			TraesCS5D01G011000LC.1
	TraesCS2D01G264500.1	TraesCS5A01G452400.1			TraesCS5D01G019800.1
	TraesCS2D01G267800.1	TraesCS5A01G453200.1			TraesCS5D01G020100.1
	TraesCS2D01G278000.1	TraesCS5A01G454200.1			TraesCS5D01G053200.1
	TraesCS2D01G279500.2	TraesCS5A01G454300.1			TraesCS5D01G117600.1
	TraesCS2D01G301100.1	TraesCS5A01G454600.1			TraesCS5D01G136900.2
	TraesCS2D01G313500.1	TraesCS5A01G454900.1			TraesCS5D01G165200.1
	TraesCS2D01G313700.1	TraesCS5A01G457500.1			TraesCS5D01G181600.4
	TraesCS2D01G314500.1	TraesCS5A01G460900.1			TraesCS5D01G186200.1
	TraesCS2D01G314600.1	TraesCS5A01G468600.2			TraesCS5D01G202900.1
	TraesCS2D01G320200LC.1	TraesCS5A01G472000.1			TraesCS5D01G205300.1
	TraesCS2D01G321800.1	TraesCS5A01G481400.1			TraesCS5D01G215200.2
	TraesCS2D01G326900.1	TraesCS5A01G498000.1			TraesCS5D01G249100.1
	TraesCS2D01G335300.1	TraesCS5A01G513500.1			TraesCS5D01G258900.2
	TraesCS2D01G338000.1	TraesCS5A01G523000.1			TraesCS5D01G277900.1
	TraesCS2D01G348900.1	TraesCS5A01G529100.1			TraesCS5D01G336900.1
	TraesCS2D01G349400.1	TraesCS5A01G541800.1			TraesCS5D01G408200.1
	TraesCS2D01G353600.1	TraesCS5A01G545700.1			TraesCS5D01G422000.1
	TraesCS2D01G357800.1	TraesCS5A01G550800.1			TraesCS5D01G454700.1
	TraesCS2D01G361400.1	TraesCS5A01G554200.1			TraesCS5D01G459300.1
	TraesCS2D01G374500.1	TraesCS5B01G002900.2			TraesCS5D01G474200.1
	TraesCS2D01G375600.1	TraesCS5B01G009500.1			TraesCS5D01G487100.1
	TraesCS2D01G387900.2	TraesCS5B01G012400.1			TraesCS5D01G487900.1
	TraesCS2D01G405600.3	TraesCS5B01G016100.1			TraesCS5D01G488500.1
	TraesCS2D01G418200.2	TraesCS5B01G020700.1			TraesCS5D01G496400.2
	TraesCS2D01G418400.2	TraesCS5B01G021800.1			TraesCS5D01G522400.1
	TraesCS2D01G436200.1	TraesCS5B01G038800.1			TraesCS5D01G553800LC.1
	TraesCS2D01G460600.1	TraesCS5B01G076600.1			TraesCS5D01G565200.3
	TraesCS2D01G476900.1	TraesCS5B01G083300.1			TraesCS5D01G612100LC.1
	TraesCS2D01G489200.2	TraesCS5B01G105200.3			TraesCS6A01G041700.1
	TraesCS2D01G489300.1	TraesCS5B01G112500.1			TraesCS6A01G046900.1
	TraesCS2D01G490000.1	TraesCS5B01G131500.1			TraesCS6A01G047300.1
	TraesCS2D01G490600.1	TraesCS5B01G151000.1			TraesCS6A01G047600.1
	TraesCS2D01G507900.1	TraesCS5B01G167100.1			TraesCS6A01G059600.1
	TraesCS2D01G518800.1	TraesCS5B01G193600.1			TraesCS6A01G088200.2
	TraesCS2D01G522900.1	TraesCS5B01G211200.1			TraesCS6A01G094600.1
	TraesCS2D01G545800.2	TraesCS5B01G238400.1			TraesCS6A01G108000.1
	TraesCS2D01G549100.1	TraesCS5B01G240600.1			TraesCS6A01G153900.1
	TraesCS2D01G553400.1	TraesCS5B01G275600.1			TraesCS6A01G159800.1
	TraesCS2D01G555000.1	TraesCS5B01G276600.1			TraesCS6A01G169100.1
	TraesCS2D01G557900.1	TraesCS5B01G283400.1			TraesCS6A01G173700.1
	TraesCS2D01G559400.1	TraesCS5B01G284500.1			TraesCS6A01G174000.1
	TraesCS2D01G562700.1	TraesCS5B01G289900.1			TraesCS6A01G190900.1
	TraesCS2D01G566300.1	TraesCS5B01G300200.1			TraesCS6A01G192500.1
	TraesCS2D01G571400.1	TraesCS5B01G303100LC.1			TraesCS6A01G215500.1
	TraesCS2D01G573300.1	TraesCS5B01G314100.1			TraesCS6A01G220500.1
	TraesCS2D01G573400LC.1	TraesCS5B01G316400.1			TraesCS6A01G231200.1
	TraesCS2D01G584700.1	TraesCS5B01G319700.1			TraesCS6A01G232400.2
	TraesCS2D01G597000.1	TraesCS5B01G330600.1			TraesCS6A01G246800.1
	TraesCS3A01G022200.1	TraesCS5B01G387300.1			TraesCS6A01G253300.1
	TraesCS3A01G026500.1	TraesCS5B01G393700.1			TraesCS6A01G253900.1
	TraesCS3A01G038000.1	TraesCS5B01G393900.1			TraesCS6A01G256000.1
	TraesCS3A01G038400.1	TraesCS5B01G395100.1			TraesCS6A01G278000.1
	TraesCS3A01G043700.1	TraesCS5B01G395400.1			TraesCS6A01G281000.1
	TraesCS3A01G047700.3	TraesCS5B01G403400.1			TraesCS6A01G283800.1
	TraesCS3A01G054100.1	TraesCS5B01G415100.1			TraesCS6A01G290600.1
	TraesCS3A01G056600.1	TraesCS5B01G425100.1			TraesCS6A01G297900.1
	TraesCS3A01G067300.1	TraesCS5B01G426500.1			TraesCS6A01G302500.1
	TraesCS3A01G073400.2	TraesCS5B01G436300.1			TraesCS6A01G307700.1
	TraesCS3A01G074900.1	TraesCS5B01G439900.2			TraesCS6A01G312200.1
	TraesCS3A01G076400.1	TraesCS5B01G442100.1			TraesCS6A01G325500.1
	TraesCS3A01G078100.1	TraesCS5B01G466700.1			TraesCS6A01G325600.1
	TraesCS3A01G078200.1	TraesCS5B01G480700.1			TraesCS6A01G336800.1
	TraesCS3A01G079400.1	TraesCS5B01G484700.1			TraesCS6A01G348000.1
	TraesCS3A01G098200.1	TraesCS5B01G494600.1			TraesCS6A01G354100.2
	TraesCS3A01G100000.1	TraesCS5B01G497500.1			TraesCS6A01G392400.2
	TraesCS3A01G100200.1	TraesCS5B01G512800LC.1			TraesCS6A01G398100.1
	TraesCS3A01G108900.1	TraesCS5B01G523300.1			TraesCS6A01G406500.1
	TraesCS3A01G111400.1	TraesCS5B01G531400.1			TraesCS6A01G408400.1
	TraesCS3A01G113900.2	TraesCS5B01G543300.1			TraesCS6A01G411000.1
	TraesCS3A01G119000.1	TraesCS5D01G011000.1			TraesCS6A01G416300.1
	TraesCS3A01G122400.1	TraesCS5D01G016500.1			TraesCS6A01G573500LC.1
	TraesCS3A01G122900.1	TraesCS5D01G038500.1			TraesCS6B01G005400.1
	TraesCS3A01G127300.1	TraesCS5D01G083000.1			TraesCS6B01G056800.2
	TraesCS3A01G129200.1	TraesCS5D01G087900.1			TraesCS6B01G093300.1
	TraesCS3A01G130000.1	TraesCS5D01G129200.1			TraesCS6B01G106100.1
	TraesCS3A01G130200.4	TraesCS5D01G170500.1			TraesCS6B01G120700.1
	TraesCS3A01G135200.1	TraesCS5D01G191200LC.1			TraesCS6B01G122100.1
	TraesCS3A01G135800.1	TraesCS5D01G194800.1			TraesCS6B01G153900.1
	TraesCS3A01G137900.1	TraesCS5D01G209400.2			TraesCS6B01G178600.1
	TraesCS3A01G150600.1	TraesCS5D01G217600.1			TraesCS6B01G197100.1
	TraesCS3A01G150900.1	TraesCS5D01G218100.2			TraesCS6B01G199400.1
	TraesCS3A01G151200.1	TraesCS5D01G219500.1			TraesCS6B01G250000.1
	TraesCS3A01G157800.1	TraesCS5D01G227300LC.1			TraesCS6B01G260800.2
	TraesCS3A01G158500.2	TraesCS5D01G238300.1			TraesCS6B01G273400.1
	TraesCS3A01G158700.1	TraesCS5D01G253900.1			TraesCS6B01G291100LC.1
	TraesCS3A01G163300.1	TraesCS5D01G283800.2			TraesCS6B01G306300.1
	TraesCS3A01G165500.1	TraesCS5D01G295700.1			TraesCS6B01G307200.1
	TraesCS3A01G175900.1	TraesCS5D01G298300.2			TraesCS6B01G307400.1
	TraesCS3A01G179200.1	TraesCS5D01G314100.1			TraesCS6B01G320900.1
	TraesCS3A01G181200.1	TraesCS5D01G316700.1			TraesCS6B01G328000.1
	TraesCS3A01G184300.1	TraesCS5D01G331100.1			TraesCS6B01G342400.1
	TraesCS3A01G185500.2	TraesCS5D01G335600.1			TraesCS6B01G355800.1
	TraesCS3A01G186400.1	TraesCS5D01G392300.1			TraesCS6B01G361800.1
	TraesCS3A01G187300.1	TraesCS5D01G393400.1			TraesCS6B01G402400.1
	TraesCS3A01G189300.1	TraesCS5D01G400000.1			TraesCS6B01G429600.1
	TraesCS3A01G190300.2	TraesCS5D01G403900.1			TraesCS6B01G432300.2
	TraesCS3A01G191800.1	TraesCS5D01G407800.1			TraesCS6B01G432600.1
	TraesCS3A01G196700.1	TraesCS5D01G409600.1			TraesCS6B01G437900.1
	TraesCS3A01G198400.1	TraesCS5D01G417600.1			TraesCS6B01G450300.1
	TraesCS3A01G199000.2	TraesCS5D01G424900.1			TraesCS6B01G462300.3
	TraesCS3A01G199400.1	TraesCS5D01G425100.1			TraesCS6B01G464800.1
	TraesCS3A01G201000.2	TraesCS5D01G441500.1			TraesCS6B01G473000.1
	TraesCS3A01G203100.1	TraesCS5D01G446300.2			TraesCS6B01G647100LC.1
	TraesCS3A01G205600.1	TraesCS5D01G458900.1			TraesCS6D01G004700.1
	TraesCS3A01G207200.3	TraesCS5D01G464800.1			TraesCS6D01G005000.1
	TraesCS3A01G219100.1	TraesCS5D01G464900.1			TraesCS6D01G017100.2
	TraesCS3A01G219800.2	TraesCS5D01G474000.1			TraesCS6D01G058200.1
	TraesCS3A01G220500.1	TraesCS5D01G477100.1			TraesCS6D01G089100.1
	TraesCS3A01G228800.1	TraesCS5D01G484500.2			TraesCS6D01G116200.1
	TraesCS3A01G239600.1	TraesCS5D01G490000.1			TraesCS6D01G182000.1
	TraesCS3A01G239900.1	TraesCS5D01G493400.1			TraesCS6D01G197800.1
	TraesCS3A01G241000.1	TraesCS5D01G495000.1			TraesCS6D01G215300.1
	TraesCS3A01G246800.1	TraesCS5D01G511000LC.1			TraesCS6D01G224900.1
	TraesCS3A01G249300.1	TraesCS5D01G530200.1			TraesCS6D01G255200.2
	TraesCS3A01G250600.1	TraesCS5D01G552000.1			TraesCS6D01G258600.1
	TraesCS3A01G250900.2	TraesCS5D01G576800LC.1			TraesCS6D01G271900.1
	TraesCS3A01G258100.2	TraesCS6A01G000400.1			TraesCS6D01G272400.1
	TraesCS3A01G259200.1	TraesCS6A01G001100.1			TraesCS6D01G305100.2
	TraesCS3A01G260100.1	TraesCS6A01G004000.1			TraesCS6D01G310300.1
	TraesCS3A01G260200.1	TraesCS6A01G006400.1			TraesCS6D01G382400.1
	TraesCS3A01G260600.1	TraesCS6A01G009200.1			TraesCS6D01G397200.1
	TraesCS3A01G264700.1	TraesCS6A01G018600.1			TraesCS6D01G491500LC.1
	TraesCS3A01G268600.1	TraesCS6A01G019700LC.1			TraesCS6D01G493900LC.1
	TraesCS3A01G270300.1	TraesCS6A01G028800.1			TraesCS7A01G003900.1
	TraesCS3A01G271900.1	TraesCS6A01G036800.1			TraesCS7A01G010400.2
	TraesCS3A01G272200.1	TraesCS6A01G037600.1			TraesCS7A01G033600.1
	TraesCS3A01G274600.1	TraesCS6A01G047100.1			TraesCS7A01G108100.1
	TraesCS3A01G276100.1	TraesCS6A01G047400.1			TraesCS7A01G113600.1
	TraesCS3A01G276300.1	TraesCS6A01G047900.1			TraesCS7A01G123200.1
	TraesCS3A01G279500.1	TraesCS6A01G050100.1			TraesCS7A01G129800.3
	TraesCS3A01G279700.1	TraesCS6A01G063200.1			TraesCS7A01G133500.2
	TraesCS3A01G280000.1	TraesCS6A01G069500.1			TraesCS7A01G169400.1
	TraesCS3A01G282800.1	TraesCS6A01G070600.1			TraesCS7A01G174500.1
	TraesCS3A01G283600.2	TraesCS6A01G088700.1			TraesCS7A01G174700.1
	TraesCS3A01G284000.1	TraesCS6A01G089100.2			TraesCS7A01G180100.1
	TraesCS3A01G284800.2	TraesCS6A01G094200.1			TraesCS7A01G190500.1
	TraesCS3A01G285700.1	TraesCS6A01G094400.1			TraesCS7A01G198200.2
	TraesCS3A01G285900.2	TraesCS6A01G097800.1			TraesCS7A01G206700.1
	TraesCS3A01G287600.1	TraesCS6A01G118800.2			TraesCS7A01G227100.1
	TraesCS3A01G288200.1	TraesCS6A01G132200.1			TraesCS7A01G228700.1
	TraesCS3A01G289600.1	TraesCS6A01G133100.1			TraesCS7A01G243900.3
	TraesCS3A01G291600.1	TraesCS6A01G140800.2			TraesCS7A01G245300.1
	TraesCS3A01G295500.1	TraesCS6A01G146500.1			TraesCS7A01G248200.1
	TraesCS3A01G295900.7	TraesCS6A01G150000LC.1			TraesCS7A01G254200.1
	TraesCS3A01G296200.1	TraesCS6A01G177600.1			TraesCS7A01G260800.2
	TraesCS3A01G297200.1	TraesCS6A01G188800.2			TraesCS7A01G269300.1
	TraesCS3A01G299000.1	TraesCS6A01G191400.2			TraesCS7A01G278300.1
	TraesCS3A01G301800.2	TraesCS6A01G192000.1			TraesCS7A01G282000.1
	TraesCS3A01G301900.1	TraesCS6A01G195200.1			TraesCS7A01G284700.1
	TraesCS3A01G303400.3	TraesCS6A01G207100.1			TraesCS7A01G285000.1
	TraesCS3A01G303900.1	TraesCS6A01G209800.1			TraesCS7A01G293400.1
	TraesCS3A01G304300.1	TraesCS6A01G237800.2			TraesCS7A01G295500.1
	TraesCS3A01G305100.3	TraesCS6A01G246400.1			TraesCS7A01G312600LC.1
	TraesCS3A01G308000.1	TraesCS6A01G267300.1			TraesCS7A01G317500.1
	TraesCS3A01G312300.1	TraesCS6A01G300400.1			TraesCS7A01G320500.1
	TraesCS3A01G316600.3	TraesCS6A01G303800.1			TraesCS7A01G333600.1
	TraesCS3A01G318300.2	TraesCS6A01G316300.1			TraesCS7A01G338800.1
	TraesCS3A01G321500.1	TraesCS6A01G319700.1			TraesCS7A01G341000.1
	TraesCS3A01G325200.1	TraesCS6A01G325400.1			TraesCS7A01G349100.1
	TraesCS3A01G327100.1	TraesCS6A01G334000.1			TraesCS7A01G374500.1
	TraesCS3A01G327700.1	TraesCS6A01G337800.1			TraesCS7A01G392800.1
	TraesCS3A01G329000.2	TraesCS6A01G339100.1			TraesCS7A01G398900.3
	TraesCS3A01G330600.1	TraesCS6A01G339200.1			TraesCS7A01G410200.2
	TraesCS3A01G331000.1	TraesCS6A01G358100.1			TraesCS7A01G413800.1
	TraesCS3A01G333200.2	TraesCS6A01G372100.1			TraesCS7A01G414600.1
	TraesCS3A01G334000.2	TraesCS6A01G373000.1			TraesCS7A01G415000.1
	TraesCS3A01G334600.1	TraesCS6A01G386000.1			TraesCS7A01G423600.1
	TraesCS3A01G335000.1	TraesCS6A01G386500.1			TraesCS7A01G450600.1
	TraesCS3A01G341000.1	TraesCS6A01G402400.2			TraesCS7A01G467200.1
	TraesCS3A01G342800.1	TraesCS6A01G403800.1			TraesCS7A01G496500.1
	TraesCS3A01G344000.1	TraesCS6A01G412900.1			TraesCS7A01G509200.1
	TraesCS3A01G344700.1	TraesCS6A01G421100.1			TraesCS7A01G510100.1
	TraesCS3A01G347600.4	TraesCS6A01G490200LC.1			TraesCS7A01G520800.1
	TraesCS3A01G348500.1	TraesCS6A01G497100LC.1			TraesCS7A01G546400.1
	TraesCS3A01G351800.2	TraesCS6B01G004400.1			TraesCS7A01G547500.1
	TraesCS3A01G355700.1	TraesCS6B01G015000.1			TraesCS7A01G553100.1
	TraesCS3A01G358500.1	TraesCS6B01G039300.2			TraesCS7B01G006600.1
	TraesCS3A01G360800.1	TraesCS6B01G063500.1			TraesCS7B01G018600.1
	TraesCS3A01G363400.1	TraesCS6B01G084400.1			TraesCS7B01G022300.1
	TraesCS3A01G375100.1	TraesCS6B01G094600.1			TraesCS7B01G083600.1
	TraesCS3A01G376400.1	TraesCS6B01G122700.1			TraesCS7B01G103200.1
	TraesCS3A01G379700.1	TraesCS6B01G126000.1			TraesCS7B01G104400.1
	TraesCS3A01G383500.1	TraesCS6B01G134800.1			TraesCS7B01G116800.1
	TraesCS3A01G385600.1	TraesCS6B01G137700.1			TraesCS7B01G118400.1
	TraesCS3A01G386000.1	TraesCS6B01G146300.1			TraesCS7B01G129300.1
	TraesCS3A01G387800.1	TraesCS6B01G160800.1			TraesCS7B01G136800.1
	TraesCS3A01G389100LC.1	TraesCS6B01G161600.1			TraesCS7B01G143300.1
	TraesCS3A01G391500.1	TraesCS6B01G174700.1			TraesCS7B01G147500.1
	TraesCS3A01G398600.1	TraesCS6B01G188500.1			TraesCS7B01G148000.1
	TraesCS3A01G400000.1	TraesCS6B01G193400.1			TraesCS7B01G183800.1
	TraesCS3A01G403600.1	TraesCS6B01G212400LC.1			TraesCS7B01G185700.1
	TraesCS3A01G403800.1	TraesCS6B01G223100.1			TraesCS7B01G294800.1
	TraesCS3A01G405100.2	TraesCS6B01G260500.1			TraesCS7B01G314800.1
	TraesCS3A01G416900.1	TraesCS6B01G265300.1			TraesCS7B01G316500.1
	TraesCS3A01G417200.1	TraesCS6B01G278100.1			TraesCS7B01G342600.1
	TraesCS3A01G418600.1	TraesCS6B01G326300.1			TraesCS7B01G349900.1
	TraesCS3A01G421900.1	TraesCS6B01G330100.1			TraesCS7B01G368400.1
	TraesCS3A01G422100.1	TraesCS6B01G331300.1			TraesCS7B01G388200.1
	TraesCS3A01G423200.1	TraesCS6B01G331700.1			TraesCS7B01G409700.1
	TraesCS3A01G424000.1	TraesCS6B01G343300.1			TraesCS7B01G411900.1
	TraesCS3A01G426600.1	TraesCS6B01G348000.1			TraesCS7B01G417700.1
	TraesCS3A01G426800.3	TraesCS6B01G356000.1			TraesCS7B01G454700.1
	TraesCS3A01G428000.1	TraesCS6B01G356200.1			TraesCS7B01G472500.1
	TraesCS3A01G431500.1	TraesCS6B01G370100.1			TraesCS7B01G473400.1
	TraesCS3A01G438000.1	TraesCS6B01G376200.3			TraesCS7B01G626900LC.1
	TraesCS3A01G438100.1	TraesCS6B01G384500.1			TraesCS7D01G096600.1
	TraesCS3A01G440100.1	TraesCS6B01G406000.1			TraesCS7D01G102500.1
	TraesCS3A01G443700.1	TraesCS6B01G409800.1			TraesCS7D01G108900.1
	TraesCS3A01G452900.1	TraesCS6B01G440500.1			TraesCS7D01G132500LC.1
	TraesCS3A01G453200.1	TraesCS6B01G444800.1			TraesCS7D01G134800.1
	TraesCS3A01G455600.1	TraesCS6B01G447700.1			TraesCS7D01G161200.1
	TraesCS3A01G458700LC.1	TraesCS6B01G629100LC.1			TraesCS7D01G175900.2
	TraesCS3A01G461100.1	TraesCS6B01G672200LC.1			TraesCS7D01G181600.1
	TraesCS3A01G471900.1	TraesCS6B01G783000LC.1			TraesCS7D01G207600.1
	TraesCS3A01G477500.1	TraesCS6D01G009100.1			TraesCS7D01G220600LC.1
	TraesCS3A01G483700.1	TraesCS6D01G012200.1			TraesCS7D01G224400.1
	TraesCS3A01G487500.1	TraesCS6D01G029300.1			TraesCS7D01G242500.1
	TraesCS3A01G494800.1	TraesCS6D01G054300.1			TraesCS7D01G247000.1
	TraesCS3A01G496300.4	TraesCS6D01G054600.1			TraesCS7D01G261800.1
	TraesCS3A01G497900LC.1	TraesCS6D01G061600.2			TraesCS7D01G269800.1
	TraesCS3A01G500500.1	TraesCS6D01G067500.1			TraesCS7D01G278600.1
	TraesCS3A01G503000.1	TraesCS6D01G088600.1			TraesCS7D01G283900.1
	TraesCS3A01G503400.1	TraesCS6D01G104000.1			TraesCS7D01G292400.1
	TraesCS3A01G507400.1	TraesCS6D01G135800.2			TraesCS7D01G329500.1
	TraesCS3A01G512700.1	TraesCS6D01G141100.1			TraesCS7D01G356600.2
	TraesCS3A01G516600.1	TraesCS6D01G154600.1			TraesCS7D01G388400.3
	TraesCS3A01G520900.2	TraesCS6D01G162800.1			TraesCS7D01G390800LC.1
	TraesCS3A01G521500.1	TraesCS6D01G177500.2			TraesCS7D01G472000.1
	TraesCS3A01G521600.1	TraesCS6D01G183200.1			TraesCS7D01G475300.1
	TraesCS3A01G696300LC.1	TraesCS6D01G215500.3			TraesCS7D01G509700.1
	TraesCS3A01G726100LC.1	TraesCS6D01G234700.1			TraesCS7D01G512800.1
	TraesCS3B01G014500.1	TraesCS6D01G261300.1			TraesCS7D01G523900.2
	TraesCS3B01G019500.1	TraesCS6D01G280300.1			TraesCS7D01G534500.1
	TraesCS3B01G032000.1	TraesCS6D01G281600.1			TraesCS7D01G534800.1
	TraesCS3B01G034700.1	TraesCS6D01G283300.1			TraesCS7D01G551600.1
	TraesCS3B01G035200.1	TraesCS6D01G292700.1			TraesCS7D01G609300LC.1
	TraesCS3B01G039900.1	TraesCS6D01G300100LC.1			TraesCSU01G005100.1
	TraesCS3B01G042700.1	TraesCS6D01G313100.1			TraesCSU01G009000.1
	TraesCS3B01G045600.1	TraesCS6D01G356100.2			TraesCSU01G032900.1
	TraesCS3B01G045700.2	TraesCS6D01G358200.1			TraesCSU01G105300.1
	TraesCS3B01G050300.1	TraesCS6D01G368800LC.1			TraesCSU01G131900.1
	TraesCS3B01G058300LC.1	TraesCS6D01G387300.1			TraesCSU01G207700.1
	TraesCS3B01G062600.1	TraesCS7A01G004000.1			TraesCSU01G574800LC.1
	TraesCS3B01G063700.1	TraesCS7A01G008900.1
	TraesCS3B01G080400.1	TraesCS7A01G009800.2
	TraesCS3B01G093000.1	TraesCS7A01G010300.1
	TraesCS3B01G099800.1	TraesCS7A01G010500.1
	TraesCS3B01G111100.1	TraesCS7A01G014000LC.1
	TraesCS3B01G113800.1	TraesCS7A01G020500.1
	TraesCS3B01G114400.1	TraesCS7A01G040700.5
	TraesCS3B01G116000.1	TraesCS7A01G062100.1
	TraesCS3B01G117000.1	TraesCS7A01G071100.2
	TraesCS3B01G128000.1	TraesCS7A01G078000.2
	TraesCS3B01G136400.1	TraesCS7A01G079000.1
	TraesCS3B01G140500.1	TraesCS7A01G129700.1
	TraesCS3B01G141600.1	TraesCS7A01G141400.1
	TraesCS3B01G142100.2	TraesCS7A01G150500.1
	TraesCS3B01G146500.1	TraesCS7A01G157100.1
	TraesCS3B01G146600.1	TraesCS7A01G159200.1
	TraesCS3B01G149100.1	TraesCS7A01G172600.1
	TraesCS3B01G149300.8	TraesCS7A01G178500.1
	TraesCS3B01G152200.2	TraesCS7A01G204500.1
	TraesCS3B01G153900.1	TraesCS7A01G210100.1
	TraesCS3B01G159900.1	TraesCS7A01G220400.4
	TraesCS3B01G161100.1	TraesCS7A01G229400.1
	TraesCS3B01G164300.1	TraesCS7A01G238400.1
	TraesCS3B01G185300.1	TraesCS7A01G244600.1
	TraesCS3B01G193500.1	TraesCS7A01G253000.2
	TraesCS3B01G200200.1	TraesCS7A01G255600.1
	TraesCS3B01G209700.1	TraesCS7A01G259500.1
	TraesCS3B01G212800.1	TraesCS7A01G259700.1
	TraesCS3B01G215400.1	TraesCS7A01G264300.1
	TraesCS3B01G218500.1	TraesCS7A01G272200.1
	TraesCS3B01G221400.1	TraesCS7A01G276400.1
	TraesCS3B01G234700.1	TraesCS7A01G286200.1
	TraesCS3B01G235400.1	TraesCS7A01G287800.1
	TraesCS3B01G236700.5	TraesCS7A01G291000.1
	TraesCS3B01G248500.1	TraesCS7A01G292400.1
	TraesCS3B01G249400LC.1	TraesCS7A01G294700.1
	TraesCS3B01G254400.1	TraesCS7A01G296800.1
	TraesCS3B01G254800.2	TraesCS7A01G300500.1
	TraesCS3B01G263100.1	TraesCS7A01G302400.1
	TraesCS3B01G265000.1	TraesCS7A01G304700.1
	TraesCS3B01G282500.1	TraesCS7A01G319000.1
	TraesCS3B01G282700.1	TraesCS7A01G331700.1
	TraesCS3B01G286300.2	TraesCS7A01G339600.1
	TraesCS3B01G298000.1	TraesCS7A01G351700LC.1
	TraesCS3B01G310300.1	TraesCS7A01G353800.1
	TraesCS3B01G313400.1	TraesCS7A01G372600.1
	TraesCS3B01G315200.1	TraesCS7A01G378600.1
	TraesCS3B01G320200.4	TraesCS7A01G381100.2
	TraesCS3B01G323900.1	TraesCS7A01G381400.1
	TraesCS3B01G332900.1	TraesCS7A01G389000.1
	TraesCS3B01G334900.1	TraesCS7A01G394300.1
	TraesCS3B01G337400.1	TraesCS7A01G400100.1
	TraesCS3B01G343100.1	TraesCS7A01G402900LC.1
	TraesCS3B01G345800.1	TraesCS7A01G404100.1
	TraesCS3B01G357200.1	TraesCS7A01G409800.1
	TraesCS3B01G361100.1	TraesCS7A01G422500.1
	TraesCS3B01G362900.1	TraesCS7A01G438700.1
	TraesCS3B01G370400.1	TraesCS7A01G448800.2
	TraesCS3B01G373000.1	TraesCS7A01G462800.1
	TraesCS3B01G380500.1	TraesCS7A01G484600.1
	TraesCS3B01G399500.1	TraesCS7A01G489400.1
	TraesCS3B01G407400.2	TraesCS7A01G489500.1
	TraesCS3B01G410000.1	TraesCS7A01G493400.1
	TraesCS3B01G412300.1	TraesCS7A01G510200.1
	TraesCS3B01G413800.1	TraesCS7A01G520900LC.1
	TraesCS3B01G423200.1	TraesCS7A01G527600.1
	TraesCS3B01G432200.1	TraesCS7A01G536200.1
	TraesCS3B01G433000.1	TraesCS7A01G560200.1
	TraesCS3B01G433100.1	TraesCS7B01G013100.1
	TraesCS3B01G436000.1	TraesCS7B01G042700.1
	TraesCS3B01G448700LC.1	TraesCS7B01G054400.1
	TraesCS3B01G451900.1	TraesCS7B01G077500.1
	TraesCS3B01G452100.1	TraesCS7B01G081300.1
	TraesCS3B01G453800.2	TraesCS7B01G082400.1
	TraesCS3B01G457600.1	TraesCS7B01G084000.1
	TraesCS3B01G457900.1	TraesCS7B01G152900.1
	TraesCS3B01G467700.1	TraesCS7B01G157800.1
	TraesCS3B01G472000.1	TraesCS7B01G164200.1
	TraesCS3B01G498300.2	TraesCS7B01G182700.2
	TraesCS3B01G512200LC.1	TraesCS7B01G184100.1
	TraesCS3B01G518000.1	TraesCS7B01G186500.1
	TraesCS3B01G524500.1	TraesCS7B01G189800.2
	TraesCS3B01G525000.1	TraesCS7B01G219800.1
	TraesCS3B01G539400.1	TraesCS7B01G283000.1
	TraesCS3B01G539600.1	TraesCS7B01G283300.1
	TraesCS3B01G543800.1	TraesCS7B01G300200.1
	TraesCS3B01G546200.4	TraesCS7B01G313800.1
	TraesCS3B01G547300.1	TraesCS7B01G348600.1
	TraesCS3B01G549200.1	TraesCS7B01G366700.1
	TraesCS3B01G549300.1	TraesCS7B01G392600.1
	TraesCS3B01G552800.1	TraesCS7B01G410100.1
	TraesCS3B01G566800.1	TraesCS7B01G420400.1
	TraesCS3B01G575500.1	TraesCS7B01G420700.1
	TraesCS3B01G580700.1	TraesCS7B01G455800.1
	TraesCS3B01G591300.1	TraesCS7B01G463900LC.1
	TraesCS3B01G602700.1	TraesCS7B01G468800.1
	TraesCS3D01G000200.1	TraesCS7B01G484200.1
	TraesCS3D01G016300.1	TraesCS7B01G486500.1
	TraesCS3D01G020200.2	TraesCS7B01G495000.1
	TraesCS3D01G037100.1	TraesCS7B01G524400LC.1
	TraesCS3D01G061900.1	TraesCS7B01G745600LC.1
	TraesCS3D01G066600.1	TraesCS7D01G004300.1
	TraesCS3D01G066900.1	TraesCS7D01G004500.1
	TraesCS3D01G074700.1	TraesCS7D01G008600.1
	TraesCS3D01G076400.1	TraesCS7D01G008700.1
	TraesCS3D01G080700.1	TraesCS7D01G008800.2
	TraesCS3D01G084800.1	TraesCS7D01G009400.2
	TraesCS3D01G087400.1	TraesCS7D01G010100.1
	TraesCS3D01G100800LC.1	TraesCS7D01G010200.1
	TraesCS3D01G111000.1	TraesCS7D01G036600.2
	TraesCS3D01G113800.1	TraesCS7D01G036900.1
	TraesCS3D01G124300.1	TraesCS7D01G042500LC.1
	TraesCS3D01G124600.3	TraesCS7D01G057600.1
	TraesCS3D01G128900.1	TraesCS7D01G060000.1
	TraesCS3D01G130100.1	TraesCS7D01G066500.1
	TraesCS3D01G130900.1	TraesCS7D01G071200.1
	TraesCS3D01G131300.2	TraesCS7D01G072100.1
	TraesCS3D01G133100.1	TraesCS7D01G078700.1
	TraesCS3D01G137100.1	TraesCS7D01G142700.1
	TraesCS3D01G166000.1	TraesCS7D01G199300.1
	TraesCS3D01G166200.1	TraesCS7D01G211900.1
	TraesCS3D01G172900.1	TraesCS7D01G260700.1
	TraesCS3D01G188400.1	TraesCS7D01G266800.1
	TraesCS3D01G192500.1	TraesCS7D01G268300.1
	TraesCS3D01G195500.1	TraesCS7D01G272500.1
	TraesCS3D01G201400.2	TraesCS7D01G276300.1
	TraesCS3D01G202500.3	TraesCS7D01G282500.1
	TraesCS3D01G207700.2	TraesCS7D01G283600.2
	TraesCS3D01G236200.1	TraesCS7D01G288700.1
	TraesCS3D01G257100.1	TraesCS7D01G289200.1
	TraesCS3D01G270100.1	TraesCS7D01G300200.1
	TraesCS3D01G275500.1	TraesCS7D01G320400LC.1
	TraesCS3D01G276000.3	TraesCS7D01G333900.1
	TraesCS3D01G276400.1	TraesCS7D01G369000.1
	TraesCS3D01G279800.1	TraesCS7D01G377400.1
	TraesCS3D01G300200.1	TraesCS7D01G389700.1
	TraesCS3D01G307100.1	TraesCS7D01G393900.1
	TraesCS3D01G322600.1	TraesCS7D01G397500.1
	TraesCS3D01G326200.1	TraesCS7D01G415600.1
	TraesCS3D01G333400.1	TraesCS7D01G484800.1
	TraesCS3D01G334500.1	TraesCS7D01G492800.1
	TraesCS3D01G340500.1	TraesCS7D01G499200.1
	TraesCS3D01G342200.2	TraesCS7D01G499400.1
	TraesCS3D01G360800.1	TraesCS7D01G499500.1
	TraesCS3D01G362200.1	TraesCS7D01G530700.1
	TraesCS3D01G369200.1	TraesCSU01G008800.1
	TraesCS3D01G376600.1	TraesCSU01G009200.1
	TraesCS3D01G381600.1	TraesCSU01G017600.1
	TraesCS3D01G383700.1	TraesCSU01G032700.3
	TraesCS3D01G384000.1	TraesCSU01G063400.1
	TraesCS3D01G394200.1	TraesCSU01G086800.1
	TraesCS3D01G401300.2	TraesCSU01G127700.1
	TraesCS3D01G408400.1	TraesCSU01G135100.2
	TraesCS3D01G412700.2	TraesCSU01G156700LC.1
	TraesCS3D01G417500.1	TraesCSU01G169600.1
	TraesCS3D01G417800.1	TraesCSU01G175000.1
	TraesCS3D01G423500.1	TraesCSU01G657600LC.1
	TraesCS3D01G424000LC.1	TraesCSU01G664000LC.1
	TraesCS3D01G445400.1
	TraesCS3D01G471500.2
	TraesCS3D01G475000.1
	TraesCS3D01G483400.1
	TraesCS3D01G486600.1
	TraesCS3D01G486700.1
	TraesCS3D01G492600.2
	TraesCS3D01G493700.1
	TraesCS3D01G503200.1
	TraesCS3D01G528200.3
	TraesCS3D01G529500.1
	TraesCS4A01G004900.1
	TraesCS4A01G005100.4
	TraesCS4A01G011100.1
	TraesCS4A01G012200.1
	TraesCS4A01G013000.1
	TraesCS4A01G022700.1
	TraesCS4A01G027800.1
	TraesCS4A01G032100.1
	TraesCS4A01G033600.1
	TraesCS4A01G035800.1
	TraesCS4A01G036900.1
	TraesCS4A01G038200.1
	TraesCS4A01G039000.1
	TraesCS4A01G040100.1
	TraesCS4A01G044700.1
	TraesCS4A01G045000.1
	TraesCS4A01G045900.1
	TraesCS4A01G050800.1
	TraesCS4A01G050900.1
	TraesCS4A01G056200.2
	TraesCS4A01G058600.1
	TraesCS4A01G063700.2
	TraesCS4A01G064900.2
	TraesCS4A01G065700.1
	TraesCS4A01G065800.1
	TraesCS4A01G074800.1
	TraesCS4A01G077400.1
	TraesCS4A01G080600.2
	TraesCS4A01G081700.1
	TraesCS4A01G082800.1
	TraesCS4A01G083300.2
	TraesCS4A01G083400.2
	TraesCS4A01G091200.1
	TraesCS4A01G091900.1
	TraesCS4A01G093600.1
	TraesCS4A01G094000.1
	TraesCS4A01G094400.1
	TraesCS4A01G094500.1
	TraesCS4A01G097200.1
	TraesCS4A01G103300.1
	TraesCS4A01G104400.1
	TraesCS4A01G106500.1
	TraesCS4A01G107400.3
	TraesCS4A01G111700.1
	TraesCS4A01G112600.1
	TraesCS4A01G116400.1
	TraesCS4A01G119200.1
	TraesCS4A01G121000.1
	TraesCS4A01G122900.2
	TraesCS4A01G123600.1
	TraesCS4A01G124000.1
	TraesCS4A01G129200.1
	TraesCS4A01G129700.5
	TraesCS4A01G138400.2
	TraesCS4A01G138800.1
	TraesCS4A01G139700.3
	TraesCS4A01G150600.1
	TraesCS4A01G154500.1
	TraesCS4A01G158700.1
	TraesCS4A01G159200.1
	TraesCS4A01G160700.1
	TraesCS4A01G165600.1
	TraesCS4A01G166200.2
	TraesCS4A01G168000.1
	TraesCS4A01G171100.1
	TraesCS4A01G177800.3
	TraesCS4A01G178800.2
	TraesCS4A01G183100.1
	TraesCS4A01G185400.1
	TraesCS4A01G186200.1
	TraesCS4A01G187400.1
	TraesCS4A01G191400.1
	TraesCS4A01G197700.1
	TraesCS4A01G199200.1
	TraesCS4A01G199700.1
	TraesCS4A01G200800.1
	TraesCS4A01G202700.1
	TraesCS4A01G204600.1
	TraesCS4A01G206200.2
	TraesCS4A01G208300LC.1
	TraesCS4A01G209900.1
	TraesCS4A01G213800.1
	TraesCS4A01G216300.1
	TraesCS4A01G222900.1
	TraesCS4A01G224100.1
	TraesCS4A01G226200.1
	TraesCS4A01G230100.1
	TraesCS4A01G231100.2
	TraesCS4A01G232600.1
	TraesCS4A01G234100.1
	TraesCS4A01G235600.2
	TraesCS4A01G239100.2
	TraesCS4A01G240900.1
	TraesCS4A01G244300.1
	TraesCS4A01G245800.1
	TraesCS4A01G246300.1
	TraesCS4A01G249300.1
	TraesCS4A01G251000.1
	TraesCS4A01G251600.1
	TraesCS4A01G252800.1
	TraesCS4A01G259300.1
	TraesCS4A01G260800.1
	TraesCS4A01G262600.1
	TraesCS4A01G263500.1
	TraesCS4A01G266900.1
	TraesCS4A01G267300.1
	TraesCS4A01G268300.1
	TraesCS4A01G270200.1
	TraesCS4A01G280600.1
	TraesCS4A01G283200.1
	TraesCS4A01G283500.3
	TraesCS4A01G283900.1
	TraesCS4A01G288700.1
	TraesCS4A01G290400.1
	TraesCS4A01G293000.1
	TraesCS4A01G293800.1
	TraesCS4A01G294100.1
	TraesCS4A01G294800.1
	TraesCS4A01G300800.1
	TraesCS4A01G304500.1
	TraesCS4A01G311400.1
	TraesCS4A01G313500.1
	TraesCS4A01G316800.1
	TraesCS4A01G320500.1
	TraesCS4A01G323700.1
	TraesCS4A01G324100.1
	TraesCS4A01G324500.1
	TraesCS4A01G328600.1
	TraesCS4A01G331600.1
	TraesCS4A01G335400.1
	TraesCS4A01G336100.1
	TraesCS4A01G340400LC.1
	TraesCS4A01G352100.1
	TraesCS4A01G353300.1
	TraesCS4A01G356300.1
	TraesCS4A01G358800.1
	TraesCS4A01G359800.1
	TraesCS4A01G361900.1
	TraesCS4A01G363900.1
	TraesCS4A01G367700.1
	TraesCS4A01G376700.1
	TraesCS4A01G378400.1
	TraesCS4A01G395900.1
	TraesCS4A01G402500.1
	TraesCS4A01G404000.1
	TraesCS4A01G406200.1
	TraesCS4A01G410500.1
	TraesCS4A01G416700.1
	TraesCS4A01G418100.1
	TraesCS4A01G423000.1
	TraesCS4A01G425100.1
	TraesCS4A01G431300.1
	TraesCS4A01G433900.1
	TraesCS4A01G434000.1
	TraesCS4A01G437600.1
	TraesCS4A01G444200.1
	TraesCS4A01G456600.1
	TraesCS4A01G459400.1
	TraesCS4A01G460000.1
	TraesCS4A01G460200.1
	TraesCS4A01G462100.1
	TraesCS4A01G481800.3
	TraesCS4A01G483900LC.1
	TraesCS4A01G485300.1
	TraesCS4A01G485600.1
	TraesCS4A01G509900LC.1
	TraesCS4A01G569800LC.1
	TraesCS4A01G596200LC.1
	TraesCS4A01G718200LC.1
	TraesCS4B01G001300.2
	TraesCS4B01G007300.1
	TraesCS4B01G013100.2
	TraesCS4B01G020000.1
	TraesCS4B01G020300.1
	TraesCS4B01G026300.1
	TraesCS4B01G035400.1
	TraesCS4B01G036500.1
	TraesCS4B01G038200.1
	TraesCS4B01G043700.1
	TraesCS4B01G047400.1
	TraesCS4B01G049700.1
	TraesCS4B01G050400.1
	TraesCS4B01G052300.1
	TraesCS4B01G053800.1
	TraesCS4B01G055400.1
	TraesCS4B01G062400.1
	TraesCS4B01G063600.1
	TraesCS4B01G063900.1
	TraesCS4B01G069600.1
	TraesCS4B01G079200.1
	TraesCS4B01G080800.1
	TraesCS4B01G081200.1
	TraesCS4B01G084600.1
	TraesCS4B01G090200.1
	TraesCS4B01G107100.1
	TraesCS4B01G109800.2
	TraesCS4B01G110600.1
	TraesCS4B01G116200.1
	TraesCS4B01G117300.1
	TraesCS4B01G124700LC.1
	TraesCS4B01G126000.1
	TraesCS4B01G127100.1
	TraesCS4B01G135300.1
	TraesCS4B01G140900.1
	TraesCS4B01G142000.1
	TraesCS4B01G148500.1
	TraesCS4B01G152400.5
	TraesCS4B01G154900LC.1
	TraesCS4B01G166000.1
	TraesCS4B01G169200.1
	TraesCS4B01G171100.1
	TraesCS4B01G178700.1
	TraesCS4B01G189900.1
	TraesCS4B01G204900.1
	TraesCS4B01G205400.1
	TraesCS4B01G205900.1
	TraesCS4B01G213200.2
	TraesCS4B01G216300.1
	TraesCS4B01G217000.1
	TraesCS4B01G220900.3
	TraesCS4B01G221900.1
	TraesCS4B01G223400.2
	TraesCS4B01G225100.1
	TraesCS4B01G230000.2
	TraesCS4B01G240400.1
	TraesCS4B01G244500.1
	TraesCS4B01G248700.2
	TraesCS4B01G252100.2
	TraesCS4B01G253000.1
	TraesCS4B01G253300.2
	TraesCS4B01G253900.1
	TraesCS4B01G260600.1
	TraesCS4B01G270800.1
	TraesCS4B01G271800.1
	TraesCS4B01G273500.1
	TraesCS4B01G274500.2
	TraesCS4B01G283300.2
	TraesCS4B01G285300LC.1
	TraesCS4B01G291200.1
	TraesCS4B01G292100.1
	TraesCS4B01G293000.1
	TraesCS4B01G296400.1
	TraesCS4B01G297500.1
	TraesCS4B01G300000.1
	TraesCS4B01G318900.1
	TraesCS4B01G322900.3
	TraesCS4B01G331100.1
	TraesCS4B01G332600.1
	TraesCS4B01G334700.1
	TraesCS4B01G335100.1
	TraesCS4B01G340700.1
	TraesCS4B01G347700.1
	TraesCS4B01G354600.5
	TraesCS4B01G361800.1
	TraesCS4B01G375000.1
	TraesCS4B01G375600.1
	TraesCS4B01G379900.1
	TraesCS4B01G380800.1
	TraesCS4B01G385400.1
	TraesCS4B01G392700.1
	TraesCS4B01G393300.1
	TraesCS4B01G397700.1
	TraesCS4D01G000500.1
	TraesCS4D01G001600.1
	TraesCS4D01G015600.1
	TraesCS4D01G017700.2
	TraesCS4D01G018500.1
	TraesCS4D01G023500.1
	TraesCS4D01G031800.1
	TraesCS4D01G033400.1
	TraesCS4D01G039200.1
	TraesCS4D01G045400.1
	TraesCS4D01G046900.1
	TraesCS4D01G053800.1
	TraesCS4D01G055700.1
	TraesCS4D01G056200.1
	TraesCS4D01G062700.1
	TraesCS4D01G068400.1
	TraesCS4D01G072800.2
	TraesCS4D01G079600.2
	TraesCS4D01G082500.1
	TraesCS4D01G085500.1
	TraesCS4D01G098500.1
	TraesCS4D01G104800.2
	TraesCS4D01G120900.1
	TraesCS4D01G122800.1
	TraesCS4D01G128700.3
	TraesCS4D01G129300.1
	TraesCS4D01G131600.1
	TraesCS4D01G135700.1
	TraesCS4D01G150000.4
	TraesCS4D01G152300.1
	TraesCS4D01G160600.1
	TraesCS4D01G162600.2
	TraesCS4D01G165800.1
	TraesCS4D01G171400.2
	TraesCS4D01G178000.1
	TraesCS4D01G185000.2
	TraesCS4D01G189200.2
	TraesCS4D01G201100.1
	TraesCS4D01G205800.1
	TraesCS4D01G206300.1
	TraesCS4D01G206600.1
	TraesCS4D01G210700.1
	TraesCS4D01G216100LC.1
	TraesCS4D01G218900LC.1
	TraesCS4D01G221100.1
	TraesCS4D01G224100.1
	TraesCS4D01G228900.1
	TraesCS4D01G236800.1
	TraesCS4D01G241100.1
	TraesCS4D01G244900.2
	TraesCS4D01G246300.1
	TraesCS4D01G248100.2
	TraesCS4D01G253100.1
	TraesCS4D01G265800.1
	TraesCS4D01G267900.1
	TraesCS4D01G270000.1
	TraesCS4D01G272500.1
	TraesCS4D01G290800.1
	TraesCS4D01G298300LC.1
	TraesCS4D01G299000.2
	TraesCS4D01G314300.1
	TraesCS4D01G315400.1
	TraesCS4D01G321600.1
	TraesCS4D01G327700.1
	TraesCS4D01G328000.1
	TraesCS4D01G330300.1
	TraesCS4D01G346300LC.1
	TraesCS4D01G347100.1
	TraesCS4D01G348300.4
	TraesCS4D01G350500.1
	TraesCS4D01G358100.1
	TraesCS4D01G435300LC.1
	TraesCS5A01G000200.1
	TraesCS5A01G001300.1
	TraesCS5A01G002400.1
	TraesCS5A01G004200.1
	TraesCS5A01G004900.1
	TraesCS5A01G009400.1
	TraesCS5A01G015000.1
	TraesCS5A01G015100.1
	TraesCS5A01G022200.1
	TraesCS5A01G024500.1
	TraesCS5A01G029400.1
	TraesCS5A01G033600.1
	TraesCS5A01G035100.1
	TraesCS5A01G041100.1
	TraesCS5A01G049800.1
	TraesCS5A01G050300.1
	TraesCS5A01G051800.1
	TraesCS5A01G055000.1
	TraesCS5A01G058100.1
	TraesCS5A01G062300.1
	TraesCS5A01G074000.3
	TraesCS5A01G076900.1
	TraesCS5A01G077200.1
	TraesCS5A01G077500.1
	TraesCS5A01G079000.1
	TraesCS5A01G082100.1
	TraesCS5A01G082600.1
	TraesCS5A01G086900.1
	TraesCS5A01G088200.1
	TraesCS5A01G090800.2
	TraesCS5A01G091200.1
	TraesCS5A01G092000.1
	TraesCS5A01G093900.2
	TraesCS5A01G095100.1
	TraesCS5A01G098700.2
	TraesCS5A01G099100.1
	TraesCS5A01G104000.1
	TraesCS5A01G105100.1
	TraesCS5A01G108700.1
	TraesCS5A01G109200.2
	TraesCS5A01G109900.1
	TraesCS5A01G113500.1
	TraesCS5A01G114200.1
	TraesCS5A01G121400.1
	TraesCS5A01G122900.2
	TraesCS5A01G123600.2
	TraesCS5A01G131100.1
	TraesCS5A01G131300.1
	TraesCS5A01G132300.2
	TraesCS5A01G137600.2
	TraesCS5A01G137800.1
	TraesCS5A01G138300.1
	TraesCS5A01G138400.1
	TraesCS5A01G142900.1
	TraesCS5A01G143600.4
	TraesCS5A01G148600.1
	TraesCS5A01G149000.1
	TraesCS5A01G151700.2
	TraesCS5A01G152600.2
	TraesCS5A01G153600.1
	TraesCS5A01G155200.1
	TraesCS5A01G156200.1
	TraesCS5A01G161300.1
	TraesCS5A01G161800.2
	TraesCS5A01G162000.1
	TraesCS5A01G168300.1
	TraesCS5A01G168500.2
	TraesCS5A01G168700.2
	TraesCS5A01G169400.1
	TraesCS5A01G169500.1
	TraesCS5A01G171400.1
	TraesCS5A01G173700.1
	TraesCS5A01G176800.1
	TraesCS5A01G181700.1
	TraesCS5A01G182800.1
	TraesCS5A01G187000.1
	TraesCS5A01G195000.2
	TraesCS5A01G196000.2
	TraesCS5A01G197700.1
	TraesCS5A01G199400.1
	TraesCS5A01G202500.1
	TraesCS5A01G207500.1
	TraesCS5A01G210100.1
	TraesCS5A01G213900.1
	TraesCS5A01G217200.1
	TraesCS5A01G220000.1
	TraesCS5A01G232800.1
	TraesCS5A01G233900.1
	TraesCS5A01G235800.1
	TraesCS5A01G236700.1
	TraesCS5A01G241100.1
	TraesCS5A01G247200.1
	TraesCS5A01G259200LC.1
	TraesCS5A01G260600.3
	TraesCS5A01G261400.1
	TraesCS5A01G266500.2
	TraesCS5A01G270900.1
	TraesCS5A01G271700.1
	TraesCS5A01G272500.1
	TraesCS5A01G276300.2
	TraesCS5A01G280900.1
	TraesCS5A01G285400.1
	TraesCS5A01G286200.1
	TraesCS5A01G291500.1
	TraesCS5A01G295100.1
	TraesCS5A01G296300.1
	TraesCS5A01G297300.1
	TraesCS5A01G297900.1
	TraesCS5A01G302400.1
	TraesCS5A01G302900.1
	TraesCS5A01G305100.1
	TraesCS5A01G305400.2
	TraesCS5A01G308900.1
	TraesCS5A01G317800.1
	TraesCS5A01G318500.3
	TraesCS5A01G323200.1
	TraesCS5A01G328200.1
	TraesCS5A01G335400.1
	TraesCS5A01G340500.1
	TraesCS5A01G341000.1
	TraesCS5A01G347800.1
	TraesCS5A01G355000.1
	TraesCS5A01G356500.1
	TraesCS5A01G356900.1
	TraesCS5A01G364100.1
	TraesCS5A01G365200.1
	TraesCS5A01G370800.1
	TraesCS5A01G373600.2
	TraesCS5A01G374300.2
	TraesCS5A01G380600.2
	TraesCS5A01G380800.1
	TraesCS5A01G386300.1
	TraesCS5A01G386600.2
	TraesCS5A01G388900.1
	TraesCS5A01G389000.2
	TraesCS5A01G392000.1
	TraesCS5A01G394900.1
	TraesCS5A01G395200.1
	TraesCS5A01G397900.1
	TraesCS5A01G401500.2
	TraesCS5A01G402700.1
	TraesCS5A01G404500.1
	TraesCS5A01G407800.1
	TraesCS5A01G408100.1
	TraesCS5A01G408500.1
	TraesCS5A01G408700.1
	TraesCS5A01G422400.1
	TraesCS5A01G424000.1
	TraesCS5A01G424100.1
	TraesCS5A01G426500.1
	TraesCS5A01G427400.1
	TraesCS5A01G429500.1
	TraesCS5A01G432600.1
	TraesCS5A01G434100.1
	TraesCS5A01G437600.1
	TraesCS5A01G442500.1
	TraesCS5A01G448400.1
	TraesCS5A01G449900.1
	TraesCS5A01G449900LC.1
	TraesCS5A01G460700.1
	TraesCS5A01G465000.1
	TraesCS5A01G467000.1
	TraesCS5A01G471900.1
	TraesCS5A01G473300.1
	TraesCS5A01G475600.1
	TraesCS5A01G476800.1
	TraesCS5A01G478900.1
	TraesCS5A01G489100.1
	TraesCS5A01G496000.1
	TraesCS5A01G501900.1
	TraesCS5A01G505000.2
	TraesCS5A01G507100.1
	TraesCS5A01G521200.1
	TraesCS5A01G532900LC.1
	TraesCS5A01G538200.1
	TraesCS5A01G542500.1
	TraesCS5A01G543000.1
	TraesCS5A01G549900.1
	TraesCS5A01G554600.1
	TraesCS5A01G671500LC.1
	TraesCS5A01G742800LC.1
	TraesCS5B01G013200.1
	TraesCS5B01G013300.1
	TraesCS5B01G018700.3
	TraesCS5B01G026600.1
	TraesCS5B01G028300.1
	TraesCS5B01G029100.1
	TraesCS5B01G030100.2
	TraesCS5B01G032300LC.1
	TraesCS5B01G036200.1
	TraesCS5B01G055000LC.1
	TraesCS5B01G057800.1
	TraesCS5B01G063300.1
	TraesCS5B01G064500.1
	TraesCS5B01G066900.1
	TraesCS5B01G084000.1
	TraesCS5B01G088500.1
	TraesCS5B01G092900.3
	TraesCS5B01G093100.1
	TraesCS5B01G095600.3
	TraesCS5B01G099300.1
	TraesCS5B01G103900.2
	TraesCS5B01G104100.1
	TraesCS5B01G108300.1
	TraesCS5B01G111600.3
	TraesCS5B01G112800.1
	TraesCS5B01G116300.1
	TraesCS5B01G121500.3
	TraesCS5B01G128900.1
	TraesCS5B01G137700.1
	TraesCS5B01G150300.2
	TraesCS5B01G151300.1
	TraesCS5B01G157800.1
	TraesCS5B01G165300.1
	TraesCS5B01G171500.1
	TraesCS5B01G172000.1
	TraesCS5B01G181200.1
	TraesCS5B01G184100.1
	TraesCS5B01G189200.1
	TraesCS5B01G189600.1
	TraesCS5B01G196400LC.1
	TraesCS5B01G197800.1
	TraesCS5B01G199300.1
	TraesCS5B01G202700.1
	TraesCS5B01G204800.1
	TraesCS5B01G208100.1
	TraesCS5B01G209800.2
	TraesCS5B01G219100.1
	TraesCS5B01G227600.1
	TraesCS5B01G231100.1
	TraesCS5B01G251600.1
	TraesCS5B01G258900.2
	TraesCS5B01G272700.1
	TraesCS5B01G275700.2
	TraesCS5B01G279000.2
	TraesCS5B01G280000.1
	TraesCS5B01G284600.1
	TraesCS5B01G294700.1
	TraesCS5B01G295500.1
	TraesCS5B01G295600.1
	TraesCS5B01G298200.1
	TraesCS5B01G302500.1
	TraesCS5B01G303200.3
	TraesCS5B01G309700.1
	TraesCS5B01G317000.1
	TraesCS5B01G319000.2
	TraesCS5B01G329500.2
	TraesCS5B01G331100.1
	TraesCS5B01G336100.1
	TraesCS5B01G339100.1
	TraesCS5B01G356300.1
	TraesCS5B01G360000.1
	TraesCS5B01G376900.1
	TraesCS5B01G378700.1
	TraesCS5B01G390900.1
	TraesCS5B01G391400.2
	TraesCS5B01G394200.2
	TraesCS5B01G399800.1
	TraesCS5B01G416400.1
	TraesCS5B01G423800.1
	TraesCS5B01G424800.1
	TraesCS5B01G426300.1
	TraesCS5B01G427700.1
	TraesCS5B01G432900.2
	TraesCS5B01G437100.2
	TraesCS5B01G440400.1
	TraesCS5B01G442300.1
	TraesCS5B01G442700.1
	TraesCS5B01G446300.1
	TraesCS5B01G446600.1
	TraesCS5B01G448200.2
	TraesCS5B01G448400.1
	TraesCS5B01G461600.1
	TraesCS5B01G462500.2
	TraesCS5B01G463200.1
	TraesCS5B01G465000.1
	TraesCS5B01G476100.1
	TraesCS5B01G478800.1
	TraesCS5B01G488900.1
	TraesCS5B01G496400.1
	TraesCS5B01G510900.1
	TraesCS5B01G525500.1
	TraesCS5B01G529400.1
	TraesCS5B01G531200.1
	TraesCS5B01G551200LC.1
	TraesCS5B01G556400.1
	TraesCS5B01G558300.1
	TraesCS5B01G572300.1
	TraesCS5B01G572600.1
	TraesCS5B01G694600LC.1
	TraesCS5B01G701700LC.1
	TraesCS5B01G726800LC.1
	TraesCS5D01G010600LC.1
	TraesCS5D01G020900.1
	TraesCS5D01G021400.1
	TraesCS5D01G027600.1
	TraesCS5D01G031200.1
	TraesCS5D01G035200.1
	TraesCS5D01G043300.1
	TraesCS5D01G045500LC.1
	TraesCS5D01G062900.1
	TraesCS5D01G063700.2
	TraesCS5D01G064400.1
	TraesCS5D01G067600.2
	TraesCS5D01G069700.1
	TraesCS5D01G071100.1
	TraesCS5D01G077500.1
	TraesCS5D01G094300.1
	TraesCS5D01G103300.1
	TraesCS5D01G108500.1
	TraesCS5D01G109200.1
	TraesCS5D01G110900.1
	TraesCS5D01G111400.1
	TraesCS5D01G118000.1
	TraesCS5D01G120300.1
	TraesCS5D01G122800.1
	TraesCS5D01G126000.1
	TraesCS5D01G129800.1
	TraesCS5D01G135900.1
	TraesCS5D01G139800.1
	TraesCS5D01G140400.2
	TraesCS5D01G148400.1
	TraesCS5D01G157800.1
	TraesCS5D01G161500.1
	TraesCS5D01G168400.1
	TraesCS5D01G172800.1
	TraesCS5D01G173800.1
	TraesCS5D01G174600.1
	TraesCS5D01G196300.2
	TraesCS5D01G205100.1
	TraesCS5D01G210600.1
	TraesCS5D01G233600.1
	TraesCS5D01G233700.1
	TraesCS5D01G235400.2
	TraesCS5D01G243700.1
	TraesCS5D01G247700.1
	TraesCS5D01G253700.1
	TraesCS5D01G280500.1
	TraesCS5D01G302900.1
	TraesCS5D01G309700.2
	TraesCS5D01G309800.2
	TraesCS5D01G310500.1
	TraesCS5D01G310600.1
	TraesCS5D01G315800.1
	TraesCS5D01G327300.3
	TraesCS5D01G336400.1
	TraesCS5D01G338000LC.1
	TraesCS5D01G342000.1
	TraesCS5D01G344500.1
	TraesCS5D01G346200.2
	TraesCS5D01G395900.1
	TraesCS5D01G407600.2
	TraesCS5D01G422300.1
	TraesCS5D01G431100.1
	TraesCS5D01G435400.1
	TraesCS5D01G436200.1
	TraesCS5D01G436900LC.1
	TraesCS5D01G444800.1
	TraesCS5D01G446800.1
	TraesCS5D01G449600.2
	TraesCS5D01G452500.1
	TraesCS5D01G465200.1
	TraesCS5D01G465400.1
	TraesCS5D01G469400.1
	TraesCS5D01G486300.2
	TraesCS5D01G488900.1
	TraesCS5D01G496800.2
	TraesCS5D01G509800.1
	TraesCS5D01G522300.1
	TraesCS5D01G524700.1
	TraesCS5D01G532100.1
	TraesCS5D01G538200.3
	TraesCS5D01G564700.1
	TraesCS5D01G568300.3
	TraesCS6A01G000700.2
	TraesCS6A01G005300.1
	TraesCS6A01G006900.1
	TraesCS6A01G015100.1
	TraesCS6A01G016200.1
	TraesCS6A01G019400.1
	TraesCS6A01G024900.1
	TraesCS6A01G033800.1
	TraesCS6A01G036000.1
	TraesCS6A01G059300.1
	TraesCS6A01G060700.1
	TraesCS6A01G066400.1
	TraesCS6A01G076400LC.1
	TraesCS6A01G077500.1
	TraesCS6A01G083200LC.1
	TraesCS6A01G084600.1
	TraesCS6A01G084900.1
	TraesCS6A01G085300.1
	TraesCS6A01G086300.1
	TraesCS6A01G086900.2
	TraesCS6A01G087600.1
	TraesCS6A01G089400.2
	TraesCS6A01G092200.1
	TraesCS6A01G093100.1
	TraesCS6A01G101600.1
	TraesCS6A01G101800.1
	TraesCS6A01G109100.1
	TraesCS6A01G110800.1
	TraesCS6A01G115100.1
	TraesCS6A01G115400.1
	TraesCS6A01G116500.1
	TraesCS6A01G122300.1
	TraesCS6A01G125800.1
	TraesCS6A01G129100LC.1
	TraesCS6A01G130900.1
	TraesCS6A01G131300.2
	TraesCS6A01G131400.1
	TraesCS6A01G131700.1
	TraesCS6A01G133900.1
	TraesCS6A01G137100.1
	TraesCS6A01G138000.1
	TraesCS6A01G145500.1
	TraesCS6A01G145800.1
	TraesCS6A01G148400.1
	TraesCS6A01G150300.1
	TraesCS6A01G150500.1
	TraesCS6A01G151200.1
	TraesCS6A01G151700.1
	TraesCS6A01G156300.1
	TraesCS6A01G157500.1
	TraesCS6A01G158600.1
	TraesCS6A01G158800.1
	TraesCS6A01G159000.1
	TraesCS6A01G159100.1
	TraesCS6A01G165400.1
	TraesCS6A01G167200.1
	TraesCS6A01G168900.1
	TraesCS6A01G169900.1
	TraesCS6A01G172200.1
	TraesCS6A01G173600.1
	TraesCS6A01G181000.1
	TraesCS6A01G181100.1
	TraesCS6A01G182500.1
	TraesCS6A01G183800.1
	TraesCS6A01G184100.2
	TraesCS6A01G190000.1
	TraesCS6A01G196100.1
	TraesCS6A01G196600.1
	TraesCS6A01G198500.1
	TraesCS6A01G200200.2
	TraesCS6A01G202200.1
	TraesCS6A01G209600.1
	TraesCS6A01G213100.1
	TraesCS6A01G213700.1
	TraesCS6A01G215900.2
	TraesCS6A01G216300.2
	TraesCS6A01G216800.1
	TraesCS6A01G218300.1
	TraesCS6A01G219200.1
	TraesCS6A01G221200.1
	TraesCS6A01G222100.1
	TraesCS6A01G225200.1
	TraesCS6A01G225900.1
	TraesCS6A01G231400.3
	TraesCS6A01G234900.1
	TraesCS6A01G243600.1
	TraesCS6A01G244900.1
	TraesCS6A01G250600.1
	TraesCS6A01G252800.1
	TraesCS6A01G257000.1
	TraesCS6A01G257200.1
	TraesCS6A01G257400.1
	TraesCS6A01G259400.1
	TraesCS6A01G262800.1
	TraesCS6A01G263900.1
	TraesCS6A01G266600.1
	TraesCS6A01G272200.1
	TraesCS6A01G276000.1
	TraesCS6A01G276700.1
	TraesCS6A01G280000.1
	TraesCS6A01G280600.1
	TraesCS6A01G280800.2
	TraesCS6A01G282500.2
	TraesCS6A01G285400.2
	TraesCS6A01G286600.1
	TraesCS6A01G286800.2
	TraesCS6A01G287800.2
	TraesCS6A01G289000.1
	TraesCS6A01G296500.1
	TraesCS6A01G297500.1
	TraesCS6A01G298100.2
	TraesCS6A01G305600.1
	TraesCS6A01G307400.1
	TraesCS6A01G307800.1
	TraesCS6A01G308500.1
	TraesCS6A01G311800.1
	TraesCS6A01G312300.3
	TraesCS6A01G313700.1
	TraesCS6A01G317900.1
	TraesCS6A01G320000.1
	TraesCS6A01G323400.1
	TraesCS6A01G323700.1
	TraesCS6A01G323800.1
	TraesCS6A01G332000.1
	TraesCS6A01G340300.2
	TraesCS6A01G360600.1
	TraesCS6A01G367100.1
	TraesCS6A01G375400.1
	TraesCS6A01G378100.1
	TraesCS6A01G384300.1
	TraesCS6A01G396400.1
	TraesCS6A01G405800.1
	TraesCS6A01G405900.1
	TraesCS6A01G408300.1
	TraesCS6A01G409200.1
	TraesCS6A01G409600.1
	TraesCS6A01G413400.1
	TraesCS6A01G598000LC.1
	TraesCS6B01G004300.1
	TraesCS6B01G020900.1
	TraesCS6B01G028600.1
	TraesCS6B01G028800.1
	TraesCS6B01G029300.1
	TraesCS6B01G047900.1
	TraesCS6B01G050200.1
	TraesCS6B01G062400.1
	TraesCS6B01G080000.1
	TraesCS6B01G080700.3
	TraesCS6B01G087200.1
	TraesCS6B01G095900.1
	TraesCS6B01G112400.2
	TraesCS6B01G112400LC.1
	TraesCS6B01G119800.1
	TraesCS6B01G122500.1
	TraesCS6B01G129800.1
	TraesCS6B01G130100.1
	TraesCS6B01G131100.1
	TraesCS6B01G136600.1
	TraesCS6B01G140200.1
	TraesCS6B01G141400.1
	TraesCS6B01G142100LC.1
	TraesCS6B01G150600.1
	TraesCS6B01G159800.1
	TraesCS6B01G162100.2
	TraesCS6B01G179900.2
	TraesCS6B01G180200.1
	TraesCS6B01G181600.1
	TraesCS6B01G185400.1
	TraesCS6B01G190600.1
	TraesCS6B01G192200.1
	TraesCS6B01G192300.1
	TraesCS6B01G193000.2
	TraesCS6B01G200300.1
	TraesCS6B01G201500.1
	TraesCS6B01G211900.1
	TraesCS6B01G213700.1
	TraesCS6B01G222900.3
	TraesCS6B01G224800.2
	TraesCS6B01G226900.1
	TraesCS6B01G228900.1
	TraesCS6B01G230300.2
	TraesCS6B01G234000.1
	TraesCS6B01G240700.1
	TraesCS6B01G243300.1
	TraesCS6B01G245000.1
	TraesCS6B01G247500.1
	TraesCS6B01G247900.1
	TraesCS6B01G249900.1
	TraesCS6B01G260700.2
	TraesCS6B01G263200.1
	TraesCS6B01G267600.1
	TraesCS6B01G296400.1
	TraesCS6B01G298800.1
	TraesCS6B01G302700.2
	TraesCS6B01G303400.1
	TraesCS6B01G308900.1
	TraesCS6B01G309600.2
	TraesCS6B01G317200.1
	TraesCS6B01G337600.1
	TraesCS6B01G347100.1
	TraesCS6B01G364400.1
	TraesCS6B01G369200.1
	TraesCS6B01G370000.1
	TraesCS6B01G371500.1
	TraesCS6B01G376500.1
	TraesCS6B01G391500.1
	TraesCS6B01G393600.1
	TraesCS6B01G415700.2
	TraesCS6B01G418600LC.1
	TraesCS6B01G425300.1
	TraesCS6B01G443400LC.1
	TraesCS6B01G447600.1
	TraesCS6B01G449400.1
	TraesCS6B01G466600.1
	TraesCS6B01G472700.1
	TraesCS6B01G473300.1
	TraesCS6B01G484300LC.1
	TraesCS6B01G509200LC.1
	TraesCS6B01G526800LC.1
	TraesCS6D01G000200.1
	TraesCS6D01G004800.2
	TraesCS6D01G005200.1
	TraesCS6D01G007100.1
	TraesCS6D01G007500LC.1
	TraesCS6D01G018400.1
	TraesCS6D01G024400.1
	TraesCS6D01G033000.1
	TraesCS6D01G037400.1
[truncated: 426 more rows]
