# Supplementary material for: Proteomics-Based Data Integration of Wheat Cultivars Facing Fusarium graminearum Strains Revealed a Core-Responsive Pattern Controlling Fusarium Head Blight
Source: Front Plant Sci. 2021 May 31;12:644810. doi: 10.3389/fpls.2021.644810 (PMC8201412; doi:10.3389/fpls.2021.644810)
Supplement: Supplementary Table 8 — Table indicating all canonical correlation scores between wheat and F. graminearum protein pairs. [file Table_8.XLSX]

## Sheet: Sheet1
Supplementary Table S8. Table indicating all canonical correlation scores between wheat and F. graminearum protein pairs
	TraesCS7A01G286300.1	TraesCS1A01G213100.1	TraesCS5A01G264300.1	TraesCS7D01G353900.1	TraesCS7D01G354000.1	TraesCS2D01G394000LC.1	TraesCS2B01G063900.1	TraesCS7A01G369300.1	TraesCS1A01G102900.1	TraesCS1B01G113700.1	TraesCS4B01G356100.1	TraesCS4A01G196300.1	TraesCS7D01G031800.1	TraesCS1A01G035800.1	TraesCS4A01G081300.1	TraesCS7B01G303800.1	TraesCS5B01G228100.1	TraesCS3A01G524000.2	TraesCS3A01G207500.2	TraesCS1A01G097200.1	TraesCS5A01G338200.2	TraesCS2A01G215900.1	TraesCS2B01G241500.1	TraesCS7A01G265700.1	TraesCS7A01G404200.1	TraesCS1A01G047000.1	TraesCS2A01G476600.1	TraesCS2A01G583000LC.1	TraesCS3A01G325500.1	TraesCS5D01G203400.1	TraesCS2A01G302000.1	TraesCS4B01G325100.1	TraesCS2B01G360400.1	TraesCS2D01G340700.2	TraesCS2A01G322400.2	TraesCS3A01G530400.1	TraesCS6A01G349500.1	TraesCS2A01G211900.1	TraesCS5A01G146800.2	TraesCS5B01G145700.1	TraesCS5B01G132600.1	TraesCS6A01G193300.1	TraesCS2A01G349600.1	TraesCS3D01G188200.1	TraesCS1A01G199000.2	TraesCS7D01G475600.1	TraesCS7A01G481800.1	TraesCS4B01G157000.1	TraesCS3A01G279800.1
FG001_05235	0.517881748461116	0.474257724710873	0.503213044360606	0.50404621324163	0.501760568550665	0.549324273765074	0.614787441569302	0.604535383292467	0.550911398040848	0.545097041343825	0.603837764609399	0.494449559663894	0.442271732717025	0.468937040887919	0.509394632843617	0.507879563410003	0.368689007092866	0.439945216927232	0.380109511517568	0.406128355365416	0.449984832776626	0.405151898788721	0.290426261504085	0.409331052142348	0.387155027070377	0.335502718707326	0.448699145726351	0.348121701043229	0.268250442301732	0.237783332925939	0.201096653024296	0.381398860202212	0.230557845522435	0.254534374268021	0.242508114174621	0.282677815784972	0.231067048465673	0.0830422351595772	0.638590982855941	0.638590982855941	0.613203956255783	0.440354141763617	0.528527366358308	0.582156293423514	0.572283786226037	0.429531446199435	0.461696567331274	0.444765655850306	0.785455706789321
FG001_07686	0.579534516597233	0.5472310902326	0.555955766670657	0.551220017925273	0.556216847235345	0.601021214268387	0.664532363434043	0.651452650598185	0.603023001665728	0.601652525752206	0.660556726214103	0.552478395756944	0.502212136796516	0.523157414209326	0.557729338784449	0.557056854359413	0.421368309079984	0.496463613821372	0.455282666459844	0.470951239790421	0.510373031748478	0.487030138513063	0.355574138714095	0.473843610245934	0.427998790554927	0.378467430443559	0.493871290280999	0.387514913319188	0.312505221849459	0.290481737359021	0.258664904978668	0.427387049064212	0.283500234506388	0.307314157384721	0.296665087330094	0.344589413486953	0.295073680138861	0.17011534610618	0.687803902884574	0.687803902884574	0.663706618997908	0.524981511951815	0.595207301782264	0.640990125803189	0.637732039139976	0.491061797376598	0.525925368539553	0.50661780107757	0.809073413882874
FG001_02497	0.557057374643228	0.512122415249657	0.532416077150183	0.526918036886214	0.542845641061032	0.575255650161348	0.649255597094991	0.618662921635276	0.611606894828997	0.611424270932801	0.660477427112435	0.583589812456874	0.516864866154414	0.531274667674458	0.584808714155565	0.568738106422126	0.408261789524788	0.458478312602236	0.449187782418622	0.47810572586042	0.47200257223622	0.441885979595469	0.336025287199309	0.49295437082707	0.462654627987717	0.425497856945226	0.540383520421536	0.400415057339996	0.376809420090923	0.342202207865563	0.299435094107885	0.448549781438335	0.308369895220897	0.332437596673575	0.319249286587736	0.360188790440061	0.25201139333819	0.100788437263722	0.621696919843465	0.621696919843465	0.595643320827624	0.434853949490579	0.563919749374075	0.619710237739319	0.600577422240669	0.480207892030308	0.52838698328829	0.530256194943605	0.814734311560687
FG001_07594	0.551535253737296	0.516199137737876	0.525482572718486	0.528853707097333	0.543450197466951	0.590167559900207	0.614345731426044	0.618105369943362	0.614149854205466	0.613303856069606	0.651085233036893	0.571333994048722	0.530275854542662	0.552721690045706	0.602432297802103	0.589645538639957	0.422895503356715	0.520210914282846	0.45627501535416	0.502826695248197	0.518885679281971	0.479832910323904	0.387378599888242	0.479188008319846	0.503906946904636	0.456248394571735	0.57040582673219	0.465969373816496	0.405662941542307	0.378977422546335	0.337723299380249	0.505464259078968	0.35355751931771	0.37550196268705	0.361804012933582	0.399214640286766	0.302076983311198	0.179738302733903	0.598741678983924	0.598741678983924	0.569857502856353	0.425430602865207	0.545343843443592	0.600136680867453	0.616751254922277	0.419378949984917	0.475469760217097	0.485717768877549	0.790826546807666
FG001_08655	0.473464995501071	0.437244862294674	0.45957780215112	0.465527299562572	0.467806043618539	0.516643891954951	0.538054762172578	0.564326423256291	0.534743790919299	0.523142225947944	0.56850195977919	0.474145290040675	0.438304100760509	0.458807348030099	0.523773589290438	0.498590526736581	0.32196452242009	0.44272677234196	0.363826851350588	0.409588705385066	0.435129977914837	0.377221008270718	0.278714028687832	0.362888171795849	0.404926600062134	0.356972411429686	0.471314563733632	0.387141252435954	0.290611144338129	0.271897491521949	0.21813604154841	0.439118964514599	0.252893742917419	0.274436795612047	0.260926186906484	0.299163287726438	0.199545251006423	0.0853755996174799	0.55527521901983	0.55527521901983	0.537621370336477	0.364006090281422	0.48908627136065	0.548741325710178	0.57698420631955	0.345174280861607	0.420627979858746	0.381637161187999	0.72741550778002
FG001_10559	0.757825068666597	0.719546122096454	0.746285813315805	0.740283994730583	0.748328198975865	0.768032460713504	0.804452365308161	0.791578787799818	0.796791369133569	0.789915210246896	0.82439254802649	0.753829699692744	0.718269117997891	0.723450814729227	0.767565960428061	0.724196012237848	0.602486085017805	0.653290540618037	0.673345769603816	0.693237826715977	0.614986320267486	0.597582377511068	0.468824479930563	0.628603402168027	0.592051035018629	0.578499672760231	0.673545107116813	0.511718051543898	0.516830182214336	0.498775654750075	0.472922633056066	0.630903068273859	0.512935243769683	0.535456057031699	0.527229968974076	0.569698800087979	0.474415276569836	0.301056187968506	0.801310934947403	0.801310934947403	0.774262719770063	0.655733439172232	0.773221808613467	0.822531926844543	0.793380014810741	0.699729053410476	0.742483060572094	0.720867309926662	0.907598868445073
FG001_06600	0.518967599782304	0.465196045196281	0.489998142310471	0.526535619499471	0.541922750193337	0.576183733164473	0.628369483443164	0.620608328036348	0.615536419907898	0.611894602429526	0.647563782577257	0.58580986858011	0.532444702545049	0.560185556627284	0.62598201887313	0.630846417016057	0.461363077059096	0.513062356719564	0.425022914891731	0.469062060187588	0.552364985814894	0.46611953477262	0.437913860039577	0.537062309701526	0.591343662655313	0.548113946870583	0.63639010992382	0.564009269051227	0.498914338261188	0.462463211482457	0.390462873589879	0.555290171276427	0.403390151349278	0.422162210082678	0.405291869708873	0.422333534252878	0.280716882489189	0.157300950112036	0.533269953648313	0.533269953648313	0.482576342141842	0.315051376205327	0.496622589279248	0.526192319950678	0.520066129978183	0.360297285662533	0.375126064232243	0.447959212256987	0.805557658464942
FG001_09552	0.59004955370246	0.545120659856202	0.560239835265099	0.587571307844204	0.60092645494342	0.638890721053134	0.676692405008686	0.661288232759669	0.659933562468903	0.666021651410495	0.698394384435846	0.608466490235951	0.580908561548091	0.616904343637507	0.651601131821354	0.64600746695033	0.503109516148517	0.572882683203779	0.501985580997869	0.541046786464694	0.574182218870267	0.528534056804995	0.457986071227645	0.550138411145267	0.573297678069082	0.533893658983817	0.63334894148916	0.518837793247173	0.481128526099811	0.447958655113323	0.405204320770595	0.550249758164206	0.422381122241213	0.444342449948899	0.430327515121201	0.467159810242814	0.366001223864075	0.222529119851684	0.639649582436384	0.639649582436384	0.580621578606204	0.457360220649532	0.575427199347332	0.617111564096698	0.597350735291354	0.461452007043563	0.474727909280676	0.520861977833958	0.826019804388414
FG001_00920	0.407855455585785	0.350901478501577	0.378136507818117	0.414098458463715	0.424900177569579	0.445702527800503	0.560144411954201	0.521076265573863	0.48755576239049	0.488709737112567	0.546749621084325	0.440732093062877	0.382321736323891	0.411209885697232	0.477506263228278	0.464889382486871	0.292706512083865	0.335682319746348	0.298242978165708	0.312124279913879	0.385118569376836	0.31988328352733	0.252431630924326	0.401647178190271	0.390419016991588	0.358750551953945	0.461185607797183	0.34537696752263	0.294984187480243	0.260670181839294	0.178578810104465	0.362082493478515	0.192015054667327	0.215257539792443	0.19909283496474	0.243652826409714	0.088254552097136	-0.0406371423312791	0.510579888214019	0.510579888214019	0.455887095421661	0.284782357772664	0.43618357842092	0.473067446358049	0.42797722501694	0.326410573603974	0.350383895844385	0.34824046159194	0.719168677453401
FG001_10758	0.347634491369479	0.315072617170256	0.321023542758233	0.324781017546935	0.349350902677592	0.402498589965726	0.392463096303579	0.430503700480309	0.452125891749357	0.441535677429442	0.465170227317435	0.446855217654012	0.385688674421467	0.395937624387976	0.483080930204825	0.481721618188628	0.270511371154067	0.38191251794044	0.273330992477448	0.35204304377745	0.41206607074034	0.331762682705958	0.312644356569066	0.356872288279415	0.471231663936851	0.411506649459125	0.512879986254844	0.485101177297354	0.387266621519209	0.359264839563092	0.292332831865085	0.463129050711585	0.287832610970254	0.30238071552225	0.284830168886258	0.289821307901579	0.147409755347663	0.0872258876090782	0.307073670230836	0.307073670230836	0.302928510541885	0.121063120930394	0.312932233139473	0.363177576614884	0.439940279828907	0.147112886088338	0.235720041989463	0.2871168595338	0.625543726399952
FG001_04810	0.43177576769941	0.399091147815897	0.391314307772067	0.394954560958426	0.428770339328037	0.479377978752509	0.487814309088512	0.491401552453989	0.527446563218926	0.532841278191069	0.555902888054476	0.521842018720909	0.464407398072329	0.484409309191521	0.545643015048372	0.550446763139606	0.353793058498036	0.448333820249175	0.363976519282483	0.434290597240381	0.476691144933383	0.429176875601465	0.391842365166366	0.454135729662263	0.526479064164929	0.469100860322117	0.580508093872408	0.505748754970991	0.451248605910569	0.415117447621051	0.364426225944736	0.488497736932119	0.344704943424217	0.362821073968937	0.345480769789225	0.365386650039507	0.233097576864266	0.150686758671753	0.401429541258848	0.401429541258848	0.375788529786799	0.231846702948242	0.391272667011308	0.442680330354836	0.488897084159933	0.251445241235416	0.317587465054183	0.392403123131883	0.699196012802015
FG001_06717	0.569747213675165	0.528559261189312	0.527309909517152	0.546011296157472	0.583423298903422	0.617134431256063	0.636491888739419	0.623781132086747	0.675206639666263	0.680578956456323	0.695005088095696	0.685231687793764	0.624304146109767	0.640796381967567	0.700322708817502	0.711792286114811	0.539606051530455	0.58289005195995	0.516670251124183	0.576504600324919	0.620787091138833	0.562072619227019	0.551316809868145	0.637693321183287	0.700980207851905	0.658329797481857	0.74418966776341	0.664840806984507	0.643153093708078	0.604085993259496	0.549623037652448	0.644693364616337	0.532222512297172	0.548139418096628	0.531454256289357	0.538722412017609	0.388630631231894	0.287159105971667	0.491378037683259	0.491378037683259	0.448886098895924	0.32284180649727	0.513290586598581	0.541537780628087	0.558682414373268	0.388047008145056	0.413163455716223	0.542198845355174	0.808080078543505
FG001_01938	0.471147918397054	0.409111189710225	0.466474330434989	0.458859519095501	0.47251658101608	0.498803778476002	0.538225830195372	0.517000327190162	0.558124552815713	0.549224882657497	0.571465277270673	0.54850015566575	0.480229903519482	0.490180932133598	0.559435646154417	0.525039142422197	0.36369894780446	0.391280832071573	0.381390789454441	0.446485329069404	0.371272833940364	0.312351911768915	0.262583495343297	0.422033170781621	0.46170312459412	0.437281160263434	0.531874890092289	0.387413562374974	0.412676594029976	0.361749837643552	0.322064225122031	0.446328486580668	0.328188839328587	0.348656618211655	0.334106537574809	0.34564688914922	0.209625514175958	0.0114541094534106	0.472295401226404	0.472295401226404	0.454464536192939	0.253000840926527	0.4467213696333	0.520823862145777	0.497634343387963	0.397556019666466	0.456308768766974	0.490117134213895	0.739430950572095
FG001_13012	0.615765930358158	0.570541493628784	0.622172324206605	0.62335507302654	0.626704121532115	0.64582496542879	0.63573750839114	0.670620766619756	0.699334154656111	0.674038834825123	0.691458608068922	0.659752642410908	0.628539622237124	0.623666694395439	0.712485312279808	0.641627899286848	0.477618087404313	0.560703738148614	0.547929733000361	0.602308973867402	0.503551507550674	0.435830491499295	0.358430721417535	0.490375393685508	0.557237860501494	0.549329581717892	0.631679900298617	0.508856791491907	0.492208312706938	0.477451598784235	0.423903133240911	0.637036087758669	0.475999758312737	0.493632353156821	0.482681708482689	0.501745594349377	0.345743982707278	0.184798250037766	0.60753023859371	0.60753023859371	0.599884649073197	0.426115836350002	0.627106110427257	0.688393845793882	0.697864357658553	0.51877133335247	0.60854959923862	0.570510577678718	0.789983505765159
FG001_00183	0.37026993089418	0.324958156185102	0.338057712092639	0.341394450793335	0.360250460204168	0.390032160667858	0.488529780266708	0.44176128615318	0.431021237543214	0.440138092208166	0.493957850737657	0.39579403166306	0.333202407001886	0.357430939196314	0.408448491371778	0.390835826927259	0.218579297933967	0.276347735135672	0.267505063691932	0.292045513830177	0.304504521698504	0.28227271354068	0.184533237410355	0.333988340981698	0.300488588533862	0.263517892747507	0.385985772440637	0.238872010068455	0.219335928224923	0.181220879916287	0.128537138747045	0.270520329905507	0.122108917654371	0.147194296710307	0.13236074327066	0.185658201123727	0.0601087128436802	-0.0712157514941499	0.472461915283585	0.472461915283585	0.436151127806209	0.28143410131821	0.393242004466339	0.453918687689301	0.423072845703235	0.314341301864656	0.368214342304386	0.349850646919483	0.66108523104961
FG001_05857	0.396159610793933	0.358084513837604	0.366718405620896	0.372436562877015	0.390645126745965	0.427507852345871	0.475759072186038	0.45517055296166	0.463673324657171	0.472974567434025	0.510898851918186	0.41327826157323	0.379526835427083	0.408212759960312	0.454165736840253	0.422609311048611	0.248469061872339	0.346444986979536	0.313824282024379	0.356236686318396	0.338404290022931	0.31974911975518	0.223573731257781	0.330994489748446	0.341231766941814	0.305203197416004	0.428155638676136	0.282247125516047	0.261481151217908	0.22980838771521	0.185823931409303	0.337918657814091	0.187773831566673	0.21194755440589	0.197528190466266	0.251886460155134	0.128788772612023	0.00160221650190703	0.479861487542199	0.479861487542199	0.441072873089575	0.307151186338254	0.411824191442095	0.481030045082159	0.470814163809062	0.313586417571975	0.383436129149598	0.358401732632078	0.650380065424526
FG001_00114	0.306362585800649	0.262465269852991	0.307333441603295	0.2718005558214	0.273002472649972	0.304487849009527	0.379755253152334	0.361456724480382	0.343065835536593	0.332136864905834	0.38874513733707	0.301619430419107	0.23353484581581	0.236515161786743	0.305587711986252	0.248593794404508	0.0768975080166293	0.154502572606462	0.184301946443495	0.218645696563438	0.130101616871953	0.112382726178159	-0.027500318089056	0.150495746461287	0.114611253601744	0.086244636427344	0.215334462013534	0.0517193615032938	0.0360959773825801	0.00477677898704175	-0.0318445442666856	0.152423498326006	-0.0139575880067338	0.0115128359710093	0.000242108833225461	0.0510592575660895	-0.0500827329042344	-0.213940628266818	0.439153587528401	0.439153587528401	0.451320748978864	0.244699656041606	0.355458500867551	0.450797236264895	0.437862845545315	0.309514228035748	0.422818799254595	0.308284438398217	0.576170165200321
FG001_10547	0.495607888732775	0.45576279580073	0.49505310236559	0.457173967914175	0.459287413301122	0.496234020819806	0.539929521254277	0.522614213338362	0.519735149563494	0.513937673656913	0.558185833249106	0.472981481458097	0.423008483063184	0.431738964159249	0.47444407736896	0.423187385668127	0.2819963615089	0.358472673463767	0.382353796629657	0.421589292840451	0.305410924299975	0.30501014462677	0.152875633254557	0.316200155652177	0.276018365158837	0.24749635667216	0.37313310372879	0.193202473369343	0.198812456064589	0.166904452466288	0.157310385289874	0.311299354694224	0.180956468879959	0.206992593562093	0.197748786301124	0.247926743396958	0.184270885115513	-0.00599572190370045	0.604921586427526	0.604921586427526	0.605643908963056	0.436600982700305	0.520996144527848	0.614212603068671	0.596720338112533	0.483693746550641	0.573276789396737	0.493973849979537	0.711724960490622
FG001_02421	0.111997954324829	0.0630263870783225	0.106617392180592	0.0640351796055816	0.0751848734715525	0.117285657541679	0.185510140475586	0.14447452272154	0.160421306940331	0.163958740346468	0.206007652179419	0.139855841676072	0.0649966778290569	0.0821704545765159	0.131745583232039	0.0947864051522575	-0.0749913645188649	-0.0114805342492144	-0.000220712777260289	0.062172211200226	-0.0317570087734164	-0.0387813239129543	-0.137270735380284	0.0142165577175097	0.00489684846903347	-0.035669030855677	0.0978677109108889	-0.0695581278313246	-0.0479024050125433	-0.104260074079117	-0.121850799599026	-0.0188941725278725	-0.143665358439016	-0.118761427856424	-0.132671956334649	-0.092651644202682	-0.176844998884875	-0.351064777174737	0.22402527229098	0.22402527229098	0.230994039580921	0.0230253464250092	0.121393174785931	0.234363950609484	0.218991383312637	0.114521996047022	0.220607161309	0.16363003483218	0.424820556700654
FG001_10546	0.384098806526074	0.353175529258558	0.38121196924666	0.359470158031993	0.352272095752227	0.412039056070697	0.439628618967544	0.467605614868228	0.411798649103143	0.396084966016523	0.45387276958404	0.350588837449942	0.302331575699595	0.31822035333612	0.374949054747487	0.354210828641932	0.190398090981025	0.315639962489104	0.246175148052569	0.289430162449145	0.302517570055176	0.260337353783878	0.129436834712045	0.218909916541115	0.229462611184589	0.170865426842445	0.296639481297413	0.21711894658062	0.104926567629403	0.0852824795573689	0.0512084003516317	0.26990665055851	0.0864013091395453	0.109093480658171	0.0977483968836758	0.138279927289752	0.094342977138458	-0.0239461173385382	0.512949326963718	0.512949326963718	0.522466819920801	0.32725127880085	0.408940697261865	0.484577014948234	0.523594443745555	0.292040034194326	0.383815457532114	0.303967625739117	0.645497752182392
FG001_04602	0.181710822804391	0.16586689361722	0.151452681983458	0.132570799629075	0.155075070735733	0.213317335768202	0.221842650160052	0.242531920022409	0.245404867499897	0.248307550767827	0.286262746179889	0.214903860200544	0.169250022530032	0.185745969579147	0.246803923418796	0.229062233119866	0.024780985899608	0.1738752849643	0.102837108873093	0.165068348391715	0.184269678974642	0.164783046151392	0.0795509734246801	0.122633195131344	0.175041187396156	0.114357153175096	0.246466982867129	0.173396092654815	0.0875703424987028	0.0661602449384309	0.0218648314792163	0.184040280084122	0.00762568282454969	0.0270954943622609	0.0121881285672215	0.0550986788012685	-0.0471466373114764	-0.0911582375681991	0.240545594283626	0.240545594283626	0.244229645651399	0.0968604502773818	0.190353935645992	0.26612896723522	0.335664795467881	0.0550112124325673	0.176682587060094	0.133669351685579	0.442979568638855
FG001_09557	0.531386056732926	0.51149444500652	0.506748531822405	0.452597918181012	0.481601609775233	0.538617738952488	0.517725508808504	0.499183522457504	0.560150734086686	0.574645708378181	0.587322202744924	0.554210939101221	0.508802571832532	0.523291423446727	0.530346056537584	0.517662410925364	0.388303243417921	0.471722259130206	0.463157840215195	0.535942115058199	0.4197508068122	0.455684579775581	0.339723818130547	0.428470493004403	0.422788337566999	0.373336817208955	0.49946252149003	0.339840558311254	0.374239586326305	0.331724395327029	0.361373587469506	0.3992166304945	0.337661326643677	0.35986049418625	0.349989619286135	0.384123957533249	0.360775523074439	0.206859334160507	0.530879740711574	0.530879740711574	0.529140995620966	0.429862294028272	0.483831175328846	0.574365625242044	0.600141265521448	0.449263960244268	0.526513121317345	0.562843495199837	0.698624508411147
FG001_10512	0.141919735507499	0.0984757313901102	0.139495558301676	0.0835825801038486	0.0867726288587701	0.159083298099282	0.214919358763821	0.201286601566276	0.165088161380043	0.154317748053183	0.208515699547066	0.181303570040087	0.0641705221790764	0.0758390915979594	0.120311639687858	0.162502383198771	0.0198571095824392	0.0539139872124045	-0.0193239783241229	0.0487187367872133	0.0978386672294204	0.049241316396105	-0.0138510414599512	0.0870215518512225	0.0893245718184759	0.00383277721034291	0.118801080011607	0.0807086760198945	-0.00125641151330597	-0.0622175061584769	-0.069053939146678	0.0137928161583858	-0.0942322677861168	-0.0757774787101901	-0.0893221320695635	-0.0940615314161756	-0.0800772169947307	-0.212862426782416	0.211429961212374	0.211429961212374	0.249683514266183	0.00118662253185335	0.0939872465548146	0.175483667141316	0.218211926346963	0.0601714055948422	0.120604143527726	0.159954315320873	0.486590478868589
FG001_07703	0.124813283703679	0.0760480658466398	0.138267382501567	0.0822088351170195	0.0839499716204093	0.148111385798282	0.152317625977248	0.158492255073134	0.173463261765115	0.158018119696319	0.184144959797559	0.182212180660273	0.0920909275337668	0.100648318628099	0.155355242486664	0.154258395435757	0.00539300562793479	0.0589249314352612	-0.00140511107298413	0.0952907542188937	0.0402567863184738	-0.0122713673489971	-0.0569844633436699	0.0365942383004519	0.100356166034116	0.0364499284028533	0.14275841882277	0.0711174098481728	0.0411665478832277	-0.0206637943870319	-0.0221123850324762	0.0648194546222527	-0.0375287714632998	-0.0204561328984234	-0.0338240414978231	-0.0446006475713114	-0.0679712317535036	-0.236131197451194	0.154090317981512	0.154090317981512	0.193506142951788	-0.0568795332309301	0.0722091524903667	0.177077884789601	0.218794984944837	0.0533083482003895	0.145703286022176	0.16602326698492	0.432661274567206
FG001_02459	0.507989152558071	0.472051595525216	0.459937898248591	0.457263546733345	0.504233356398467	0.518941487171852	0.580892750522659	0.528114276727952	0.59675444786564	0.61315483115915	0.635555439520061	0.612020220719487	0.543762279082988	0.549794076367978	0.605617358207216	0.585830813895503	0.409542118420707	0.440301073265304	0.469575145097378	0.507464390277277	0.467697213909467	0.463280027879294	0.403779307597088	0.553741170163608	0.540978699442188	0.519410262366596	0.623713158685745	0.464033107513242	0.511084543096397	0.473563137986603	0.426726438746693	0.495858648944557	0.39267150472379	0.412872740378121	0.398072624177769	0.434878994946668	0.260141359181811	0.150056429434125	0.468818774711427	0.468818774711427	0.431735903159995	0.33193440548933	0.492585497362189	0.538453463690762	0.521743209677142	0.419125176697717	0.475079750763493	0.536567318474485	0.724059362266232
FG001_08870	0.211242816684208	0.182903509204338	0.157322273209371	0.166135098560626	0.213300290862298	0.246860199564209	0.293318189442215	0.274113491923596	0.32302306577337	0.337334973727489	0.364312700836842	0.332281913828349	0.26571636249654	0.280348062275802	0.356472625565961	0.350572295432268	0.127068217736183	0.215971487280265	0.169986226594556	0.22693465046537	0.276457495340809	0.242737485737021	0.220910378352415	0.297211449440496	0.354938256363363	0.309063084526213	0.42284953081032	0.337619467538158	0.304184533021215	0.270662301460043	0.196137336704167	0.306516694974399	0.150114127954233	0.167335621149072	0.148357619096786	0.180557684653952	-0.0112466816186159	-0.044505745099986	0.185783869929678	0.185783869929678	0.158529323039855	0.0303332153390568	0.198507166943976	0.246690475083473	0.284545006696857	0.0639267034167546	0.152514085328762	0.199882257898738	0.496397210973534
FG001_04976	0.373301678835408	0.336461404448388	0.349046345498927	0.364902508338851	0.401472924888717	0.408071229696704	0.38832610195413	0.391349589906214	0.501597198998403	0.505611645885795	0.493100935882513	0.487971236225239	0.473883412265302	0.479853956020624	0.559032958571338	0.4821788764518	0.291522641813592	0.380470222961155	0.384240325653861	0.45690608656008	0.334095850667771	0.30125401027433	0.283465510017462	0.376391374905423	0.482133067433812	0.485863078823715	0.568875932633606	0.416053978169139	0.476681517870089	0.451840867258293	0.392637325344503	0.513098868515878	0.385942829607234	0.401213335852834	0.386419612733665	0.414086452329916	0.184090493973952	0.0745269334639031	0.298715180901931	0.298715180901931	0.262557544719411	0.161517284084567	0.367125656389363	0.43187754261769	0.436167563158432	0.270645336408117	0.373907445838228	0.384261785873008	0.539606825310613
FG001_04571	0.285707176625609	0.212336468260628	0.281858233849627	0.331896706164267	0.329806963210282	0.324127347750268	0.428423821220671	0.391664913493174	0.387677335449413	0.381385514646548	0.420275557709467	0.318443788216486	0.290856514650771	0.318729104691472	0.399623838576137	0.328484208266645	0.165849162615963	0.201299846750717	0.204156311702539	0.225227628453813	0.190627847573043	0.112480899133456	0.0653883964381939	0.239665787607295	0.265911510751738	0.273995235066123	0.355230608839666	0.190516981518858	0.20725422007472	0.172439693205972	0.0819267775311343	0.28545851925948	0.117035482966419	0.139321270403632	0.124235404430243	0.169302300907992	-0.0399261822895744	-0.220692127660232	0.400982016240698	0.400982016240698	0.338356359518616	0.154296237851378	0.341354460633043	0.39816223793994	0.309815793850808	0.273585027619641	0.316884831797494	0.253824307628132	0.570889283251204
FG001_12234	0.284405987992444	0.239036626346899	0.264654983876171	0.28078445243888	0.292154605836685	0.331210458810255	0.366363739181273	0.366191754907228	0.372691463581351	0.37386822784372	0.407915737355732	0.314248352180376	0.285311047175871	0.31657626589468	0.380845517315341	0.340446961097006	0.148095544041829	0.262563373669425	0.199878992392646	0.257453932322916	0.249806221297595	0.200137880384826	0.131701387990584	0.220735982106175	0.282434850491832	0.245769219617367	0.363588938579784	0.2413169311059	0.199450573486551	0.166519619094614	0.106292343499719	0.291850512769633	0.116256555146722	0.138768165110895	0.122452219770285	0.167264687861494	0.0215094860718239	-0.103952172100452	0.368264710806108	0.368264710806108	0.332566565771908	0.163752601383098	0.300997912138019	0.376474483037648	0.377538632671256	0.185202573700925	0.269270207643145	0.23318436931442	0.571718748126341
FG001_07120	0.473100364943997	0.428356497930076	0.47310589500816	0.475711710318076	0.47833505992638	0.5030289785957	0.505411866279908	0.511298841232389	0.542805791575832	0.537878173070229	0.555975960284441	0.471046589902277	0.467874101708447	0.48829546261061	0.54176374884752	0.46082682523832	0.307263782334958	0.414091641354863	0.407127736373997	0.462060600377557	0.32975528451887	0.303613692161006	0.199464537053893	0.318960329591737	0.362992496678078	0.355068488717284	0.460959511657445	0.281103380545813	0.30165916700293	0.276992163107829	0.244315251350281	0.42663363882826	0.282189083133524	0.305344377693896	0.294193194502924	0.343295554558443	0.211551966240856	0.027955286632882	0.546623925806582	0.546623925806582	0.515437313895078	0.373252396844164	0.499741057551806	0.587328017663227	0.563954209738666	0.426218995628018	0.516901771258374	0.442347914307055	0.661660807755466
FG001_05052	0.582247716685467	0.545244139510344	0.544354972038943	0.624091968754417	0.64819830040953	0.652777419273503	0.666739891404703	0.698342700843134	0.713810989518534	0.701879855021708	0.713996419296125	0.696123191299184	0.674075399089651	0.684646271514264	0.776806157317411	0.772985190799495	0.609600007862854	0.661594648524163	0.562909484937268	0.588181990038348	0.722366132047356	0.604783793868784	0.642110380098883	0.687612598386472	0.800144857150048	0.784946293775927	0.817840657525297	0.818276530744186	0.729766553212077	0.728402153064487	0.615488547446638	0.805149363967751	0.64558278884535	0.653057483856864	0.63781849599933	0.63793625920044	0.418933206736881	0.395503575580422	0.486076527999316	0.486076527999316	0.421575934634467	0.32858550292794	0.566504690372957	0.536517723136715	0.55591390772111	0.360074631413347	0.359437862086329	0.46108397845797	0.754496029366966
FG001_01943	0.246053039748177	0.229984396932923	0.210165791262879	0.264192319906181	0.292954549546533	0.325378646664247	0.267859223357375	0.342484945835868	0.387516823923288	0.380916945572802	0.378561037976587	0.352648643311916	0.358299204375225	0.3749347504339	0.471339907442403	0.438480435212486	0.221540611959872	0.38599420740993	0.249820695396366	0.322320694138057	0.400285983264117	0.309384316282641	0.337702347051458	0.298975550896244	0.490668205852624	0.458324353273211	0.528430052170276	0.533254311152158	0.424522833995442	0.427274811713488	0.326663696381461	0.534341433279586	0.337108217410844	0.344937292836711	0.327667809965035	0.342081230436834	0.1238748934504	0.149463288320114	0.169632977259073	0.169632977259073	0.133686754168719	0.0368222679662174	0.238160231266737	0.259861605461084	0.349817772315171	0.00681593184872374	0.102946363697468	0.128034718003113	0.434349828901543
FG001_01447	0.378729401339346	0.32337526709764	0.360952983725096	0.362573297219086	0.400803095413124	0.394532701056838	0.403269791682868	0.340556153871198	0.488676245590565	0.508266380212268	0.481525865473582	0.495883575071902	0.473257236160205	0.488701416390888	0.524385898927721	0.454441510960132	0.328412316973294	0.328300253521821	0.392563914550153	0.466277134052157	0.256705408104188	0.258617362788467	0.250448469360436	0.397567321691419	0.448765294048343	0.468376335540123	0.539085618203958	0.310383494435992	0.491151738552961	0.433868843061954	0.420372647780074	0.415133250486086	0.388634070296533	0.406098398979908	0.393395403179126	0.414294288663796	0.228970766636542	0.0234501842058401	0.302570126723104	0.302570126723104	0.249562631120714	0.165408316807297	0.339523684221998	0.419563361577227	0.347701339717226	0.364623189336465	0.416411587711707	0.484272805969911	0.532238911735838
FG001_06046	0.428954574238666	0.375954895769991	0.412142922859026	0.407692623467349	0.439521621639994	0.452519325341303	0.442906794777187	0.382696071801617	0.517226776317841	0.541856919707229	0.51563476531203	0.508356170508186	0.497500139821337	0.527776229049809	0.534420355618278	0.482086546399115	0.37861461654719	0.393266252733515	0.423386895501459	0.505395297869385	0.305144302117175	0.318698756472612	0.292560210164184	0.410875557998779	0.458297183089155	0.46122597148126	0.541983627293546	0.315005561162081	0.482073180745266	0.418709404011148	0.431938885743741	0.410570771304654	0.402723334800653	0.422316525262043	0.410433048711221	0.433867179570634	0.312676168102481	0.0860361889423009	0.381590737702031	0.381590737702031	0.323513667298085	0.247316094897286	0.371391157124595	0.460078436161023	0.391822338172018	0.402452219360205	0.436479674539671	0.519778983304932	0.582509884529113
FG001_02668	0.431391134424796	0.402853350698923	0.410279524680758	0.414611399526043	0.442214753319996	0.494466943627254	0.395580809549387	0.416038453431639	0.521904852181405	0.535394538749365	0.500503028981545	0.510670851510145	0.51717917804611	0.552549950382795	0.559742897984338	0.555405599021435	0.444235787340249	0.531855647581904	0.423852814230949	0.533468753327165	0.465538740626056	0.438827028247966	0.452636502393258	0.430119767588975	0.576991668806117	0.537068928229208	0.607084559834846	0.524144118730349	0.554792562899291	0.509825800857366	0.521141487897359	0.537623800083939	0.502801712238553	0.514459447276994	0.501789887941471	0.496612154260485	0.433870750126378	0.304590303152627	0.325965119891969	0.325965119891969	0.285123030764676	0.216929515218652	0.32953792800663	0.392702908708565	0.42954987074027	0.254768326060742	0.287133044587999	0.426521724096722	0.567659510538941
FG001_11633	0.747236971453815	0.733940129309823	0.724067994458968	0.709929518017797	0.748504078431609	0.763700553624268	0.685927893168605	0.704613021417502	0.823790418365148	0.825330154604234	0.798054547217913	0.836365357841018	0.826015938338056	0.815377032705951	0.854527410371822	0.808722024268263	0.69326247953055	0.755055786772317	0.76930621049774	0.833895483846583	0.686643645775716	0.688879485008542	0.641825704883106	0.711974081146629	0.775424218094185	0.773545349600402	0.834135836804843	0.705289661807901	0.772609730820035	0.760487836273722	0.75700761211666	0.809809365761058	0.760516060406814	0.771599729634295	0.764206606449953	0.773300412126038	0.648271183303742	0.539319790683954	0.590882554958675	0.590882554958675	0.572852650623338	0.543901702163504	0.694956839549226	0.733960054671697	0.764978957121912	0.61602942116013	0.678509113412854	0.757400000020672	0.766992223884671
FG001_00047	0.556616410819423	0.532755469494422	0.501021209240277	0.519475155951415	0.578511210392355	0.599018958972899	0.550298826707783	0.518289993285565	0.668547402037752	0.702242551018494	0.665334143005177	0.685891472708509	0.682212216523165	0.708874831182031	0.718996890877406	0.707432469573548	0.579406319949178	0.627007565157664	0.599067398699329	0.678067465598688	0.597858391905783	0.608132169470572	0.62126453340117	0.655008867513291	0.74145853414342	0.726351976952689	0.796539568247432	0.652824144881216	0.755720067835662	0.714573983997377	0.706010066698166	0.674405094179582	0.656996846734247	0.670073043001213	0.656336954202673	0.67230666866379	0.522291956429258	0.420459630949781	0.400280127565506	0.400280127565506	0.32895371462374	0.33268570824183	0.469396651557231	0.507046557942571	0.505311947169514	0.398928467381481	0.418129355451868	0.589568058111082	0.658235667629185
FG001_12469	0.249152444550958	0.201497320801621	0.20808017876779	0.198238570037429	0.223891165411075	0.262976612663546	0.385119755558752	0.300253117895662	0.294081610667194	0.317891711612536	0.372502244118289	0.283658810441313	0.200359751025274	0.235512199933271	0.25571725702446	0.276163975943069	0.129442513661915	0.146703552493663	0.135590161283995	0.164171894322027	0.200823003013575	0.199688425549298	0.11895478402855	0.264400260101634	0.200929270966001	0.147910876147836	0.273581526417299	0.126916554311409	0.133030241322944	0.0724211822418692	0.0456193779351375	0.0972152946577354	0.00230817086700476	0.0277276223700907	0.0123163858021063	0.0584368326912152	-0.0151008243047528	-0.155325716215933	0.356075827570578	0.356075827570578	0.317235414391055	0.169189537230689	0.239248615689983	0.303736912870873	0.258243839275978	0.211792051055608	0.234061348785061	0.274562542961008	0.57368498009859
FG001_07526	0.237883149540899	0.205230835234874	0.18247572417754	0.171338336439295	0.204654809686107	0.257279539525403	0.361207419930674	0.282287298546023	0.273426727037494	0.305596544327861	0.357798436461315	0.270804789879934	0.191687185711777	0.232505241269224	0.234537642328154	0.283989437080613	0.144518741955147	0.177177495649013	0.132473443608479	0.162951896257205	0.250984677901414	0.263084877453447	0.189423399361207	0.284688332050223	0.225064670672957	0.154509345658698	0.281905546059343	0.171521453908543	0.149592305460138	0.0922727170193038	0.0761153990499748	0.0975704078398121	0.0173798902284887	0.0408929373246705	0.0255791568194871	0.0700985809343248	0.0306372971981826	-0.0634839450512385	0.32640353668482	0.32640353668482	0.286159585722996	0.174668132894105	0.207997925139934	0.260316312792273	0.243158804265802	0.159503330870155	0.169831154134289	0.247057929498863	0.545422965932693
FG001_03825	0.402884322020383	0.356389064636511	0.352740260733829	0.347015416892091	0.381901016916776	0.42091985758247	0.531883531491482	0.447660521275237	0.457131097463115	0.481558470133999	0.529016400406661	0.466501424745574	0.374925574611091	0.405925671349741	0.426110313582393	0.463970387175435	0.319798448973977	0.319192289069411	0.299368065332283	0.330342078686023	0.388375162282605	0.380301550358692	0.316891554861971	0.459371089536307	0.402311396434399	0.346016143520437	0.462361575105427	0.330514707046098	0.337381137602434	0.276138222816128	0.249199481131298	0.280424067754844	0.201030772527144	0.224609120328048	0.208755317333066	0.24250708260348	0.163495415317901	0.0289353559082558	0.448954238165142	0.448954238165142	0.404458740919773	0.271197222237699	0.365931423117335	0.412613847373113	0.375732185922865	0.323027310553717	0.324053051848997	0.425909354260149	0.709735555962801
FG001_08264	0.300685904260891	0.232057712323538	0.262573968405972	0.309650612946268	0.322737619142599	0.33119182413891	0.500240787408792	0.394735190419479	0.363034850054963	0.38482481644914	0.441245136178085	0.329718249954679	0.266686887255973	0.314822237755215	0.335719325195758	0.356135067001233	0.246784006805314	0.206808573465759	0.192678619586299	0.187144554734195	0.281608691148789	0.23900966086302	0.201121376677902	0.367798603070757	0.299222371828269	0.273516088743888	0.356854528680644	0.217130008914053	0.23228671139304	0.174175555212701	0.11461600758843	0.185550826390896	0.0980061405593924	0.121367405957813	0.106110769756559	0.148754726575188	0.035196829912366	-0.124641355754161	0.428092472204399	0.428092472204399	0.341436926888643	0.20856113459665	0.308104484538289	0.332158846463029	0.217195183343942	0.280858818894812	0.229459732893067	0.29277792282173	0.619080679737923
FG001_01770	0.0734835554595668	0.0373532041439603	0.0133974202422408	0.0228275325389313	0.0691756876550166	0.101005890502831	0.186275043770229	0.103822051681802	0.158050739387996	0.199151478744823	0.224892843798981	0.152232023803812	0.102074328865743	0.146022392989364	0.164332040169847	0.169490108703294	-0.00148461863827847	0.0507272449757958	0.0298565095543102	0.0777244647513845	0.0963682434382972	0.111956447672641	0.079593519817941	0.165010803802363	0.164222619235113	0.121995419074975	0.243399264139042	0.0916321842130663	0.134526576461456	0.0768798780941926	0.0404380175502312	0.0535267340235256	-0.0325283962789158	-0.0104614642223774	-0.0283725064226044	0.0240818155549521	-0.111566638818179	-0.196802140675461	0.124756294860835	0.124756294860835	0.0643522853391066	-0.0209185351426004	0.0557452755576447	0.121051859626896	0.0894270373034265	0.00902880982072386	0.0526780181215908	0.112186409562484	0.368178449472343
FG001_08507	0.311276577476407	0.280982070965684	0.229453113596818	0.256487534463292	0.323194036386939	0.347177748840984	0.402258496299285	0.305704424425871	0.411535604847926	0.467336331290582	0.465787497615594	0.429691404624864	0.394731000793525	0.442941774952838	0.436246475072213	0.46322615668744	0.320847494298388	0.341517015414693	0.31696506868324	0.367242017415524	0.390863857307141	0.420241436396641	0.424661217903386	0.485389088159225	0.494713034568793	0.459539215514673	0.557912837922473	0.402683347765644	0.492095823864135	0.432612490126238	0.40971669836459	0.344866871629519	0.320186911317492	0.338963459008297	0.321414598409295	0.362705734668094	0.219277541926569	0.140730774058294	0.257419823356972	0.257419823356972	0.164372097065444	0.160013625287189	0.245112771394098	0.279820731269739	0.239432046715471	0.194145486143975	0.185990965151868	0.358594555694335	0.530338741450767
FG001_06270	0.269787281979174	0.213946958937834	0.21937563673433	0.222979866009907	0.266359958716031	0.275087637040586	0.43532838279788	0.334467984904193	0.352529146830202	0.36720523803455	0.417231064457927	0.410792053458717	0.277708127793633	0.284222998134476	0.345873507945508	0.387086054454985	0.229148198931555	0.159522642056094	0.183180068309545	0.196702761788754	0.288946839996427	0.246982471534559	0.242846693664167	0.432834580623701	0.372084738296484	0.33421757622489	0.417950842064202	0.319650061038457	0.339823126015115	0.278472589109436	0.211362771422103	0.231071345809568	0.148327411368966	0.165622611914986	0.148450322219335	0.158335216542403	0.00418604457660857	-0.0936215021725597	0.254669291234097	0.254669291234097	0.222640040802401	0.0618403956984745	0.239771401064062	0.257753439298642	0.209852554072389	0.207791397806806	0.203554197358816	0.330295688431747	0.597937726683287
FG001_06478	0.517468359448502	0.459697610368557	0.46192384948815	0.504915537382772	0.546470265616776	0.559139920863795	0.654264179562724	0.572427154097277	0.620647791563467	0.645083912491654	0.665963867742567	0.633764027733226	0.567597329118165	0.602010308588559	0.633954066263943	0.663515216484711	0.528385752823677	0.496196354945128	0.464987809855816	0.495522139004207	0.567200408923437	0.52185250855418	0.530560135786901	0.660851949240242	0.66133353203388	0.632385146727505	0.70590622648936	0.584674181356041	0.623888214821889	0.566247819188061	0.510723084766454	0.535827366147279	0.472165275307356	0.490388321273198	0.47311653990787	0.489898383562895	0.333924951388968	0.200885369457805	0.476948896619328	0.476948896619328	0.392170942159573	0.295462680691033	0.462919274197313	0.474658432983107	0.410921354528006	0.396061188223544	0.354214894712302	0.525700553894484	0.781950055108488
FG001_03398	0.128791538100113	0.0862054607105507	0.0796440786660947	0.0820632057529364	0.110206648080814	0.0931179215883913	0.324211351077643	0.156433392798287	0.125309054859326	0.161554615830579	0.226740951888021	0.158302998795896	0.055670774994448	0.0749385870798283	0.0617906178202179	0.11123552710317	0.0748710338997033	-0.0603966552614456	0.0460711026702249	-0.0118965747514981	0.0652472349507785	0.101905043217435	0.046115708416408	0.255877404303725	0.0446549098792207	0.0328365949168554	0.0935402959359799	-0.0494066506280296	0.0324025884680077	-0.0211206514361032	-0.0437592706960768	-0.117454692405182	-0.108314269768709	-0.0900196587067477	-0.0977655800409133	-0.0541649165208287	-0.103387610457466	-0.200612233520916	0.243922416128961	0.243922416128961	0.190121057918996	0.138790020040028	0.147105345997379	0.145785690160388	0.00845825307122725	0.226586548663338	0.152548201362739	0.21807183606027	0.348852114865386
FG001_02326	0.616010477225071	0.567602605731858	0.578035291958905	0.613391277897288	0.623935109220729	0.656806143707553	0.759004246759228	0.707738358717872	0.653854041140099	0.660095708108473	0.711564382874819	0.642901873338127	0.572196166222558	0.606076405763649	0.61939751689857	0.689815507095094	0.611185155224387	0.577805798555009	0.496213126451836	0.495956845235374	0.668881971981325	0.604909126659352	0.571248184403498	0.67564132698185	0.628798256366865	0.574597036399219	0.63691390887796	0.598778975932293	0.527690726536522	0.486563222935233	0.446423774407329	0.521300805164775	0.449862938568151	0.466683535733207	0.454650876694268	0.463337912040318	0.430836345648142	0.314191085349018	0.652863621128356	0.652863621128356	0.590752688927741	0.475563850801308	0.571127468636192	0.557768027797371	0.515267552143043	0.484902521770719	0.402200300800885	0.548377371031767	0.860871782228469
FG001_11048	0.46534249662341	0.403758732795768	0.411627220346382	0.504499063997099	0.525232315077806	0.513920843941139	0.664734833689611	0.560441564714365	0.540173750847196	0.566646485964586	0.600079590294135	0.526782375376734	0.486969125109008	0.537799347253464	0.539646318246011	0.598817432789717	0.549314953300178	0.453965206681489	0.408349865788899	0.380593678028211	0.56583981782103	0.501189903106615	0.538966444892784	0.652146960953688	0.603917756331567	0.591272931939671	0.61260292866183	0.542369164364203	0.555219193612364	0.509520107011662	0.441323609254577	0.455646840606631	0.427238789682115	0.440857079042152	0.427716959120152	0.44388288262765	0.328162183065806	0.22191438340407	0.48944606215137	0.48944606215137	0.365189974937908	0.323462402326795	0.434551622400148	0.388754315949228	0.263102710942401	0.381893991799951	0.240158579998788	0.4233157716025	0.683443176915922
FG001_09547	0.36862305718243	0.38097558730393	0.34076314371832	0.287088827680366	0.331689630688668	0.387865151237231	0.283801897848673	0.351293935805259	0.437187796449381	0.427929262469301	0.415598376771687	0.496243910848677	0.435675802965457	0.409144387050934	0.474257217484561	0.481623435781593	0.315138394552428	0.427543729274954	0.363241347691711	0.456043274952978	0.430793200372967	0.413838314664938	0.397265414702877	0.381395340384901	0.494810697151324	0.437166967283514	0.515260132360518	0.525705000388376	0.465710229975963	0.456701495929912	0.446526420813503	0.504620724079317	0.412907774495735	0.417177867638695	0.406993130368147	0.387879556537823	0.31188626290704	0.329873745307363	0.185845020328975	0.185845020328975	0.237126572801699	0.148934572057623	0.291486666959467	0.334507607127664	0.487203638511476	0.158576268375178	0.280296468466326	0.366841453127376	0.466858899597288
FG001_02118	0.526367645453205	0.565163449242837	0.458200275722245	0.427028995014082	0.497931175133905	0.537270670729146	0.399416646249885	0.384024561140957	0.548793187997912	0.599765566802247	0.534768162473976	0.613377438374777	0.633968260386498	0.647623722739621	0.573478846566109	0.6246372840361	0.615199146186279	0.656536915673494	0.625918431390188	0.693538860771021	0.623765449488699	0.727229161356141	0.73488681627843	0.637340792534827	0.676157981300361	0.642070565309411	0.678105941831452	0.621142580556818	0.72259221102318	0.704060874392273	0.786336272232176	0.58084277407193	0.701568080397926	0.702792485855484	0.700253235224601	0.698631678076515	0.732763788550643	0.750142015113173	0.285342692146284	0.285342692146284	0.251098765539258	0.422584470332273	0.383197269584614	0.387250179759135	0.45609439276291	0.357685276530812	0.342086798651364	0.581793541245692	0.403908340708366
FG001_07239	0.365415649465579	0.317930301828784	0.293202088805656	0.403336058185879	0.458700569494405	0.436778093010498	0.483040731449457	0.404783898454648	0.517363187401513	0.560187180318912	0.529811574666536	0.526711034935378	0.535637852110395	0.586635384670412	0.599544021173128	0.61940015739483	0.525765510702393	0.484036957006396	0.42938452725537	0.456821012323334	0.54730742219704	0.496733646693934	0.617797286721035	0.647562812545172	0.735490907844805	0.745790800943592	0.753893873496766	0.665821354193141	0.760251495888474	0.717429940789359	0.643442903760346	0.599799232406006	0.593206447582647	0.600114302084069	0.583399280181817	0.590744472627139	0.364618274994489	0.308168514107329	0.227682444856446	0.227682444856446	0.083678943466009	0.121837059846208	0.295545212537333	0.260195212789549	0.173824953498504	0.212654779541491	0.120535713881775	0.360253913423646	0.506480219353999
FG001_00703	0.345158337575742	0.31436949184416	0.303645690315888	0.408938704499956	0.451787535147527	0.404033107792193	0.387002246947923	0.375056271386598	0.499025112035418	0.511489427083178	0.459737116153367	0.519028303955208	0.548602429411572	0.559489343612322	0.612188770301305	0.587111391445064	0.512304123603249	0.480035206595083	0.45719876989127	0.478585012421812	0.506641414624541	0.430871610390117	0.574697691148026	0.583036053156655	0.721788231172951	0.767216807249068	0.724098229598711	0.693570980798135	0.77452252679183	0.769505963579457	0.681056746145889	0.690721710866726	0.67167280966029	0.667306339382811	0.656641677783044	0.638862307143476	0.381202217135541	0.379394322607382	0.129673977976618	0.129673977976618	0.0285981277053297	0.0801265999834444	0.301608125674874	0.246320141954937	0.202096633539561	0.201100788635582	0.150775591838482	0.325093190285331	0.349765925048632
FG001_02081	-0.500928072936637	-0.529296121787524	-0.540296936196385	-0.483853114379196	-0.435535176040588	-0.434426658513204	-0.464600618102362	-0.489067364454469	-0.343442267634333	-0.309641039892036	-0.364491990888707	-0.309926273058046	-0.30004776044034	-0.260795961165276	-0.226080249273188	-0.233614387241331	-0.361757356277008	-0.327378343230709	-0.409569589712109	-0.315773240982039	-0.30105948309399	-0.345455706001963	-0.165126268082181	-0.241845590989861	-0.0335188472947808	-0.0377467214638661	-0.0241533888232606	-0.0414551680027596	0.0395356898882807	-0.00972353183315461	-0.0655926673957993	-0.141675699522076	-0.158178645730279	-0.160366290860426	-0.177727611536817	-0.194818548563897	-0.395106794345735	-0.371067909034377	-0.633303818618604	-0.633303818618604	-0.694285049625827	-0.716888715508761	-0.57074236535145	-0.538235782127146	-0.53109572293666	-0.608300582287161	-0.572215224168761	-0.432975245143399	-0.321734207728329
FG001_02023	0.849832460744242	0.813865988998889	0.815894743258762	0.835397358702521	0.865619558639994	0.864294633605776	0.879460319192039	0.809429086865902	0.889804438998304	0.913835015189795	0.899590479873491	0.895212530765521	0.884104229222989	0.906170841478352	0.878105556620885	0.887216164714028	0.87489002246638	0.814985819255103	0.843784028897332	0.859800093454497	0.78708911297712	0.802716256300454	0.768902790329004	0.881866616072327	0.837959765035698	0.842431679022855	0.87408174666944	0.714881817521889	0.837284886158828	0.799404457522171	0.819865841866822	0.765735398003378	0.814438531271195	0.828401452971465	0.823229821366806	0.8355443940413	0.785433693061839	0.607792904393265	0.76062773889792	0.76062773889792	0.679988658594671	0.700793872352506	0.777799138974373	0.779253703037311	0.694330448883849	0.785042302438048	0.704763858370588	0.878114022165831	0.876304644914026
FG001_12680	0.855652007371334	0.853948942033548	0.84452076084259	0.822709869638717	0.837154745219821	0.811158030148119	0.811896794921938	0.744826618601417	0.808602949842629	0.828953676464824	0.814141967067662	0.799271566314984	0.823423221440235	0.817636627628651	0.754791487612274	0.72035005590546	0.79862888343342	0.733933591770664	0.879228815502565	0.845567287809633	0.640244965205872	0.73926162271496	0.61550845390943	0.746063609728207	0.593943748181957	0.6367188179737	0.648192094014793	0.448763224978633	0.621813302250252	0.620683391603478	0.691360287881506	0.611070811921971	0.71383625955895	0.725364573068624	0.733312432790804	0.771061468400433	0.803550446988992	0.646229580451329	0.821587408994928	0.821587408994928	0.777154473299887	0.894366546623459	0.846107630103877	0.847552056810953	0.746958311540946	0.931477019668556	0.873020479641464	0.90990030788997	0.678090072087497
FG001_04856	0.685604651821835	0.695253872473012	0.687562022597202	0.637772543327293	0.667614532713895	0.633908993492761	0.573419066420264	0.577165535121066	0.698388961889442	0.689173452943936	0.656379536103388	0.741601799772294	0.732800081477247	0.675896474116612	0.706476228031619	0.623672780941763	0.600639121673351	0.586898259345158	0.753010219448272	0.760178295385207	0.492736013463418	0.550891026468429	0.470511558449392	0.598461328159154	0.554726350590803	0.607108172655705	0.615523047885831	0.467755417092707	0.614817030711006	0.633124819919131	0.657530404224804	0.651944387165259	0.674987343815876	0.678171002315776	0.683126309076462	0.691050750169792	0.598823283922278	0.519249577931899	0.516916672987261	0.516916672987261	0.542577947550861	0.589127676017009	0.685127075223656	0.702163965352937	0.701546216014288	0.709211839318439	0.777000200932821	0.764979893096211	0.510885031133383
FG001_04433	0.692338775780965	0.707165410259712	0.639656392231371	0.726797755111354	0.745943485878484	0.764966915010259	0.703542887977405	0.761323635461764	0.743076576684485	0.747254169093015	0.739838464736595	0.717226173915898	0.759675593757268	0.783162114890325	0.782892514191028	0.847049721627121	0.820578772740078	0.877542514022135	0.71667453730116	0.707598850926423	0.940072740581697	0.877253728857568	0.916573372598841	0.805739782038018	0.885927042688594	0.856204123757379	0.839153830107399	0.946710178418196	0.806710087772311	0.83851019049795	0.789521418631057	0.874125212851034	0.824560215477755	0.82146604924251	0.816761054623664	0.810037059412421	0.766609518410059	0.854603285332021	0.567249036179014	0.567249036179014	0.489431443625724	0.581486339393897	0.638873369178256	0.544457934899723	0.600414888613289	0.423269724889733	0.329530920374039	0.502477516532039	0.645018275056002
FG001_00649	0.723990733103454	0.739277719730105	0.685149038200451	0.692068137809736	0.733874323643082	0.755472749076588	0.644715917613292	0.68916489684338	0.77631896777715	0.777829398470954	0.738862085697838	0.83243286361818	0.823508921410886	0.809904758100527	0.818142574807398	0.862999704586522	0.826058160284256	0.842463632648317	0.773291430831486	0.816222620915828	0.855575660570667	0.83592509120024	0.874420647931463	0.823707626701116	0.905481692354156	0.880807331279424	0.875549895326347	0.918118402998837	0.899195435533447	0.904852476892057	0.909333755639398	0.880046605333814	0.899694539861131	0.895476238725795	0.89196296467863	0.855164652724392	0.81899747193568	0.842436462131864	0.466280171498345	0.466280171498345	0.449730510172397	0.507326835503851	0.612701523853843	0.5693369500945	0.652922091570347	0.495696970195949	0.466607290255175	0.682799099023118	0.646996859252865
FG001_10286	0.878979479465514	0.899758994080465	0.864401860494333	0.863957980917199	0.876435145789887	0.901525191651542	0.772498885933448	0.845253730960557	0.888964726122048	0.88246378287735	0.859665306424356	0.853940167457797	0.90261730524956	0.896737490809445	0.894061045683198	0.869304044995492	0.839511457483386	0.942516578863047	0.900944102838956	0.927085420521114	0.856670921990344	0.869854211157864	0.785701760539802	0.756348417942528	0.800194292382536	0.792993183538745	0.821599795588522	0.7804634678763	0.752002437221125	0.782668427809593	0.803125357359292	0.89344797838246	0.858364816732823	0.863733248021758	0.865174859143489	0.879991466130025	0.873389932667043	0.836990573856103	0.769757989984595	0.769757989984595	0.751995422735189	0.814675961864205	0.846441331621635	0.841612936746613	0.904357371768326	0.72159594769941	0.740084060595642	0.779340688399478	0.747463070051013
FG001_06786	0.83497990348619	0.841847172937535	0.871263857503806	0.875550365208961	0.846797692239515	0.83035713748174	0.725104398662592	0.785538111676154	0.791640707125699	0.765575987826366	0.738008478735944	0.736189782849073	0.81108274974617	0.793557166380154	0.769199466283847	0.714175122602045	0.811444641972318	0.818998727905957	0.853527030496548	0.834731573240322	0.68053465287701	0.687067180400405	0.602691785999207	0.623363448553505	0.608153628527224	0.652757326034444	0.611899120091455	0.559207728763974	0.592303408823	0.632247400927315	0.67747704599772	0.74819325906552	0.785636690751689	0.785473285223202	0.79737895530194	0.796849339613656	0.855281525910973	0.749122693872114	0.784117903408194	0.784117903408194	0.772549926425685	0.847997048963317	0.838366412375384	0.817042000728254	0.794390690394953	0.828308324376868	0.788671097836654	0.761689508035948	0.582882916029654
FG001_00960	0.576996062631982	0.639822446452725	0.562498685757551	0.565918532834595	0.574057164815168	0.586123613632143	0.417853015261104	0.503894215839311	0.530319605140312	0.530324146350336	0.483093541923843	0.529833488060169	0.611472892091485	0.597659212809772	0.54001277821229	0.569667224564682	0.667914434710955	0.721376634615805	0.664072606026347	0.65486586333181	0.669973474297134	0.712276657947794	0.699787836404723	0.541504874709604	0.573434906958784	0.573064849024622	0.520398486037858	0.615335341893245	0.567519258352949	0.62467145918993	0.68131373023193	0.638663293549941	0.718403077516002	0.705936334025642	0.717072057471675	0.700309335679878	0.810129998550882	0.917084352913546	0.41048511577656	0.41048511577656	0.407290079226526	0.61113856170317	0.521111240000882	0.451096933958682	0.54119220102819	0.436485973212443	0.3859894653163	0.476474478899911	0.258597765924879
FG001_12286	-0.00459997896434668	-0.0160345855000006	0.042736495553331	-0.0670108652898856	-0.0873288479188983	-0.0579140110819501	-0.0270946898003949	0.0176580837174976	-0.030298242442351	-0.077330511113895	-0.017139730836743	-0.0337864647132869	-0.128173588125228	-0.182648568436989	-0.0840717476626103	-0.164943844323884	-0.305191436177464	-0.218574822584529	-0.129231514075597	-0.100945101709221	-0.265785021599359	-0.270573633000309	-0.437529709566417	-0.271932176923263	-0.322132074450965	-0.343872712536878	-0.240452130419774	-0.321353268142508	-0.379955073728281	-0.379658576538554	-0.391700692661916	-0.189561951727606	-0.356470296427377	-0.341820562944258	-0.343630265175823	-0.320678342750679	-0.346266471532063	-0.43446402985539	0.117841476399671	0.117841476399671	0.243218143038838	0.00151894853825083	0.0794040699781608	0.187606911270034	0.256643187131702	0.0777810864300492	0.279278834424319	0.0340315179473209	0.160176400133079
FG001_00225	-0.0671247916621573	-0.0912307948211962	-0.0244402214108928	-0.116989513504808	-0.137654948357201	-0.121514975228593	-0.0801267798102088	-0.111185519346557	-0.11021469986018	-0.117536073552438	-0.0832624306763511	-0.158930237354489	-0.187572017588058	-0.195967719299565	-0.181188797229363	-0.285408859447261	-0.349250876245394	-0.289695253107727	-0.1560057781801	-0.128578621847955	-0.416287836008481	-0.346589529379654	-0.527462694286464	-0.358622335080076	-0.451790126044223	-0.444626321587594	-0.337690765287101	-0.557168874961603	-0.462054405906141	-0.489067832437017	-0.444837479149082	-0.366220011106135	-0.429238042802612	-0.407300367979826	-0.406930069098598	-0.347505812574602	-0.332356196590854	-0.524518790527871	0.135234088142759	0.135234088142759	0.191477796353219	0.0461156951466972	0.0125570940923016	0.152313376073799	0.108575957373841	0.127918020157511	0.273901342999877	0.0347686812036307	0.0497605608739701
FG001_03327	-0.556537905722977	-0.590082740648036	-0.557056527281779	-0.528212151120423	-0.553090737673045	-0.523495337407173	-0.389052139793309	-0.400450387799253	-0.53251960945726	-0.539053719162588	-0.462805331885561	-0.592617835054846	-0.637830963754041	-0.601857722154557	-0.550195372986509	-0.534957443492008	-0.651190306990944	-0.589031309989239	-0.682343673795688	-0.688306888905718	-0.49455641626579	-0.568635780201732	-0.582011530512	-0.557665116189915	-0.550379984264305	-0.598640822441461	-0.530864466998827	-0.491973901905477	-0.646719165844409	-0.667454497388479	-0.749200995939282	-0.581093456811797	-0.749413059886521	-0.738150560335907	-0.74990860192143	-0.717990408714228	-0.763816033289856	-0.749027493949076	-0.310752645623185	-0.310752645623185	-0.314036350985863	-0.497508159996142	-0.479808964217052	-0.445018789150299	-0.450878910341002	-0.547819617918062	-0.505799563447935	-0.629001018206848	-0.225031325868191
FG001_03654	-0.927338237361489	-0.920800047226024	-0.910397649622215	-0.87668001875788	-0.89544772056478	-0.902699673641958	-0.892639729187036	-0.863739581927313	-0.910512619032265	-0.918485285367903	-0.924375590636571	-0.896204249538527	-0.887373269950114	-0.879209883375852	-0.862383981963859	-0.830180563241476	-0.808055204544239	-0.817486379630101	-0.902363930016868	-0.901862537939361	-0.743247454062593	-0.805142976645286	-0.656681909429887	-0.789756413129018	-0.687433403488382	-0.692919292898075	-0.755567738080478	-0.576485247681384	-0.661308816819401	-0.656889453701101	-0.69747485119322	-0.721777817009196	-0.723930623925248	-0.74092526655657	-0.74209445917881	-0.782020888411642	-0.775746201719145	-0.622801891295134	-0.899119724088909	-0.899119724088909	-0.877060196632654	-0.896940668966226	-0.915520411465196	-0.942631167167528	-0.907052966536995	-0.911868504398525	-0.916397260252219	-0.937361955290819	-0.876615095407546
FG001_01416	-0.700075928680082	-0.675640311013971	-0.650831569010288	-0.702194206749526	-0.738243007916442	-0.755469455317866	-0.736701979017156	-0.715171909552549	-0.773057587666958	-0.789829561516886	-0.770155309763895	-0.804906397354104	-0.785307919738159	-0.810884026010975	-0.802432607720664	-0.873775295694684	-0.841036804680923	-0.79875772492543	-0.703898099918595	-0.734539689480907	-0.851834363736021	-0.802385673732454	-0.866819984502983	-0.865737799546236	-0.919580593078386	-0.890201968589719	-0.891958660464461	-0.893307921426226	-0.895314401451095	-0.86606124660958	-0.850475198543115	-0.807755807300709	-0.832223053329977	-0.835338474048104	-0.826171704357053	-0.798741676785809	-0.744933650347504	-0.688297031681612	-0.52721122845267	-0.52721122845267	-0.449272198886258	-0.466233693323264	-0.583334768757068	-0.536497000991472	-0.529216075654457	-0.493213117114699	-0.386439123215997	-0.658590962170925	-0.761095351581284
FG001_00572	-0.360855266284768	-0.383241951791478	-0.39834741741561	-0.23862652858857	-0.25111552094478	-0.266205963375712	-0.168199403803087	-0.160879106493706	-0.276567277130982	-0.270354181774225	-0.239392533199109	-0.343132745057314	-0.303201824734785	-0.244211415071564	-0.212834888850439	-0.151684235242912	-0.191214660368197	-0.178593264389267	-0.367508732750857	-0.416982255525318	-0.0188328169514785	-0.155815323019713	-0.00808467952373375	-0.121780073186993	-0.0220829444156129	-0.0349927259115858	-0.0818183963265986	0.0891004120153146	-0.0956598364620996	-0.0807398679571253	-0.218754758263394	-0.0873214278057785	-0.200013217461381	-0.206388934578337	-0.217379093535378	-0.214775198951209	-0.337513312409362	-0.189046880619945	-0.271876284167257	-0.271876284167257	-0.379942016211914	-0.376897957251993	-0.320550523915354	-0.421272973643587	-0.453344493399596	-0.495823751659588	-0.610443388106502	-0.553177828093044	-0.196912302469546
FG001_06974	-0.216823913542345	-0.198717106469275	-0.262507463389555	-0.110748689420732	-0.106818099420459	-0.120754889260036	-0.135625917366241	-0.0644242384131449	-0.129379676329982	-0.127736979178153	-0.135116643362943	-0.166884671348273	-0.0944642197464755	-0.0600014661584557	-0.0290485748526983	0.0330154505835345	0.0084472630545191	0.0642531169876632	-0.144161553272931	-0.179878602508495	0.202856605583952	0.0816550108800233	0.257068873691875	0.0451232859774314	0.208920876646906	0.200679258070062	0.121605285586061	0.364016475011524	0.160073596268358	0.209440060306569	0.0858536358828427	0.191945604842704	0.106143653756301	0.0886240831234652	0.0819553562171619	0.0633981559700873	-0.0540444183974684	0.19709157270822	-0.279829741992707	-0.279829741992707	-0.365906618643649	-0.264868357769561	-0.208648472503453	-0.340773834486787	-0.287532014536353	-0.441400925205805	-0.535019862121173	-0.435586610534234	-0.223346734032609
FG001_05767	-0.31986724044734	-0.282185959042917	-0.422666664516767	-0.33701313764068	-0.26421217236967	-0.26567059292486	-0.265879836310291	-0.283258660705982	-0.219814799453289	-0.168936411867818	-0.195541971003259	-0.156467429278851	-0.14502162770824	-0.117576110824874	-0.118163189972677	-0.0245701435753363	-0.101364236187816	-0.0721101719362555	-0.19225093122552	-0.19208959222006	0.103950554462049	0.0974535674098192	0.269973127327639	0.0895750009141829	0.192187473223166	0.161693417290068	0.141424373872752	0.28489367892574	0.221046850815759	0.230533516046845	0.155495929117541	0.046471833736606	0.0466015483980816	0.0338899421108661	0.0223061275617535	0.0172295313547829	-0.120304645453258	0.153623674562763	-0.498005166218062	-0.498005166218062	-0.573119895781776	-0.408117629435028	-0.378243888558668	-0.471992603320177	-0.400209927808781	-0.534567628371925	-0.584536302364223	-0.370428300739866	-0.292656368474909
FG001_06385	-0.491397672427656	-0.462964687894442	-0.515443500008459	-0.436522110321527	-0.416589126155432	-0.458465084639304	-0.508472252334321	-0.492117472240859	-0.440821365623371	-0.425118971130158	-0.48497326509813	-0.390442577645339	-0.333059359065928	-0.328695730908866	-0.343793604683431	-0.298307635457474	-0.22478187474701	-0.278879668925777	-0.341308789186541	-0.356539436754786	-0.20315462510516	-0.235021743444016	-0.0221703354685401	-0.203586441044955	-0.083649405635255	-0.0533151147316664	-0.173487551946561	0.00106099155637441	0.00337411727376039	0.0275055896403369	-0.00709131950743399	-0.143463027606562	-0.0497950730782408	-0.0756592538148935	-0.0740651094928468	-0.124559989681008	-0.176293696271836	0.0322033378844825	-0.666652350173439	-0.666652350173439	-0.706372895526789	-0.537838608141413	-0.533912723313706	-0.633998280117677	-0.613297136056066	-0.559720021968909	-0.644093847310635	-0.503817995046156	-0.645156486754161
FG001_06907	-0.413044262050895	-0.392119022455525	-0.46687843260601	-0.35696946721657	-0.313385370092364	-0.329820715444401	-0.430288063053064	-0.395912966213541	-0.284743323747738	-0.251023449096195	-0.328875513495278	-0.266309817903338	-0.177683762812805	-0.141109983449948	-0.141365027301249	-0.114768864695083	-0.145918906217773	-0.095489511093406	-0.239098702655367	-0.197434618390146	-0.0438242769900692	-0.0883752565005867	0.140976201253923	-0.0915445001017053	0.140800245712429	0.152043278001578	0.0834216659646788	0.213597375185477	0.209979365230952	0.221339909459673	0.160414334916055	0.0739720793197851	0.10070497244201	0.0820574991651166	0.073501246954545	0.0449100515850734	-0.105249480554293	0.0924219462719074	-0.617720427326029	-0.617720427326029	-0.703047890365903	-0.542341046517805	-0.479050286366535	-0.546745811736683	-0.496806331166182	-0.600049523493955	-0.640930136337919	-0.464438686361848	-0.472046750813161
FG001_10272	-0.110113320952998	-0.151611823836658	-0.105861385165321	0.00306916304077659	-0.0194812789628287	-0.077339819654725	0.00487441593738473	-0.0738203738659753	-0.092349239575167	-0.073145587056417	-0.0918581070956841	-0.134109694300678	-0.0704661811384682	-0.0209889262046541	-0.0757944262606648	-0.0593331102235914	0.0737130596215158	-0.0689175755505983	-0.0747352126886263	-0.129424958097384	-0.0520098605002225	-0.0936340172755383	0.0215803402273402	0.0233732316589767	0.0094296236914144	0.0648094098545469	-0.0294565087628596	-0.0406090031499697	0.0510672509072725	0.0335926647981684	0.0147061757950809	-0.0716167703096861	0.0330307790634974	0.0279461976648869	0.0297282013205339	0.0210615724228662	0.00564486242239861	-0.0571905123341754	-0.0581751034456419	-0.0581751034456419	-0.172567027422462	-0.0887855516952817	-0.109518076421747	-0.175152703912199	-0.347926715422178	-0.0260530698141917	-0.208911345483369	-0.118399357006953	-0.146737130665631
FG001_07396	0.396673097333834	0.386381873831511	0.405407900773137	0.476686015311258	0.459438077000569	0.389851704466474	0.411181126342911	0.360286289766054	0.367705839094083	0.377608319266864	0.346354372040998	0.335817622988852	0.416344071976378	0.428165052804575	0.362013055389416	0.34859677380366	0.523892181027582	0.389295512509802	0.466616356597379	0.389217311652839	0.345607731424643	0.360590425408438	0.389773052313168	0.420151332115206	0.341431111275949	0.420627558760614	0.317686980872937	0.267203926422704	0.393349421500753	0.411874104954163	0.43251192517982	0.347269246841773	0.484620508555332	0.478415622045796	0.489473624818431	0.489480199169028	0.509281881768391	0.445555038822498	0.373746920447563	0.373746920447563	0.286800356371372	0.455938373240106	0.406454712176426	0.326393114125751	0.177844873105189	0.490144050145362	0.325270454723384	0.385492714131229	0.157551030281988
FG001_04739	-0.179898009692741	-0.124688777894807	-0.120626629912787	-0.138946549270213	-0.188124108789343	-0.194586524646438	-0.319195221796765	-0.177701725426762	-0.259868728966591	-0.31176943071771	-0.32616749593239	-0.273221086054635	-0.217299821542728	-0.266069670196499	-0.256193626520508	-0.268538655364784	-0.157434529770529	-0.112070630068309	-0.148518799036215	-0.180292802927517	-0.154319235610289	-0.183324675879515	-0.173420055712963	-0.318259970618624	-0.265747712012081	-0.248278804406422	-0.341941326032393	-0.134383169460452	-0.27685125223796	-0.198778128121986	-0.182127957386055	-0.102197399386126	-0.0979968794527316	-0.120338215461639	-0.104280691580156	-0.148320409034147	-0.0194019465503306	0.13821281912535	-0.208605742899902	-0.208605742899902	-0.118680715951625	-0.0620681652718544	-0.139815804209765	-0.192884878299716	-0.0813622918560684	-0.178608984203512	-0.153959629138165	-0.281055945253174	-0.445947172000192
FG001_09732	-0.299884910493851	-0.27571463917556	-0.206513394640639	-0.257865605806826	-0.319093098061193	-0.34503031056523	-0.452422295890695	-0.377701145323308	-0.398574755900277	-0.438865569528642	-0.474667579558798	-0.423848106275689	-0.354929286797299	-0.393111295037589	-0.421052141139414	-0.49248171893085	-0.326327731753249	-0.342166800395081	-0.267004896029393	-0.27884266403983	-0.493063230687931	-0.468807907940262	-0.487371232578967	-0.537071753720187	-0.529974862842518	-0.472943699344165	-0.559617354208391	-0.517406343054165	-0.472679451852608	-0.434239756584925	-0.357271797045167	-0.375077645162744	-0.282533970780704	-0.297358468821792	-0.278236430676051	-0.310329644142022	-0.154280184980242	-0.172553479487299	-0.264197407335301	-0.264197407335301	-0.180561830277354	-0.144630599980882	-0.257503584651073	-0.238735673233905	-0.233993946902736	-0.118132300928669	-0.0870535329038084	-0.263737656866275	-0.571973590872271
FG001_11566	0.138761583334386	0.198678499711606	0.129546882156925	0.138106512213253	0.16396404506645	0.132768549027251	-0.0545480750894566	0.000391730875713142	0.141345475510874	0.159797197050952	0.0646502783607876	0.151755275000379	0.274788602768476	0.258458289780328	0.207295709892503	0.156489802370037	0.244971048392551	0.293652300408015	0.33360686027827	0.347124241424757	0.176260853621923	0.260524255897475	0.306516556010097	0.15389853279889	0.238754072298285	0.297154989621242	0.22652165323008	0.225575116498865	0.34317163865628	0.392399350039241	0.44761238361291	0.322990398912037	0.446066179828248	0.430156882875529	0.440892263893683	0.435977184475445	0.431170039763891	0.53413426657437	-0.0691953739912154	-0.0691953739912154	-0.0854282147170194	0.173684862151213	0.107482693134027	0.0750350184483661	0.118488567259143	0.109949603099045	0.118707492114971	0.15269868635155	-0.236657218778026
FG001_08374	-0.140502986990109	-0.106898642451715	-0.162888517232753	-0.0834495585557463	-0.0903395009136719	-0.116966574325573	-0.140781898303274	-0.158515727811139	-0.186991689759194	-0.156271021651776	-0.191585790689422	-0.203218480822507	-0.105050514224405	-0.0676644936352283	-0.174652578093678	-0.0985814643170659	0.0887519678982306	0.0186614642349906	-0.0479190335965943	-0.111905432466902	0.0575530197569337	0.0829474101513355	0.188024496095339	0.0118409846707674	-0.00122688048962033	0.0194096014686814	-0.0907349059145715	0.0342447999928416	0.031632119088336	0.0585585221106004	0.0889570343758361	-0.0724277975993051	0.0844250311269403	0.067450625515884	0.0769518173259271	0.062776291290557	0.180921131349681	0.312761394079103	-0.167390090940298	-0.167390090940298	-0.245350387537848	-0.00199592563546361	-0.171812918077436	-0.28185816299574	-0.328898462336457	-0.150697053914162	-0.330788892481253	-0.206007984214172	-0.369566751401003
FG001_11531	-0.201786631912969	-0.127722069813079	-0.216578718058206	-0.230062074585047	-0.215282438635682	-0.22403360964267	-0.342668669443321	-0.320697545036171	-0.276832453310597	-0.252907556996426	-0.313615488767556	-0.222054907227809	-0.153427502441712	-0.164206595149926	-0.263473333769797	-0.2015018755933	-0.0296217870784475	-0.0622072358087038	-0.0685706781806452	-0.0920045538039565	-0.0650485353705384	0.0252785202619202	0.0993735404123892	-0.10110983510479	-0.105228884241431	-0.0949180188863627	-0.188573306837499	-0.0548984994260087	-0.0249730641014373	0.0121008346892591	0.0971988524066228	-0.136455436722123	0.0561928199534097	0.0335954499608951	0.0477328550983767	0.0146169209795909	0.179111432323286	0.364525798552325	-0.350459544831201	-0.350459544831201	-0.336786606202965	-0.0768446658296063	-0.264556445258514	-0.337449897551876	-0.279079741014547	-0.209755345295677	-0.283708167148192	-0.179679287988718	-0.535091284288469
FG001_02509	-0.294950461830792	-0.235953699844721	-0.270824547666834	-0.268051048983802	-0.289903977195595	-0.292241733452473	-0.44410903725692	-0.372337885560233	-0.36793694185587	-0.366408471531336	-0.426702362108244	-0.37449422765911	-0.267468891048925	-0.267002780566522	-0.351225381181254	-0.327626074660104	-0.151196050010418	-0.135784911828183	-0.191888131060486	-0.200066792521307	-0.200129649452156	-0.157813397770564	-0.0879809226919391	-0.313081597450611	-0.25017313546895	-0.232881538791521	-0.333737316994015	-0.184942898224208	-0.199491988427133	-0.155769092622675	-0.080037221540824	-0.208542247205135	-0.064888278667951	-0.0869872477943575	-0.0720764369038668	-0.107564274822989	0.0690809097624187	0.206942950525985	-0.363857118709619	-0.363857118709619	-0.34592677535145	-0.149766040069442	-0.32863840340181	-0.377805262669065	-0.321617505739985	-0.289302321817966	-0.343079954800755	-0.328318490483039	-0.60798195494166
[truncated: 135 more columns]
