# Supplementary material for: Proteomics-Based Data Integration of Wheat Cultivars Facing Fusarium graminearum Strains Revealed a Core-Responsive Pattern Controlling Fusarium Head Blight
Source: Front Plant Sci. 2021 May 31;12:644810. doi: 10.3389/fpls.2021.644810 (PMC8201412; doi:10.3389/fpls.2021.644810)
Supplement: Supplementary Table 9 — Table indicating the potential susceptibility factors identified from literature and corresponding to the wheat proteins identified in this work. [file Table_9.XLSX]

## Sheet: Annexe_1
Supplementary Table S9. Table indicating the potential susceptibility factors identified from litterature and corresponding to the wheat proteins identified in this work
SubjectA	QueryB	meanPercIdC	E-valueD	ClasseE	Function of the protein encoded by the « Query » geneF	Reported pleiotropic effect(s)G	ReferencesH
TraesCS1B01G192400.1	sp|P54609|CD48A_ARATH	88.875	0.0	T1	Negative regulator of NLR-mediated immunity	unreported	Copeland et al. (2016)
TraesCS1B01G235500.1	sp|P54609|CD48A_ARATH	87.011	0.0	T1	Negative regulator of NLR-mediated immunity	unreported	Copeland et al. (2016)
TraesCS1B01G241400.1	sp|Q9SCZ4|FERON_ARATH	75.306	0.0	T1	Involve in fungal invasion	Disrupt plant development	Fernandes et al. (2017) Kessler et al. (2010) Masachis et al. (2016) Wood et al. (2020)
TraesCS2A01G102600.1	sp|Q941L0|CESA3_ARATH	78.632	0.0	T1	Probable suppression of the defence induced by DAMPs	Dwarf phenotype	Ellis et al. (2002) Ellis and Turner (2001)
TraesCS2A01G593600LC.1	sp|Q9CAQ8|RFC5_ARATH	76.547	5.46e-177	T1	Involve in negative expression of pathogenesis-related genes and SAR	Dwarf phenotype	Xia et al. (2010) Xia et al. (2009)
TraesCS2D01G249100.1	sp|Q84WU2|UBP13_ARATH	78.501	0.0	T1	Inhibit defence mechanisms (salicylic acid, PTI/ETI)	unreported	Cui et al. (2013) Ewan et al. (2011)
TraesCS3A01G426800.3	sp|A2WYF4|STAD2_ORYSI	91.501	0.0	T1	Inhibit defence mechanisms (salicylic acid)	unreported	Yang et al. (2016) Jiang et al. (2009)
TraesCS4A01G202100.2	sp|P05336|ADH1_HORVU	97.361	0.0	Cv+T1	Involve in the nourishment of the pathogen	unreported	Pathuri et al. (2011)
TraesCS4B01G106300.1	sp|P05336|ADH1_HORVU	96.570	0.0	Cv+T1	Involve in the nourishment of the pathogen	unreported	Pathuri et al. (2011)
TraesCS4B01G171100.1	sp|Q9SCZ4|FERON_ARATH	75.711	0.0	T1	Involve in fungal invasion	Disrupt plant development	Fernandes et al. (2017) Kessler et al. (2010) Masachis et al. (2016) Wood et al. (2020)
TraesCS4D01G165800.1	sp|Q9FPT1|UBP12_ARATH	81.194	0.0	T1	Inhibit defence mechanisms (salicylic acid, PTI/ETI)	unreported	Cui et al. (2013) Ewan et al. (2011)
TraesCS4D01G267600.2	sp|P54609|CD48A_ARATH	90.566	0.0	Cv3	Negative regulator of NLR-mediated immunity	unreported	Copeland et al. (2016)
TraesCS5D01G196300.2	sp|P10847|ADH2_HORVU	94.987	0.0	T1	Involve in the nourishment of the pathogen	unreported	Pathuri et al. (2011)
TraesCS6A01G089400.2	sp|Q9FKW4|CDPK28_ARATH	73.321	0.0	T1	Reduce PTI mechanisms	Severe developmental inhibition	Monaghan et al. (2014) Matschi et al. (2013)
TraesCS7A01G111300.1	sp|Q10N20|MPK5_ORYSJ	72.802	0.0	T1	Inhibit defence mechanisms (salicylic acid, PTI/ETI)	Increase susceptibility to abiotic stresses (cold, salt, drought)	Ma et al. (2017) Xiong et Yang (2003)
TraesCS7A01G304000.1	tr|A0A0D5ZBN9|TaMDAR6_WHEAT	99.588	0.0	T1	Negative regulator of cell death and wheat defenses ; Indirectly participate in the closure of the stomata; Reduce the H2O2 production	unreported	Abou-Attia et al. (2016) Yu et al. (2017)
TraesCS7D01G106400.1	sp|Q10N20|MPK5_ORYSJ	72.802	0.0	T1	Inhibit defence mechanisms (salicylic acid, PTI/ETI)	Increase susceptibility to abiotic stresses (cold, salt, drought)	Ma et al. (2017) Xiong et Yang (2003)
ACandidate susceptibility factors identified during this work; BProteins encoded by susceptibility genes known in the literature; CPercentage identity between « Subject » and « Query » proteins according to BLAST analysis; DE-value obtained for each BLASTp analysis; EExplanatory factor(s) of protein abundance variations; FFunction(s) of protein encoded by the S gene; Ereported pleiotropic effect(…
Abou-Attia, M. A., Wang, X., Nashaat Al-Attala, M., Xu, Q., Zhan, G., and Kang, Z. (2016). TaMDAR6 acts as a negative regulator of plant cell death and participates indirectly in stomatal regulation during the wheat stripe rust–fungus interaction. Physiol. Plant. 156, 262–277. doi:10.1111/ppl.12355. Copeland, C., Woloshen, V., Huang, Y., and Li, X. (2016). AtCDC48A is involved in the turnover of …
