# Supplementary material for: Proteomics-Based Data Integration of Wheat Cultivars Facing Fusarium graminearum Strains Revealed a Core-Responsive Pattern Controlling Fusarium Head Blight
Source: Front Plant Sci. 2021 May 31;12:644810. doi: 10.3389/fpls.2021.644810 (PMC8201412; doi:10.3389/fpls.2021.644810)
Supplement: Supplementary Material 1 — Fasta file containing all wheat protein sequences identified in this work. [file Data_Sheet_1.zip]

Archive with 1 entries (1 files):
- Supplementary Material 1.CSV
